# Supplementary material for: Curved crystal morphology, photoreactivity and photosalient behaviour of mononuclear Zn(II) complexes
Source: IUCrJ. 2017 Jan 1;4(Pt 1):65–71. doi: 10.1107/S2052252516019072 (PMC5331466; doi:10.1107/S2052252516019072)
Supplement: Supplementary file 1 [file m-04-00065-sup1.cif]

data_d739 
_database_code_depnum_ccdc_archive    'CCDC 1474516'
  
_audit_creation_method            SHELXL-2014 
_chemical_name_systematic 
; 
 ? 
; 
_chemical_name_common             ? 
_chemical_melting_point           ? 
_chemical_formula_moiety          ? 
_chemical_formula_sum 
 'C30 H30 N4 O2 S2 Zn' 
_chemical_formula_weight          608.07 
  
loop_ 
 _atom_type_symbol 
 _atom_type_description 
 _atom_type_scat_dispersion_real 
 _atom_type_scat_dispersion_imag 
 _atom_type_scat_source 
 'C'  'C'   0.0033   0.0016 
 'International Tables Vol C Tables 4.2.6.8 and 6.1.1.4' 
 'H'  'H'   0.0000   0.0000 
 'International Tables Vol C Tables 4.2.6.8 and 6.1.1.4' 
 'N'  'N'   0.0061   0.0033 
 'International Tables Vol C Tables 4.2.6.8 and 6.1.1.4' 
 'S'  'S'   0.1246   0.1234 
 'International Tables Vol C Tables 4.2.6.8 and 6.1.1.4' 
 'Zn'  'Zn'   0.2839   1.4301 
 'International Tables Vol C Tables 4.2.6.8 and 6.1.1.4' 
 'O'  'O'   0.0106   0.0060 
 'International Tables Vol C Tables 4.2.6.8 and 6.1.1.4' 
  
_space_group_crystal_system       orthorhombic 
_space_group_IT_number            43 
_space_group_name_H-M_alt         'F d d 2' 
_space_group_name_Hall            'F 2 -2d' 
  
_shelx_space_group_comment 
; 
The symmetry employed for this shelxl refinement is uniquely defined 
by the following loop, which should always be used as a source of 
symmetry information in preference to the above space-group names. 
They are only intended as comments. 
; 
  
loop_ 
 _space_group_symop_operation_xyz 
 'x, y, z' 
 '-x, -y, z' 
 'x+1/4, -y+1/4, z+1/4' 
 '-x+1/4, y+1/4, z+1/4' 
 'x, y+1/2, z+1/2' 
 '-x, -y+1/2, z+1/2' 
 'x+1/4, -y+3/4, z+3/4' 
 '-x+1/4, y+3/4, z+3/4' 
 'x+1/2, y, z+1/2' 
 '-x+1/2, -y, z+1/2' 
 'x+3/4, -y+1/4, z+3/4' 
 '-x+3/4, y+1/4, z+3/4' 
 'x+1/2, y+1/2, z' 
 '-x+1/2, -y+1/2, z' 
 'x+3/4, -y+3/4, z+1/4' 
 '-x+3/4, y+3/4, z+1/4' 
  
_cell_length_a                    36.662(3) 
_cell_length_b                    37.055(4) 
_cell_length_c                    5.1092(5) 
_cell_angle_alpha                 90 
_cell_angle_beta                  90 
_cell_angle_gamma                 90 
_cell_volume                      6940.8(11) 
_cell_formula_units_Z             8 
_cell_measurement_temperature     100(2) 
_cell_measurement_reflns_used     2524 
_cell_measurement_theta_min       2.20 
_cell_measurement_theta_max       20.34 
  
_exptl_crystal_description        Block 
_exptl_crystal_colour             Colourless 
_exptl_crystal_density_meas       'Not Measured' 
_exptl_crystal_density_method     'Not Measured' 
_exptl_crystal_density_diffrn     1.164 
_exptl_crystal_F_000              2528 
_exptl_transmission_factor_min    ? 
_exptl_transmission_factor_max    ? 
_exptl_crystal_size_max           0.500 
_exptl_crystal_size_mid           0.140 
_exptl_crystal_size_min           0.140 
_exptl_absorpt_coefficient_mu     0.857 
_shelx_estimated_absorpt_T_min    0.674 
_shelx_estimated_absorpt_T_max    0.889 
_exptl_absorpt_correction_type    Multi-scan 
_exptl_absorpt_correction_T_min   0.6091 
_exptl_absorpt_correction_T_max   0.7457 
_exptl_absorpt_process_details    'SADABS (Sheldrick, 2010)' 
  
_exptl_special_details 
; 
 ? 
; 
  
_diffrn_ambient_temperature       100(2) 
_diffrn_radiation_wavelength      0.71073 
_diffrn_radiation_type            MoK\a 
_diffrn_source                    ? 
_diffrn_measurement_device_type   'Bruker APEX-II CCD' 
_diffrn_measurement_method        '\f and \w scans' 
_diffrn_detector_area_resol_mean  ? 
_diffrn_reflns_number             12316 
_diffrn_reflns_av_unetI/netI      0.0536 
_diffrn_reflns_av_R_equivalents   0.0429 
_diffrn_reflns_limit_h_min        -47 
_diffrn_reflns_limit_h_max        44 
_diffrn_reflns_limit_k_min        -48 
_diffrn_reflns_limit_k_max        42 
_diffrn_reflns_limit_l_min        -6 
_diffrn_reflns_limit_l_max        6 
_diffrn_reflns_theta_min          1.563 
_diffrn_reflns_theta_max          27.487 
_diffrn_reflns_theta_full         25.242 
_diffrn_measured_fraction_theta_max   1.000 
_diffrn_measured_fraction_theta_full  1.000 
_diffrn_reflns_Laue_measured_fraction_max    1.000 
_diffrn_reflns_Laue_measured_fraction_full   1.000 
_diffrn_reflns_point_group_measured_fraction_max   0.990 
_diffrn_reflns_point_group_measured_fraction_full  0.993 
_reflns_number_total              3951 
_reflns_number_gt                 3071 
_reflns_threshold_expression      'I > 2\s(I)' 
_reflns_Friedel_coverage          0.780 
_reflns_Friedel_fraction_max      0.977 
_reflns_Friedel_fraction_full     0.983 
  
_reflns_special_details 
; 
 Reflections were merged by SHELXL according to the crystal 
 class for the calculation of statistics and refinement. 
  
 _reflns_Friedel_fraction is defined as the number of unique 
 Friedel pairs measured divided by the number that would be 
 possible theoretically, ignoring centric projections and 
 systematic absences. 
; 
  
_computing_data_collection        'Bruker APEX2' 
_computing_cell_refinement        'Bruker SAINT' 
_computing_data_reduction         'Bruker SAINT' 
_computing_structure_solution     'SHELXS-97 (Sheldrick 2008)' 
_computing_structure_refinement   'SHELXL-2014 (Sheldrick, 2014)' 
_computing_molecular_graphics     'Bruker SHELXTL' 
_computing_publication_material   'Bruker SHELXTL' 
  
_refine_special_details 
; 
 ? 
; 
_refine_ls_structure_factor_coef  Fsqd 
_refine_ls_matrix_type            full 
_refine_ls_weighting_scheme       calc 
_refine_ls_weighting_details 
'w=1/[\s^2^(Fo^2^)+(0.1710P)^2^+2.2922P] where P=(Fo^2^+2Fc^2^)/3' 
_atom_sites_solution_primary      ? 
_atom_sites_solution_secondary    ? 
_atom_sites_solution_hydrogens    geom 
_refine_ls_hydrogen_treatment     constr 
_refine_ls_extinction_method      SHELXL 
_refine_ls_extinction_coef        0.0007(3) 
_refine_ls_extinction_expression 
 'Fc^*^=kFc[1+0.001xFc^2^\l^3^/sin(2\q)]^-1/4^' 
_refine_ls_abs_structure_details 
; 
 Flack x determined using 1069 quotients [(I+)-(I-)]/[(I+)+(I-)] 
 (Parsons, Flack and Wagner, Acta Cryst. B69 (2013) 249-259). 
; 
_refine_ls_abs_structure_Flack    0.024(13) 
_chemical_absolute_configuration  ? 
_refine_ls_number_reflns          3951 
_refine_ls_number_parameters      177 
_refine_ls_number_restraints      1 
_refine_ls_R_factor_all           0.1057 
_refine_ls_R_factor_gt            0.0887 
_refine_ls_wR_factor_ref          0.2832 
_refine_ls_wR_factor_gt           0.2644 
_refine_ls_goodness_of_fit_ref    1.186 
_refine_ls_restrained_S_all       1.186 
_refine_ls_shift/su_max           0.000 
_refine_ls_shift/su_mean          0.000 
  
loop_ 
 _atom_site_label 
 _atom_site_type_symbol 
 _atom_site_fract_x 
 _atom_site_fract_y 
 _atom_site_fract_z 
 _atom_site_U_iso_or_equiv 
 _atom_site_adp_type 
 _atom_site_occupancy 
 _atom_site_site_symmetry_order 
 _atom_site_calc_flag 
 _atom_site_refinement_flags_posn 
 _atom_site_refinement_flags_adp 
 _atom_site_refinement_flags_occupancy 
 _atom_site_disorder_assembly 
 _atom_site_disorder_group 
Zn1 Zn 0.5000 0.5000 0.5606(3) 0.0531(5) Uani 1 2 d S T P . . 
S1 S 0.52234(18) 0.60900(13) 0.9857(13) 0.149(2) Uani 1 1 d . . . . . 
N1 N 0.45629(17) 0.51067(19) 0.3295(15) 0.0480(14) Uani 1 1 d . . . . . 
C1 C 0.4367(2) 0.4853(2) 0.221(2) 0.057(2) Uani 1 1 d . . . . . 
H1 H 0.4412 0.4611 0.2732 0.069 Uiso 1 1 calc R U . . . 
C2 C 0.4100(2) 0.4914(2) 0.037(2) 0.059(2) Uani 1 1 d . . . . . 
H2 H 0.3971 0.4717 -0.0381 0.070 Uiso 1 1 calc R U . . . 
C3 C 0.4018(2) 0.5264(2) -0.0397(18) 0.0512(18) Uani 1 1 d . . . . . 
C4 C 0.4221(3) 0.5539(3) 0.081(2) 0.068(2) Uani 1 1 d . . . . . 
H4 H 0.4179 0.5785 0.0385 0.082 Uiso 1 1 calc R U . . . 
C5 C 0.4484(2) 0.5442(2) 0.264(2) 0.064(2) Uani 1 1 d . . . . . 
H5 H 0.4617 0.5630 0.3467 0.076 Uiso 1 1 calc R U . . . 
C6 C 0.3752(2) 0.5354(2) -0.2414(19) 0.054(2) Uani 1 1 d . . . . . 
H6 H 0.3714 0.5604 -0.2719 0.065 Uiso 1 1 calc R U . . . 
C7 C 0.3567(2) 0.5143(3) -0.3800(18) 0.059(2) Uani 1 1 d . . . . . 
H7 H 0.3610 0.4892 -0.3548 0.071 Uiso 1 1 calc R U . . . 
C8 C 0.3286(2) 0.5240(3) -0.5800(18) 0.055(2) Uani 1 1 d . . . . . 
C9 C 0.3136(3) 0.4959(3) -0.730(2) 0.068(3) Uani 1 1 d . . . . . 
H9 H 0.3210 0.4717 -0.6996 0.082 Uiso 1 1 calc R U . . . 
C10 C 0.2883(3) 0.5033(3) -0.921(4) 0.081(3) Uani 1 1 d . . . . . 
H10 H 0.2786 0.4846 -1.0271 0.098 Uiso 1 1 calc R U . . . 
C11 C 0.2767(3) 0.5406(3) -0.956(2) 0.079(3) Uani 1 1 d . . . . . 
H11 H 0.2589 0.5467 -1.0842 0.095 Uiso 1 1 calc R U . . . 
C12 C 0.2915(4) 0.5659(4) -0.807(3) 0.096(4) Uani 1 1 d . . . . . 
H12 H 0.2847 0.5904 -0.8323 0.115 Uiso 1 1 calc R U . . . 
C13 C 0.3161(3) 0.5575(3) -0.617(3) 0.081(3) Uani 1 1 d . . . . . 
H13 H 0.3248 0.5762 -0.5061 0.097 Uiso 1 1 calc R U . . . 
N2 N 0.5099(3) 0.5442(3) 0.741(2) 0.071(2) Uani 1 1 d . . . . . 
C14 C 0.5147(3) 0.5718(3) 0.837(2) 0.073(3) Uani 1 1 d . . . . . 
O1S O 0.4232(11) 0.6488(11) 0.394(10) 0.184(18) Uiso 0.47(3) 1 d . . P A 2 
C1S C 0.3867(13) 0.6485(13) 0.259(11) 0.137(16) Uiso 0.47(3) 1 d . . P A 2 
O2S O 0.4142(11) 0.6490(12) -0.274(10) 0.206(18) Uiso 0.53(3) 1 d . . P A 1 
C2S C 0.3862(10) 0.6483(10) -0.049(9) 0.127(12) Uiso 0.53(3) 1 d . . P A 1 
  
loop_ 
 _atom_site_aniso_label 
 _atom_site_aniso_U_11 
 _atom_site_aniso_U_22 
 _atom_site_aniso_U_33 
 _atom_site_aniso_U_23 
 _atom_site_aniso_U_13 
 _atom_site_aniso_U_12 
Zn1 0.0472(7) 0.0701(8) 0.0420(7) 0.000 0.000 0.0097(6) 
S1 0.202(5) 0.095(3) 0.148(5) -0.031(3) -0.015(5) -0.041(3) 
N1 0.046(3) 0.054(3) 0.044(4) -0.002(3) -0.002(3) 0.007(3) 
C1 0.058(5) 0.051(4) 0.062(5) 0.002(4) -0.005(4) 0.006(4) 
C2 0.061(5) 0.045(4) 0.070(6) -0.006(5) -0.020(5) -0.001(3) 
C3 0.050(4) 0.054(4) 0.050(4) 0.003(4) -0.001(4) 0.001(3) 
C4 0.065(5) 0.064(5) 0.076(7) 0.004(5) -0.016(5) -0.001(4) 
C5 0.058(4) 0.063(5) 0.070(6) 0.006(4) -0.014(5) 0.000(4) 
C6 0.052(4) 0.050(4) 0.061(5) 0.008(4) -0.006(4) 0.004(3) 
C7 0.058(5) 0.070(5) 0.049(5) 0.003(4) -0.002(4) 0.010(4) 
C8 0.051(4) 0.070(5) 0.045(4) 0.006(4) 0.003(4) 0.002(4) 
C9 0.061(6) 0.087(7) 0.057(6) 0.004(5) -0.002(5) -0.008(4) 
C10 0.063(5) 0.128(10) 0.054(7) -0.007(6) 0.003(7) -0.010(6) 
C11 0.067(5) 0.107(8) 0.062(6) 0.013(6) -0.016(6) 0.000(5) 
C12 0.094(8) 0.101(9) 0.092(9) 0.030(8) -0.024(8) 0.010(7) 
C13 0.081(6) 0.089(7) 0.074(7) 0.005(6) -0.023(6) 0.005(6) 
N2 0.065(4) 0.076(5) 0.071(6) -0.017(5) -0.009(4) -0.001(4) 
C14 0.069(6) 0.091(7) 0.059(6) 0.001(6) -0.007(5) 0.000(5) 
  
_geom_special_details 
; 
 All esds (except the esd in the dihedral angle between two l.s. planes) 
 are estimated using the full covariance matrix.  The cell esds are taken 
 into account individually in the estimation of esds in distances, angles 
 and torsion angles; correlations between esds in cell parameters are only 
 used when they are defined by crystal symmetry.  An approximate (isotropic) 
 treatment of cell esds is used for estimating esds involving l.s. planes. 
; 
  
loop_ 
 _geom_bond_atom_site_label_1 
 _geom_bond_atom_site_label_2 
 _geom_bond_distance 
 _geom_bond_site_symmetry_2 
 _geom_bond_publ_flag 
Zn1 N2 1.916(9) 2_665 ? 
Zn1 N2 1.916(9) . ? 
Zn1 N1 2.030(7) . ? 
Zn1 N1 2.030(7) 2_665 ? 
S1 C14 1.598(13) . ? 
N1 C1 1.305(12) . ? 
N1 C5 1.318(11) . ? 
C1 C2 1.380(14) . ? 
C2 C3 1.386(13) . ? 
C3 C4 1.402(13) . ? 
C3 C6 1.458(12) . ? 
C4 C5 1.392(13) . ? 
C6 C7 1.255(13) . ? 
C7 C8 1.494(13) . ? 
C8 C13 1.337(15) . ? 
C8 C9 1.404(15) . ? 
C9 C10 1.37(2) . ? 
C10 C11 1.459(17) . ? 
C11 C12 1.324(18) . ? 
C12 C13 1.362(17) . ? 
N2 C14 1.147(14) . ? 
O1S C1S 1.50(6) . ? 
O2S C2S 1.54(6) . ? 
  
loop_ 
 _geom_angle_atom_site_label_1 
 _geom_angle_atom_site_label_2 
 _geom_angle_atom_site_label_3 
 _geom_angle 
 _geom_angle_site_symmetry_1 
 _geom_angle_site_symmetry_3 
 _geom_angle_publ_flag 
N2 Zn1 N2 122.4(7) 2_665 . ? 
N2 Zn1 N1 107.3(4) 2_665 . ? 
N2 Zn1 N1 105.3(4) . . ? 
N2 Zn1 N1 105.3(4) 2_665 2_665 ? 
N2 Zn1 N1 107.3(4) . 2_665 ? 
N1 Zn1 N1 108.8(4) . 2_665 ? 
C1 N1 C5 116.8(8) . . ? 
C1 N1 Zn1 122.7(6) . . ? 
C5 N1 Zn1 120.3(6) . . ? 
N1 C1 C2 124.2(8) . . ? 
C1 C2 C3 120.0(8) . . ? 
C2 C3 C4 116.2(9) . . ? 
C2 C3 C6 123.8(8) . . ? 
C4 C3 C6 119.9(8) . . ? 
C5 C4 C3 118.3(9) . . ? 
N1 C5 C4 124.5(9) . . ? 
C7 C6 C3 128.2(8) . . ? 
C6 C7 C8 127.6(10) . . ? 
C13 C8 C9 118.5(10) . . ? 
C13 C8 C7 123.7(10) . . ? 
C9 C8 C7 117.7(9) . . ? 
C10 C9 C8 120.2(11) . . ? 
C9 C10 C11 118.4(13) . . ? 
C12 C11 C10 118.6(11) . . ? 
C11 C12 C13 121.5(13) . . ? 
C8 C13 C12 122.6(13) . . ? 
C14 N2 Zn1 175.6(10) . . ? 
N2 C14 S1 176.4(12) . . ? 
  
_refine_diff_density_max    1.230 
_refine_diff_density_min   -0.384 
_refine_diff_density_rms    0.211 
  
_shelxl_version_number 2014-3 
  
_shelx_res_file 
; 
TITL D739 in Fdd2 [Zn(SCN)2(4-spy)2].2MeOH 
CELL 0.71073  36.66170  37.05460   5.10920  90.0000  90.0000  90.0000 
ZERR   8.00   0.00340   0.00350   0.00050   0.0000   0.0000   0.0000 
LATT -4 
SYMM -X, -Y, Z 
SYMM 1/4+X, 1/4-Y, 1/4+Z 
SYMM 1/4-X, 1/4+Y, 1/4+Z 
SFAC C  H  N  S  Zn O 
UNIT 240 240 32 16 8 16 
OMIT  -1.00  55.00 
L.S. 10 
ACTA 
TEMP -173 
SIZE 0.50 0.14 0.14 
WGHT    0.171000    2.292200 
EXTI    0.000664 
FVAR       0.04322   0.46674 
ZN1   5    0.500000    0.500000    0.560649    10.50000    0.04724    0.07009 = 
         0.04199    0.00000    0.00000    0.00973 
S1    4    0.522343    0.608995    0.985710    11.00000    0.20203    0.09520 = 
         0.14838   -0.03080   -0.01464   -0.04059 
N1    3    0.456286    0.510666    0.329469    11.00000    0.04581    0.05364 = 
         0.04449   -0.00165   -0.00219    0.00658 
C1    1    0.436723    0.485297    0.221442    11.00000    0.05842    0.05086 = 
         0.06238    0.00230   -0.00542    0.00560 
AFIX  43 
H1    2    0.441183    0.461073    0.273247    11.00000   -1.20000 
AFIX   0 
C2    1    0.409966    0.491422    0.036705    11.00000    0.06082    0.04528 = 
         0.06969   -0.00582   -0.02025   -0.00130 
AFIX  43 
H2    2    0.397138    0.471675   -0.038063    11.00000   -1.20000 
AFIX   0 
C3    1    0.401821    0.526388   -0.039673    11.00000    0.04999    0.05388 = 
         0.04985    0.00275   -0.00063    0.00135 
C4    1    0.422074    0.553872    0.080738    11.00000    0.06543    0.06352 = 
         0.07552    0.00434   -0.01582   -0.00141 
AFIX  43 
H4    2    0.417900    0.578496    0.038517    11.00000   -1.20000 
AFIX   0 
C5    1    0.448444    0.544166    0.263643    11.00000    0.05752    0.06309 = 
         0.07048    0.00602   -0.01414    0.00015 
AFIX  43 
H5    2    0.461698    0.562982    0.346736    11.00000   -1.20000 
AFIX   0 
C6    1    0.375215    0.535378   -0.241447    11.00000    0.05211    0.04965 = 
         0.06080    0.00831   -0.00572    0.00430 
AFIX  43 
H6    2    0.371429    0.560391   -0.271875    11.00000   -1.20000 
AFIX   0 
C7    1    0.356682    0.514281   -0.380022    11.00000    0.05813    0.06964 = 
         0.04937    0.00341   -0.00206    0.00984 
AFIX  43 
H7    2    0.361002    0.489241   -0.354847    11.00000   -1.20000 
AFIX   0 
C8    1    0.328612    0.523954   -0.579995    11.00000    0.05084    0.07031 = 
         0.04514    0.00650    0.00337    0.00224 
C9    1    0.313639    0.495893   -0.730053    11.00000    0.06062    0.08681 = 
         0.05675    0.00355   -0.00218   -0.00779 
AFIX  43 
H9    2    0.321041    0.471686   -0.699559    11.00000   -1.20000 
AFIX   0 
C10   1    0.288319    0.503306   -0.920858    11.00000    0.06262    0.12766 = 
         0.05410   -0.00696    0.00279   -0.01024 
AFIX  43 
H10   2    0.278622    0.484578   -1.027082    11.00000   -1.20000 
AFIX   0 
C11   1    0.276687    0.540634   -0.956372    11.00000    0.06734    0.10689 = 
         0.06211    0.01269   -0.01643    0.00045 
AFIX  43 
H11   2    0.258890    0.546706   -1.084152    11.00000   -1.20000 
AFIX   0 
C12   1    0.291467    0.565872   -0.806671    11.00000    0.09367    0.10078 = 
         0.09218    0.02995   -0.02433    0.01020 
AFIX  43 
H12   2    0.284723    0.590373   -0.832258    11.00000   -1.20000 
AFIX   0 
C13   1    0.316128    0.557479   -0.616795    11.00000    0.08051    0.08912 = 
         0.07394    0.00523   -0.02285    0.00538 
AFIX  43 
H13   2    0.324809    0.576198   -0.506052    11.00000   -1.20000 
AFIX   0 
N2    3    0.509872    0.544229    0.741384    11.00000    0.06544    0.07615 = 
         0.07132   -0.01683   -0.00856   -0.00147 
C14   1    0.514724    0.571838    0.836639    11.00000    0.06947    0.09063 = 
         0.05936    0.00077   -0.00664    0.00000 
PART   2 
O1S   6    0.423163    0.648834    0.393788    21.00000    0.18385 
C1S   1    0.386719    0.648464    0.258722    21.00000    0.13729 
PART   1 
O2S   6    0.414208    0.648982   -0.273958   -21.00000    0.20638 
C2S   1    0.386154    0.648313   -0.048597   -21.00000    0.12681 
PART   0 
  
HKLF 4 
  
REM  D739 in Fdd2 [Zn(SCN)2(4-spy)2].2MeOH 
REM R1 =  0.0887 for    3071 Fo > 4sig(Fo)  and  0.1057 for all    3951 data 
REM    177 parameters refined using      1 restraints 
  
END 
  
WGHT      0.1823      1.0212 
  
REM Highest difference peak  1.230,  deepest hole -0.384,  1-sigma level  0.211 
Q1    1   0.4376  0.6498  0.0589  11.00000  0.05    1.23 
Q2    1   0.3703  0.6488  0.4079  11.00000  0.05    1.23 
Q3    1   0.3724  0.6480 -0.2286  11.00000  0.05    1.23 
Q4    1   0.4013  0.6489  0.4616  11.00000  0.05    1.18 
Q5    1   0.4033  0.6492 -0.1254  11.00000  0.05    1.18 
Q6    1   0.4030  0.6494  0.1830  11.00000  0.05    1.17 
Q7    1   0.3776  0.6495  0.0795  11.00000  0.05    1.17 
Q8    1   0.4371  0.6502 -0.1424  11.00000  0.05    1.16 
Q9    1   0.4382  0.6502  0.2634  11.00000  0.05    1.16 
Q10   1   0.4282  0.6493  0.5590  11.00000  0.05    1.11 
Q11   1   0.5397  0.6047  0.8880  11.00000  0.05    0.66 
Q12   1   0.5308  0.6066  1.0419  11.00000  0.05    0.58 
Q13   1   0.4109  0.4934  0.1670  11.00000  0.05    0.39 
Q14   1   0.3630  0.4996 -0.4371  11.00000  0.05    0.38 
Q15   1   0.3221  0.5045 -0.6984  11.00000  0.05    0.37 
Q16   1   0.4018  0.4923  0.0592  11.00000  0.05    0.37 
Q17   1   0.3708  0.5043 -0.2401  11.00000  0.05    0.34 
Q18   1   0.4168  0.5395  0.0612  11.00000  0.05    0.33 
Q19   1   0.3078  0.5018 -0.8393  11.00000  0.05    0.33 
Q20   1   0.2937  0.5062 -0.8654  11.00000  0.05    0.32 
; 
_shelx_res_checksum   87786 
  
_shelx_hkl_file 
; 
   0   0  -2   -0.05    0.05 
   0   0  -4   32.81    1.87 
   0   0   6    0.40    0.24 
   0   0   6   -0.01    0.24 
  -2   0   0   -0.06    0.00 
  -2   0   0   -0.06    0.01 
   2   0   0   -0.06    0.00 
   2   0   0   -0.06    0.00 
  -2   0  -2    8.74    0.59 
   2   0  -2    8.06    0.54 
  -2   0   4    0.02    0.14 
  -2   0  -4    0.04    0.14 
   2   0  -4    0.07    0.13 
  -2   0   6    0.58    0.39 
   2   0   6    0.79    0.34 
   2   0   6    0.80    0.45 
  -4   0   0   41.94    1.91 
  -4   0  -2    0.04    0.07 
  -4   0   2    0.00    0.06 
   4   0  -2   -0.05    0.04 
  -4   0  -4   22.78    1.43 
  -4   0   4   22.79    1.41 
   4   0  -4   20.43    1.30 
  -4   0   6    0.12    0.25 
   4   0   6    0.08    0.24 
   4   0   6   -0.15    0.17 
   4   0   6    0.39    0.29 
  -6   0   0   -0.02    0.03 
  -6   0   0   -0.07    0.02 
  -6   0  -2    5.47    0.46 
   6   0  -2    4.89    0.34 
  -6   0  -4    0.12    0.16 
  -6   0   4    0.18    0.14 
   6   0  -4    0.01    0.10 
  -6   0   6    3.01    0.74 
   6   0   6    1.26    0.45 
  -8   0   0    9.34    0.51 
  -8   0   0    9.11    0.55 
  -8   0   0    9.13    0.52 
  -8   0   2    0.03    0.08 
  -8   0  -2   -0.14    0.06 
   8   0   2    0.06    0.08 
   8   0  -2    0.06    0.04 
  -8   0   4    9.56    0.83 
  -8   0  -4   11.51    0.93 
   8   0   4    9.55    0.88 
   8   0  -4   11.86    0.75 
  -8   0   6    0.18    0.32 
   8   0   6   -0.05    0.29 
 -10   0   0   -0.01    0.04 
 -10   0   0   -0.04    0.04 
 -10   0   0   -0.03    0.04 
 -10   0  -2  116.89    5.52 
 -10   0   2  115.90    5.47 
  10   0  -2  117.30    5.24 
 -10   0   4   -0.06    0.13 
 -10   0  -4    0.17    0.18 
  10   0   4    0.31    0.23 
 -10   0   6    2.08    0.62 
  10   0   6    2.87    0.73 
 -12   0   0   24.78    1.27 
 -12   0   0   22.59    1.22 
 -12   0   0   23.09    1.19 
 -12   0  -2   -0.04    0.10 
 -12   0   2   -0.09    0.08 
 -12   0  -2   -0.04    0.11 
 -12   0   4    3.50    0.55 
 -12   0  -4    3.25    0.57 
 -12   0   6   -0.04    0.30 
  12   0   6    0.19    0.38 
 -14   0   0    0.00    0.05 
 -14   0   0    0.01    0.06 
 -14   0   0   -0.05    0.05 
 -14   0  -2  202.85    9.46 
 -14   0   2  214.83    9.44 
 -14   0  -2  195.98    9.50 
 -14   0  -4    0.01    0.19 
 -14   0   4    0.13    0.18 
 -14   0   6    2.40    0.74 
  14   0   6    2.57    0.74 
 -16   0   0   36.97    1.93 
 -16   0   0   37.63    1.89 
  16   0   0   35.73    1.82 
 -16   0   2   -0.06    0.09 
 -16   0  -2    0.00    0.13 
 -16   0  -2    0.01    0.12 
 -16   0  -4    8.72    1.03 
 -16   0   4    6.34    0.80 
 -16   0   6   -0.17    0.29 
  16   0   6   -0.04    0.39 
 -18   0   0    0.04    0.08 
 -18   0   0    0.07    0.07 
  18   0   0    0.00    0.07 
 -18   0  -2    4.60    0.65 
 -18   0  -2    4.50    0.62 
 -18   0   2    4.84    0.58 
 -18   0   4   -0.21    0.16 
 -18   0  -4    0.36    0.29 
 -18   0   6    1.64    0.63 
  18   0   6    2.59    0.74 
 -20   0   0   10.06    0.74 
 -20   0   0    9.87    0.64 
  20   0   0    9.64    0.65 
 -20   0   2    0.01    0.10 
 -20   0  -2    0.24    0.17 
 -20   0  -2    0.07    0.13 
 -20   0   4    4.99    0.72 
 -20   0  -4    4.14    0.75 
 -20   0   6   -0.04    0.28 
  20   0   6    0.13    0.40 
 -22   0   0    0.27    0.15 
 -22   0   0   -0.11    0.08 
  22   0   0   -0.08    0.12 
 -22   0  -2    8.27    0.74 
 -22   0   2    5.44    0.71 
 -22   0  -2    8.85    0.73 
 -22   0  -4    0.14    0.19 
 -22   0   4    0.39    0.21 
 -22   0   6    0.46    0.37 
  22   0   6    1.17    0.61 
 -24   0   0   19.88    1.11 
 -24   0   0   18.35    1.23 
  24   0   0   17.85    1.10 
 -24   0  -2    0.00    0.15 
 -24   0   2   -0.02    0.15 
 -24   0  -2   -0.06    0.12 
 -24   0   2    0.19    0.15 
 -24   0  -4    5.53    0.87 
 -24   0   4    6.10    0.95 
 -24   0   4    6.15    0.85 
 -26   0   0   -0.09    0.15 
 -26   0   0    0.03    0.08 
  26   0   0   -0.17    0.08 
 -26   0   2    8.69    0.81 
 -26   0  -2    7.19    0.94 
 -26   0  -2    8.41    0.78 
 -26   0   2    9.19    0.80 
 -26   0  -4    0.20    0.21 
 -26   0   4    0.13    0.24 
 -26   0   4    0.02    0.19 
  26   0   4    0.13    0.29 
 -28   0   0   11.33    0.95 
 -28   0   0   12.82    0.81 
  28   0   0   11.66    0.83 
 -28   0  -2    0.10    0.20 
 -28   0   2   -0.07    0.15 
 -28   0   2    0.06    0.19 
  28   0   2   -0.05    0.15 
 -28   0   4    1.76    0.52 
 -28   0   4    3.37    0.64 
  28   0   4    2.40    0.63 
 -30   0   0   -0.03    0.16 
 -30   0   0   -0.03    0.10 
  30   0   0    0.03    0.11 
 -30   0   2   10.07    0.94 
 -30   0  -2   10.56    0.99 
 -30   0   2   11.98    0.99 
  30   0   2   11.38    1.00 
 -30   0   4   -0.04    0.24 
 -30   0   4    0.10    0.20 
  30   0   4   -0.18    0.19 
 -32   0   0    8.19    0.96 
  32   0   0    7.43    0.63 
 -32   0   2   -0.03    0.20 
 -32   0   2   -0.14    0.14 
 -32   0  -2    0.06    0.22 
  32   0   2    0.05    0.19 
 -32   0   4    3.64    0.77 
 -32   0   4    3.38    0.71 
  32   0   4    3.24    0.70 
 -34   0   0   -0.05    0.17 
  34   0   0   -0.09    0.12 
 -34   0  -2    9.27    1.17 
 -34   0   2    8.48    1.03 
 -34   0   2    7.24    0.94 
  34   0   2    8.38    1.04 
 -34   0   4    0.81    0.38 
 -34   0   4    0.18    0.28 
  34   0   4    0.08    0.29 
 -36   0   0    0.05    0.21 
  36   0   0    0.57    0.24 
 -36   0  -2    0.09    0.20 
 -36   0   2    0.10    0.26 
 -36   0   2    0.05    0.19 
  36   0   2   -0.35    0.16 
 -36   0   4    0.99    0.39 
 -36   0   4    0.87    0.38 
  36   0   4    0.75    0.43 
 -38   0   0    0.14    0.23 
 -38   0   2    1.93    0.48 
 -38   0  -2    1.91    0.55 
 -38   0   2    2.92    0.67 
  38   0   2    2.14    0.57 
 -38   0   4    0.20    0.30 
 -38   0   4    0.43    0.32 
  38   0   4   -0.44    0.27 
 -40   0   0    1.49    0.46 
 -40   0  -2    0.06    0.22 
 -40   0   2    0.15    0.26 
  40   0   2    0.13    0.23 
 -42   0   0    0.06    0.23 
 -42   0  -2    1.63    0.48 
 -42   0   2    1.85    0.54 
  42   0   2    2.01    0.48 
 -44   0   0    0.22    0.28 
 -44   0   2    0.00    0.25 
 -44   0  -2    0.16    0.24 
  44   0   2    0.32    0.27 
 -46   0   0    0.29    0.23 
 -46   0  -2    0.21    0.24 
 -46   0   2    0.40    0.36 
  46   0   2    0.63    0.31 
 -48   0   0    0.92    0.41 
  -1   1  -5    3.06    0.54 
  -1  -1   5    1.78    0.41 
  -1  -1   5    2.37    0.52 
   1   1  -5    1.98    0.44 
   1  -1   5    3.47    0.57 
  -1   1  -3   11.83    0.82 
   1   1  -3   11.92    0.80 
  -1   1  -1    0.95    0.14 
   1   1  -1    0.84    0.12 
  -1  -1  -1    0.65    0.11 
   1  -1  -1    0.77    0.12 
  -1  -1  -3   11.69    0.83 
   1  -1  -3   12.86    0.83 
  -1  -1  -5    2.57    0.49 
  -1   1   5    3.41    0.60 
   1  -1  -5    2.44    0.48 
   1   1   5    1.98    0.44 
  -3  -1   5    4.05    0.68 
  -3   1  -5    4.07    0.65 
  -3  -1   3   25.86    1.43 
  -3   1  -3   25.83    1.45 
   3   1  -3   22.37    1.33 
  -3  -1   1   33.46    1.44 
  -3   1  -1   27.30    1.43 
   3   1  -1   27.16    1.35 
  -3   1   1   33.88    1.48 
  -3  -1  -1   28.93    1.50 
   3  -1  -1   29.19    1.44 
  -3  -1  -3   24.54    1.46 
  -3   1   3   26.47    1.44 
   3  -1  -3   24.68    1.39 
  -3  -1  -5    4.19    0.67 
  -3   1   5    3.82    0.63 
   3  -1  -5    5.89    0.71 
  -5   1  -5    2.07    0.48 
  -5  -1   5    1.53    0.40 
  -5  -1   3    6.68    0.59 
  -5   1  -3    7.39    0.63 
   5   1  -3    7.87    0.54 
  -5   1  -1   91.86    4.24 
  -5  -1   1   90.51    4.10 
  -5  -1   1   87.72    4.22 
   5   1  -1   96.63    4.10 
  -5   1   1   88.06    4.24 
  -5  -1  -1   93.26    4.28 
   5  -1  -1   95.86    4.16 
   5   1   1   93.12    4.49 
  -5   1   3    7.25    0.57 
  -5  -1  -3    6.67    0.60 
   5  -1  -3    6.91    0.52 
  -5   1   5    1.06    0.32 
  -5  -1  -5    2.44    0.54 
  -7   1  -5    7.57    0.94 
  -7  -1   5    5.95    0.82 
   7  -1   5    6.36    0.90 
  -7   1  -3   15.62    1.06 
  -7  -1   3   16.24    1.03 
   7   1  -3   15.29    0.89 
   7  -1   3   15.60    1.05 
  -7  -1   1  315.24   14.17 
  -7   1  -1  317.65   14.13 
  -7   1  -1  312.05   14.21 
  -7  -1  -1  322.08   14.38 
  -7  -1  -1  321.27   14.46 
  -7   1   1  325.69   14.22 
  -7   1   1  321.10   14.42 
   7  -1  -1  314.14   14.22 
  -7   1   3   15.88    1.01 
  -7  -1  -3   16.46    1.09 
   7   1   3   14.81    1.07 
   7  -1  -3   16.51    0.93 
  -7   1   5    6.31    0.84 
  -7  -1  -5    6.37    0.85 
   7   1   5    5.51    0.85 
  -9  -1   5    3.82    0.63 
  -9   1  -5    4.33    0.70 
   9  -1   5    4.25    0.72 
  -9   1  -3    5.71    0.67 
  -9  -1   3    4.43    0.56 
   9   1  -3    4.82    0.35 
   9  -1   3    4.20    0.56 
  -9  -1   1  297.60   12.72 
  -9   1  -1  275.60   12.66 
  -9   1  -1  270.61   12.74 
  -9  -1  -1  274.16   12.39 
  -9  -1  -1  266.57   12.44 
  -9   1   1  286.13   12.41 
  -9   1   1  284.51   12.20 
   9  -1  -1  263.76   12.20 
  -9   1   3    5.02    0.60 
  -9  -1  -3    5.18    0.67 
   9   1   3    4.89    0.62 
   9  -1  -3    5.37    0.40 
  -9  -1  -5    4.43    0.72 
  -9   1   5    3.92    0.63 
   9   1   5    4.27    0.76 
 -11   1  -5    3.08    0.62 
 -11  -1   5    2.26    0.50 
  11  -1   5    1.95    0.49 
 -11  -1   3    5.84    0.55 
 -11   1  -3    6.89    0.64 
 -11   1  -1    8.00    0.55 
 -11   1  -1    7.05    0.53 
 -11  -1   1    7.57    0.52 
 -11  -1  -1    6.58    0.51 
 -11   1   1    7.36    0.50 
 -11  -1  -1    7.68    0.53 
  11  -1  -1    7.19    0.38 
 -11  -1  -3    7.52    0.68 
 -11   1   3    6.15    0.55 
  11  -1  -3    6.57    0.44 
 -11  -1  -5    3.21    0.65 
 -11   1   5    2.36    0.49 
  11   1   5    2.62    0.58 
 -13   1  -5    0.98    0.39 
 -13  -1   5    1.65    0.43 
 -13  -1   3    4.47    0.57 
 -13   1  -3    6.39    0.76 
 -13  -1   3    4.08    0.28 
 -13   1  -1   78.45    3.80 
 -13   1  -1   76.78    3.76 
 -13  -1   1   85.53    3.79 
  13   1  -1   76.32    3.55 
 -13  -1  -1   78.07    3.83 
 -13  -1  -1   78.71    3.85 
 -13   1   1   87.84    3.85 
  13  -1  -1   77.46    3.63 
 -13  -1  -3    7.56    0.68 
 -13   1   3    6.24    0.70 
  13  -1  -3    5.53    0.37 
 -13  -1  -5    1.51    0.42 
 -13   1   5    1.78    0.42 
 -15  -1   5    1.91    0.44 
 -15   1  -5    1.92    0.50 
  15  -1   5    1.80    0.58 
 -15   1  -3   18.01    1.27 
 -15  -1   3   18.88    1.21 
 -15   1  -1   32.32    1.74 
 -15  -1   1   34.25    1.76 
 -15   1  -1   33.01    1.78 
  15   1  -1   32.95    1.54 
 -15   1   1   32.10    1.73 
 -15  -1  -1   32.84    1.75 
 -15  -1  -1   34.31    1.78 
  15  -1  -1   32.69    1.56 
 -15   1   3   19.51    1.23 
 -15  -1  -3   19.52    1.34 
 -15  -1  -5    1.26    0.40 
 -15   1   5    1.13    0.45 
 -15   1   5    2.09    0.47 
 -17  -1   5    1.59    0.43 
  17  -1   5    2.81    0.70 
 -17   1  -3    7.03    0.82 
 -17  -1   3    7.13    0.81 
 -17   1  -1   77.24    3.65 
 -17  -1   1   71.16    3.60 
 -17   1  -1   75.65    3.59 
  17   1  -1   71.23    3.35 
 -17   1   1   73.98    3.58 
 -17  -1  -1   75.92    3.63 
 -17  -1  -1   74.81    3.58 
 -17   1   1   70.25    3.74 
  17  -1  -1   72.34    3.36 
 -17  -1  -3    8.30    0.95 
 -17   1   3    7.73    0.68 
 -17   1   5    1.80    0.45 
 -17   1   5    2.10    0.58 
 -17  -1  -5    2.72    0.62 
 -19  -1   5    1.14    0.39 
  19  -1   5    1.31    0.48 
 -19   1  -3   12.74    1.03 
 -19  -1   3   13.46    0.99 
 -19   1  -1    8.24    0.65 
 -19   1  -1    7.34    0.59 
 -19  -1   1    5.79    0.55 
  19   1  -1    6.81    0.41 
 -19  -1  -1    7.26    0.61 
 -19   1   1    6.10    0.57 
 -19  -1  -1    7.77    0.61 
 -19   1   1    6.40    0.57 
  19  -1  -1    7.28    0.44 
 -19   1   3   14.21    0.96 
 -19  -1  -3    9.87    0.93 
 -19   1   5    2.40    0.64 
 -19   1   5    1.47    0.42 
 -19  -1  -5    1.56    0.46 
 -21  -1   5    1.41    0.40 
 -21  -1   5    1.05    0.43 
  21  -1   5    2.87    0.73 
 -21  -1   3   16.80    1.14 
 -21   1  -3   13.31    1.11 
 -21  -1   1   39.75    2.04 
 -21   1  -1   34.90    2.04 
 -21   1  -1   38.33    2.00 
  21  -1   1   34.36    1.97 
  21   1  -1   36.53    1.76 
 -21  -1  -1   37.41    2.02 
 -21   1   1   35.52    1.98 
 -21  -1  -1   35.42    1.95 
 -21   1   1   36.01    2.04 
  21  -1  -1   36.12    1.75 
 -21   1   3   14.19    1.07 
 -21  -1  -3   15.55    1.18 
 -21   1   5    1.86    0.46 
 -21  -1  -5    2.24    0.53 
 -21   1   5    1.63    0.60 
 -23  -1   5    1.47    0.40 
 -23  -1   5    1.73    0.49 
  23  -1   5    1.30    0.52 
 -23   1  -3   -0.07    0.12 
 -23  -1   3    0.11    0.18 
 -23   1  -1    9.30    0.77 
 -23  -1   1    8.18    0.69 
 -23  -1   1    6.41    0.65 
  23   1  -1    9.37    0.53 
  23  -1   1    8.65    0.70 
 -23  -1  -1    8.63    0.70 
 -23   1   1    7.27    0.68 
 -23  -1  -1    9.02    0.75 
 -23   1   1    7.91    0.69 
  23  -1  -1    9.53    0.55 
 -23   1   3    0.22    0.21 
 -23  -1  -3    0.13    0.19 
 -23   1   3    0.03    0.20 
 -23  -1  -3    0.25    0.19 
 -23   1   5    1.51    0.54 
 -23   1   5    1.25    0.37 
 -23  -1  -5    1.22    0.43 
  23   1   5    1.42    0.53 
 -25  -1   5    1.26    0.44 
 -25  -1   5    2.51    0.51 
  25  -1   5    2.20    0.62 
 -25   1  -3    3.54    0.68 
 -25   1  -3    3.44    0.63 
 -25  -1   3    2.00    0.47 
  25  -1   3    2.04    0.52 
 -25  -1   1   16.18    1.14 
 -25   1  -1   17.36    1.21 
 -25  -1   1   17.80    1.20 
  25  -1   1   18.05    1.16 
  25   1  -1   17.04    0.94 
 -25  -1  -1   18.96    1.23 
 -25  -1  -1   18.76    1.16 
 -25   1   1   13.96    1.12 
 -25   1   1   16.62    1.15 
  25  -1  -1   17.81    0.96 
 -25  -1  -3    4.25    0.72 
 -25   1   3    1.80    0.46 
 -25   1   3    2.81    0.61 
 -25  -1  -3    2.85    0.55 
 -25   1   5    1.07    0.42 
 -25   1   5    1.73    0.49 
  25   1   5    1.86    0.57 
 -27  -1   5    0.28    0.31 
 -27  -1   5    0.58    0.34 
  27  -1   5    0.13    0.30 
 -27   1  -3    4.40    0.77 
 -27  -1   3    3.24    0.65 
 -27  -1   3    3.76    0.63 
  27  -1   3    2.88    0.61 
 -27  -1   1    8.91    0.76 
 -27   1  -1   10.45    0.88 
 -27  -1   1    8.75    0.81 
  27  -1   1    9.33    0.79 
  27   1  -1    9.98    0.61 
 -27   1   1    8.95    0.79 
 -27   1   1   10.11    0.87 
 -27  -1  -1   11.68    0.92 
  27  -1  -1   10.79    0.66 
  27   1   1   10.88    0.85 
 -27  -1  -3    2.91    0.62 
 -27   1   3    3.02    0.55 
 -27   1   3    3.52    0.67 
 -27  -1  -3    3.28    0.62 
 -27   1   5    0.51    0.30 
 -27   1   5    0.37    0.29 
  27   1   5   -0.04    0.33 
 -29  -1   5    0.68    0.36 
 -29  -1   5    1.34    0.47 
  29  -1   5    0.62    0.46 
 -29  -1   3    3.72    0.72 
 -29   1  -3    5.45    0.89 
 -29  -1   3    3.69    0.67 
  29  -1   3    4.00    0.74 
 -29  -1   1   10.84    0.89 
 -29   1  -1   12.74    1.03 
 -29  -1   1   12.85    1.02 
  29  -1   1   11.85    0.94 
 -29   1   1   12.15    0.91 
 -29  -1  -1   10.36    0.93 
 -29   1   1   11.53    0.97 
  29   1   1   12.92    0.95 
  29  -1  -1   11.37    0.73 
 -29   1   3    3.37    0.69 
 -29   1   3    4.32    0.73 
 -29  -1  -3    3.66    0.69 
 -29  -1  -3    4.84    0.81 
 -29   1   5    1.58    0.54 
  29   1   5    0.50    0.41 
 -31  -1   5    0.37    0.38 
 -31  -1   5    1.28    0.46 
  31  -1   5    0.84    0.50 
 -31   1  -3    2.91    0.66 
 -31  -1   3    1.62    0.49 
 -31  -1   3    1.89    0.53 
  31  -1   3    2.31    0.53 
 -31  -1   1    1.99    0.45 
 -31  -1   1    1.89    0.41 
 -31   1  -1    1.80    0.48 
  31  -1   1    2.47    0.48 
 -31  -1  -1    2.87    0.57 
 -31   1   1    2.02    0.47 
 -31   1   1    2.50    0.46 
  31   1   1    3.08    0.52 
 -31   1   3    2.16    0.55 
 -31  -1  -3    1.62    0.50 
 -31   1   3    1.65    0.48 
  31   1   3    1.38    0.45 
 -31   1   5    0.82    0.47 
  31   1   5    1.25    0.56 
 -33  -1   5    0.25    0.36 
 -33  -1   5    0.67    0.37 
  33  -1   5    0.09    0.38 
 -33   1  -3    2.94    0.68 
 -33  -1   3    2.36    0.55 
 -33  -1   3    1.88    0.53 
  33  -1   3    2.73    0.66 
 -33  -1   1    1.63    0.38 
 -33   1  -1    1.23    0.43 
 -33  -1   1    1.49    0.45 
  33  -1   1    2.15    0.44 
 -33   1   1    0.92    0.31 
 -33  -1  -1    1.42    0.44 
 -33   1   1    1.43    0.42 
  33   1   1    1.43    0.37 
 -33   1   3    2.70    0.59 
 -33  -1  -3    1.40    0.49 
 -33   1   3    1.52    0.44 
  33   1   3    1.97    0.54 
 -33   1   5    0.05    0.27 
  33   1   5    0.01    0.39 
 -35  -1   3    1.47    0.49 
 -35   1  -3    1.91    0.59 
 -35  -1   3    1.45    0.41 
  35  -1   3    1.76    0.51 
 -35   1  -1    2.76    0.62 
 -35  -1   1    5.07    0.79 
  35  -1   1    4.89    0.68 
 -35   1   1    4.14    0.71 
 -35   1   1    4.54    0.65 
 -35  -1  -1    4.80    0.76 
  35   1   1    4.37    0.66 
 -35  -1  -3    1.56    0.51 
 -35   1   3    1.11    0.40 
 -35   1   3    0.96    0.37 
  35   1   3    1.15    0.41 
 -37  -1   3    0.85    0.36 
 -37   1  -3    1.34    0.51 
 -37  -1   3    1.08    0.39 
  37  -1   3    2.16    0.58 
 -37  -1   1    0.94    0.36 
 -37   1  -1    1.11    0.42 
  37  -1   1    1.49    0.37 
 -37   1   1    1.22    0.41 
 -37  -1  -1    1.67    0.46 
  37   1   1    1.81    0.41 
 -37   1   3    1.50    0.40 
 -37  -1  -3    2.49    0.66 
 -37   1   3    1.11    0.40 
  37   1   3    1.22    0.47 
 -39   1  -3    0.66    0.39 
 -39  -1   3    0.85    0.41 
 -39  -1   3    0.94    0.34 
  39  -1   3    0.77    0.40 
 -39  -1   1    0.42    0.28 
 -39   1  -1    0.90    0.36 
  39  -1   1    0.81    0.32 
 -39   1   1    0.86    0.34 
 -39  -1  -1    1.18    0.41 
  39   1   1    1.21    0.38 
 -39  -1  -3    1.25    0.44 
 -39   1   3    0.17    0.29 
 -39   1   3    0.99    0.32 
  39   1   3    0.56    0.32 
 -41   1  -3    0.04    0.29 
 -41  -1   3   -0.10    0.31 
 -41  -1   3    0.03    0.24 
  41  -1   3    0.50    0.35 
 -41   1  -1    1.43    0.47 
 -41  -1   1    1.31    0.43 
  41  -1   1    1.77    0.42 
 -41  -1  -1    2.51    0.61 
 -41   1   1    1.06    0.41 
  41   1   1    1.39    0.40 
 -41   1   3    0.53    0.32 
 -41   1   3    0.31    0.36 
 -41  -1  -3   -0.05    0.30 
  41   1   3    0.71    0.38 
 -43   1  -3    1.07    0.41 
 -43  -1   3    1.16    0.43 
  43  -1   3    0.96    0.36 
 -43  -1   1    0.00    0.24 
 -43   1  -1    0.45    0.32 
 -43   1   1    1.04    0.43 
 -43  -1  -1    1.21    0.48 
 -43  -1  -3    0.73    0.42 
 -43   1   3    0.98    0.43 
  43   1   3    0.87    0.39 
 -45  -1   1    1.24    0.45 
 -45   1  -1    0.45    0.35 
 -45  -1  -1    1.01    0.43 
 -45   1   1    0.64    0.40 
 -47  -1   1    1.14    0.43 
 -47   1  -1    0.71    0.36 
 -47  -1  -1    0.63    0.34 
 -47   1   1    1.13    0.44 
   0  -2   6    4.40    0.75 
   0   2  -4    0.02    0.14 
   0   2  -2   30.11    1.54 
   0   2   0   -0.64    0.01 
   0  -2   0   -0.64    0.01 
   0  -2   0   -0.64    0.01 
   0   2   0   -0.65    0.00 
   0  -2  -2   30.65    1.59 
   0  -2  -4    0.13    0.15 
   0   2   6    2.99    0.71 
  -2  -2   6   -0.09    0.21 
   2  -2   6   -0.02    0.24 
  -2  -2   4   19.15    1.22 
  -2   2  -4   16.84    1.16 
   2   2  -4   16.80    1.10 
  -2   2  -2    3.13    0.36 
   2   2  -2    2.79    0.26 
  -2   2   0  175.92    7.20 
  -2  -2   0  173.04    7.20 
  -2  -2   0  173.52    7.15 
  -2   2   0  137.43    7.14 
  -2   2   0  172.22    7.58 
   2  -2   0  143.66    7.57 
   2   2   0  137.17    7.19 
   2  -2   0  172.99    7.15 
  -2  -2  -2    3.02    0.37 
   2  -2  -2    3.09    0.28 
  -2  -2  -4   17.67    1.22 
  -2   2   4   17.13    1.17 
   2  -2  -4   19.43    1.20 
  -2   2   6   -0.07    0.25 
   2   2   6    0.11    0.29 
  -4  -2   6    2.75    0.54 
   4  -2   6    2.74    0.59 
  -4  -2   4    0.97    0.28 
  -4   2  -4    0.70    0.24 
   4   2  -4    0.54    0.19 
  -4   2  -2   16.68    0.99 
  -4  -2   2   18.39    1.01 
   4   2  -2   16.09    0.89 
  -4   2   0    0.21    0.05 
  -4   2   0    0.19    0.05 
  -4  -2   0    0.17    0.04 
  -4  -2   0    0.21    0.05 
   4  -2   0    0.14    0.04 
  -4   2   2   17.10    0.93 
  -4  -2  -2   15.77    0.98 
   4  -2  -2   16.54    0.90 
  -4  -2  -4    0.45    0.22 
  -4   2   4    1.16    0.30 
   4  -2  -4    0.92    0.26 
  -4   2   6    3.55    0.81 
  -4  -2  -6    4.46    0.74 
   4   2   6    3.11    0.71 
   4   2   6    3.36    0.72 
  -6  -2   6    1.11    0.33 
   6  -2   6    0.07    0.33 
  -6  -2   4    8.90    0.67 
  -6   2  -4    8.01    0.75 
  -6  -2   4    9.33    0.78 
  -6  -2   2    7.76    0.57 
  -6   2  -2    8.15    0.60 
   6   2  -2    8.11    0.47 
   6  -2   2    7.85    0.56 
  -6   2   0  211.28    9.84 
  -6  -2   0  206.68    9.29 
  -6  -2   0  205.37    9.38 
  -6   2   0  212.60    9.38 
   6  -2   0  205.84    9.30 
  -6   2   2    8.47    0.56 
  -6  -2  -2    8.37    0.62 
   6  -2  -2    8.10    0.51 
   6   2   2    9.03    0.63 
  -6   2   4    8.49    0.71 
  -6  -2  -4    9.47    0.82 
   6  -2  -4    7.52    0.64 
  -6   2   6   -0.02    0.28 
  -6  -2  -6    0.25    0.24 
   6   2   6    0.51    0.36 
  -8  -2   6    2.01    0.50 
   8  -2   6    1.72    0.57 
  -8  -2   4    0.22    0.19 
  -8  -2   4    0.72    0.19 
  -8   2  -4    0.73    0.26 
   8  -2   4    0.87    0.31 
  -8  -2   2   94.01    4.36 
  -8   2  -2   91.35    4.37 
  -8  -2   2   89.65    4.14 
  -8   2   0  365.00   17.19 
  -8  -2   0  364.03   16.24 
  -8  -2   0  367.68   16.40 
   8  -2   0  363.82   16.25 
  -8  -2  -2   90.33    4.38 
  -8   2   2   93.76    4.31 
   8  -2  -2   87.57    4.18 
   8   2   2   94.99    4.59 
  -8   2   4    0.79    0.27 
  -8  -2  -4    0.86    0.31 
   8  -2  -4    0.96    0.23 
   8   2   4    0.80    0.30 
  -8  -2  -6    2.43    0.57 
  -8   2   6    0.56    0.35 
   8   2   6    1.06    0.46 
 -10  -2   6    0.24    0.25 
  10  -2   6   -0.12    0.30 
 -10   2  -4   13.53    1.00 
 -10  -2   4   10.60    0.90 
  10  -2   4   10.60    0.90 
 -10  -2   2   26.20    1.44 
 -10   2  -2   27.66    1.51 
 -10  -2   2   25.59    1.21 
 -10   2   0  174.89    7.86 
 -10  -2   0  174.00    7.76 
 -10  -2   0  170.53    7.86 
 -10   2   0  170.20    8.19 
  10  -2   0  171.70    7.75 
 -10  -2  -2   24.92    1.50 
 -10   2   2   26.22    1.41 
  10  -2  -2   27.87    1.30 
 -10  -2  -4   11.55    0.98 
 -10   2   4   10.35    0.86 
  10   2   4   11.14    0.97 
  10  -2  -4   11.73    0.76 
 -10   2   6    0.04    0.27 
 -10  -2  -6    0.33    0.30 
  10   2   6    0.20    0.27 
 -12  -2   6    1.89    0.47 
  12  -2   6    1.81    0.64 
 -12  -2   4    1.96    0.45 
 -12   2  -4    2.33    0.47 
 -12   2  -2   89.57    4.30 
 -12  -2   2   87.90    4.25 
 -12   2   0  103.65    5.06 
 -12  -2   0  107.86    4.92 
 -12  -2   0  102.70    4.81 
 -12   2   0  109.38    4.92 
  12  -2   0  102.80    4.81 
 -12  -2  -2   92.82    4.59 
 -12   2   2   92.52    4.52 
 -12  -2  -2   95.71    4.61 
  12  -2  -2   99.39    4.32 
 -12   2   4    2.08    0.42 
 -12  -2  -4    2.06    0.48 
  12   2   4    2.88    0.46 
  12   2   4    1.18    0.39 
 -12   2   6    2.26    0.71 
 -12  -2  -6    1.68    0.52 
  14  -2   6   -0.67    0.31 
 -14   2  -4   11.24    1.00 
 -14  -2   4   12.81    0.98 
 -14  -2   2    3.01    0.43 
 -14   2  -2    3.82    0.52 
 -14   2  -2    2.79    0.46 
 -14  -2   0   90.65    4.19 
 -14  -2   0   85.11    4.07 
 -14   2   0   88.24    4.28 
 -14   2   0   89.02    4.18 
  14  -2   0   86.70    4.07 
 -14  -2  -2    3.16    0.46 
 -14  -2  -2    2.91    0.46 
 -14   2   2    3.94    0.44 
  14  -2  -2    2.62    0.19 
 -14  -2  -4   12.89    1.10 
 -14   2   4   13.38    0.99 
 -14  -2  -6    0.28    0.28 
 -14   2   6    0.01    0.28 
  14   2   6    0.28    0.36 
 -16  -2   6    1.80    0.61 
  16  -2   6    2.19    0.71 
 -16   2  -4    0.68    0.32 
 -16  -2   4    0.52    0.26 
 -16   2  -2   13.04    0.92 
 -16   2  -2   12.42    0.93 
 -16  -2   0   22.34    1.32 
 -16   2   0   23.17    1.27 
 -16   2   0   23.12    1.32 
 -16  -2   0   24.18    1.25 
  16  -2   0   24.65    1.25 
 -16  -2  -2   12.25    0.90 
 -16  -2  -2   13.36    0.94 
  16  -2  -2   12.23    0.61 
 -16   2   4    0.31    0.20 
 -16  -2  -4   -0.09    0.19 
 -16   2   6    1.90    0.65 
 -16  -2  -6    2.00    0.52 
  16   2   6    1.24    0.53 
 -18  -2   6   -0.12    0.24 
  18  -2   6    0.19    0.43 
 -18   2  -4    6.40    0.90 
 -18  -2   4    5.60    0.78 
 -18  -2   2    0.60    0.21 
 -18   2  -2    0.60    0.25 
 -18   2  -2    0.85    0.25 
 -18  -2   0   65.28    3.09 
 -18   2   0   63.92    3.22 
 -18  -2   0   64.64    3.21 
 -18   2   0   63.99    3.21 
 -18  -2   0   66.93    3.23 
  18  -2   0   63.50    3.09 
 -18  -2  -2    0.95    0.28 
 -18   2   2    0.50    0.24 
 -18  -2  -2    1.19    0.32 
 -18   2   2    0.79    0.23 
 -18   2   4    5.82    0.98 
 -18  -2  -4    5.04    0.77 
 -18   2   4    4.55    0.65 
 -18   2   6    0.22    0.31 
  18   2   6    0.60    0.43 
 -20  -2   6   -0.30    0.30 
  20  -2   6   -0.05    0.37 
 -20   2  -4    0.41    0.27 
 -20  -2   4    0.17    0.20 
  20  -2   4    0.17    0.28 
 -20  -2   2   16.18    1.03 
 -20   2  -2   12.78    0.99 
 -20   2  -2   13.35    1.04 
 -20  -2   0    6.17    0.57 
 -20  -2   0    6.38    0.49 
 -20   2   0    5.82    0.46 
 -20  -2   0    7.01    0.48 
 -20   2   0    6.45    0.57 
  20  -2   0    6.43    0.49 
 -20  -2  -2   16.13    1.14 
 -20  -2  -2   14.56    1.10 
 -20   2   2   16.10    1.06 
 -20   2   2   17.41    1.21 
 -20   2   4    0.64    0.27 
 -20   2   4   -0.22    0.18 
 -20  -2  -4    0.28    0.22 
 -20   2   6   -0.07    0.25 
  20   2   6    0.47    0.41 
 -22  -2   6    0.38    0.37 
  22  -2   6    0.05    0.41 
 -22  -2   4    9.76    0.90 
  22  -2   4   10.03    1.25 
 -22   2  -2    0.88    0.32 
 -22  -2   2    0.37    0.22 
 -22   2  -2    0.88    0.30 
  22  -2   2    0.95    0.29 
 -22  -2   0  112.87    5.36 
 -22  -2   0  108.78    5.30 
 -22  -2   0  108.26    5.13 
 -22   2   0  107.62    5.36 
 -22   2   0  113.16    5.31 
  22  -2   0  107.22    5.13 
 -22  -2  -2    0.74    0.28 
 -22  -2  -2    1.44    0.38 
 -22   2   2    0.90    0.27 
 -22   2   2    0.87    0.29 
 -22   2   4    9.17    0.85 
 -22  -2  -4    9.20    1.12 
 -22   2   4   10.84    1.33 
 -22   2   6    0.19    0.27 
  22   2   6    0.02    0.38 
 -24  -2   4    0.27    0.27 
  24  -2   4    0.14    0.28 
 -24  -2   2   10.76    0.90 
 -24   2  -2   12.99    1.00 
  24  -2   2   11.62    0.95 
 -24   2   0    0.93    0.22 
 -24  -2   0    1.35    0.25 
 -24   2   0    1.11    0.31 
 -24  -2   0    1.18    0.30 
  24   2   0    0.93    0.22 
  24  -2   0    1.01    0.23 
 -24   2   2   11.13    0.89 
 -24   2   2   11.13    0.95 
 -24  -2  -2   12.00    0.95 
 -24  -2  -2   11.08    0.93 
 -24   2   4    0.16    0.24 
 -24  -2  -4    0.29    0.24 
 -24   2   4    0.70    0.28 
 -26  -2   4    6.53    0.92 
  26  -2   4    7.21    1.05 
 -26  -2   2    0.35    0.23 
 -26   2  -2    0.29    0.21 
  26  -2   2    0.19    0.20 
 -26  -2   0    2.81    0.50 
 -26   2   0    2.55    0.36 
 -26  -2   0    2.48    0.35 
 -26   2   0    2.03    0.43 
  26   2   0    1.84    0.31 
  26  -2   0    1.70    0.32 
 -26   2   2    0.18    0.19 
 -26  -2  -2    0.00    0.15 
 -26   2   2    0.88    0.31 
 -26  -2  -2    0.58    0.24 
 -26   2   4    7.64    0.94 
 -26   2   4    5.65    0.95 
 -26  -2  -4    4.19    0.74 
 -28  -2   4    0.32    0.21 
 -28  -2   4    0.11    0.26 
  28  -2   4    0.33    0.26 
 -28  -2   2   13.54    1.08 
 -28  -2   2   14.37    1.12 
 -28   2  -2   13.06    1.11 
  28  -2   2   15.32    1.15 
 -28  -2   0    0.09    0.13 
 -28   2   0    0.10    0.13 
 -28   2   0   -0.02    0.16 
 -28  -2   0    0.11    0.15 
  28   2   0    0.28    0.15 
  28  -2   0    0.19    0.12 
 -28  -2  -2   16.27    1.19 
 -28   2   2   14.79    1.16 
 -28   2   2   13.20    1.09 
 -28  -2  -2   14.23    1.11 
 -28  -2  -4    0.01    0.18 
 -28   2   4   -0.02    0.25 
 -28   2   4    0.04    0.24 
 -30  -2   4    0.59    0.31 
 -30  -2   4    0.84    0.36 
  30  -2   4    0.33    0.32 
 -30   2  -2    0.44    0.21 
 -30  -2   2   -0.12    0.16 
 -30  -2   2    0.14    0.22 
  30  -2   2    0.25    0.27 
 -30   2   0    2.12    0.36 
 -30  -2   0    1.80    0.33 
 -30   2   0    1.99    0.46 
 -30  -2   0    1.66    0.44 
  30   2   0    2.15    0.38 
  30  -2   0    2.14    0.38 
 -30  -2  -2    0.48    0.23 
 -30   2   2    0.51    0.30 
 -30  -2  -2    0.45    0.27 
 -30   2   2    0.35    0.28 
 -30   2   4    0.59    0.33 
 -30   2   4    0.12    0.23 
 -30  -2  -4    0.58    0.31 
  30   2   4    0.58    0.36 
 -32  -2   4    0.36    0.26 
 -32  -2   4   -0.01    0.24 
  32  -2   4    0.30    0.29 
 -32  -2   2    7.45    0.92 
 -32  -2   2    5.25    0.80 
 -32   2  -2    5.78    0.85 
  32  -2   2    5.93    0.85 
 -32  -2   0    0.28    0.20 
 -32   2   0    0.25    0.27 
  32  -2   0    0.26    0.13 
  32   2   0    0.18    0.16 
 -32   2   2    4.58    0.75 
 -32  -2  -2    7.68    1.01 
 -32   2   2    6.68    0.88 
  32   2   2    6.78    0.88 
 -32   2   4    0.55    0.30 
 -32   2   4    0.12    0.23 
  32   2   4    0.06    0.31 
 -34  -2   4    1.28    0.42 
 -34  -2   4    0.64    0.33 
  34  -2   4    0.86    0.40 
 -34   2  -2    0.18    0.20 
 -34  -2   2    0.36    0.22 
 -34  -2   2    0.00    0.23 
  34  -2   2    0.03    0.22 
 -34  -2   0    3.08    0.59 
 -34   2   0    3.23    0.61 
  34   2   0    3.93    0.53 
  34  -2   0    2.36    0.41 
 -34   2   2   -0.34    0.14 
 -34   2   2    0.20    0.24 
 -34  -2  -2    0.51    0.26 
  34   2   2    0.17    0.26 
 -34   2   4    0.96    0.39 
 -34   2   4    0.58    0.35 
  34   2   4    0.44    0.34 
 -36  -2   4    0.48    0.30 
 -36  -2   4    0.47    0.31 
  36  -2   4    0.14    0.27 
 -36  -2   2    8.95    0.86 
 -36   2  -2    9.33    1.20 
 -36  -2   2    6.97    1.03 
  36  -2   2    8.93    1.07 
 -36  -2   0    0.27    0.23 
 -36   2   0    0.31    0.27 
  36  -2   0    0.29    0.20 
 -36   2   2    8.79    1.11 
 -36  -2  -2    7.24    1.04 
 -36   2   2    8.57    0.86 
  36   2   2    9.50    1.13 
 -36   2   4    0.22    0.29 
 -36   2   4   -0.57    0.18 
  36   2   4    0.11    0.29 
 -38  -2   4    1.39    0.46 
 -38  -2   4    0.78    0.38 
  38  -2   4    1.77    0.55 
 -38  -2   2   -0.08    0.19 
 -38  -2   2    0.00    0.17 
 -38   2  -2    0.33    0.19 
  38  -2   2    0.24    0.21 
 -38  -2   0    1.16    0.39 
 -38   2   0    0.36    0.24 
 -38  -2  -2   -0.07    0.18 
 -38   2   2    0.24    0.18 
 -38   2   2    0.00    0.20 
  38   2   2    0.21    0.28 
 -38   2   4    0.88    0.40 
 -38   2   4    1.29    0.45 
  38   2   4    0.61    0.49 
 -40  -2   2    2.77    0.64 
 -40   2  -2    3.04    0.64 
  40  -2   2    1.84    0.45 
 -40  -2   0    0.05    0.18 
 -40   2   0   -0.05    0.19 
 -40   2   2    2.15    0.56 
 -40  -2  -2    2.62    0.62 
  40   2   2    2.14    0.54 
 -42   2  -2    0.42    0.29 
 -42  -2   2    0.30    0.28 
  42  -2   2    0.11    0.23 
 -42   2   0    4.38    0.83 
 -42  -2   0    3.78    0.75 
 -42  -2  -2    0.08    0.22 
 -42   2   2    0.06    0.25 
  42   2   2   -0.24    0.22 
 -44  -2   2    0.54    0.30 
 -44   2  -2    0.38    0.32 
  44  -2   2    1.31    0.43 
 -44  -2   0    0.27    0.28 
 -44   2   0   -0.10    0.23 
 -44   2   2    0.54    0.38 
 -44  -2  -2    0.81    0.38 
  44   2   2    1.12    0.40 
 -46  -2   2   -0.19    0.22 
 -46   2  -2   -0.05    0.25 
  46  -2   2   -0.08    0.23 
 -46  -2   0    0.13    0.29 
 -46   2   0    0.26    0.29 
 -46   2   2    0.02    0.24 
 -46  -2  -2   -0.25    0.25 
  46   2   2   -0.15    0.23 
 -48  -2   0    0.66    0.38 
 -48   2   0   -0.15    0.27 
  -1  -3   5    3.64    0.62 
  -1  -3   5    4.63    0.71 
   1  -3   5    3.74    0.61 
   1  -3   5    4.08    0.68 
  -1   3  -3    9.10    0.67 
   1   3  -3    8.89    0.64 
  -1  -3   1   12.15    0.60 
   1  -3   1   10.67    0.62 
  -1   3   1   11.93    0.77 
  -1  -3  -1   16.24    0.76 
   1   3   1   11.57    0.75 
   1  -3  -1   16.28    0.74 
  -1  -3  -3   10.54    0.74 
   1  -3  -3    8.46    0.68 
  -1  -3  -5    4.75    0.71 
  -1   3   5    4.22    0.78 
  -1   3   5    4.07    0.61 
   1  -3  -5    4.61    0.68 
   1   3   5    3.77    0.59 
   1   3   5    4.19    0.81 
  -3  -3   5    7.72    0.94 
   3  -3   5    6.75    0.92 
  -3  -3   3   23.33    1.42 
  -3   3  -3   24.40    1.40 
   3   3  -3   25.20    1.34 
  -3  -3   1   92.35    4.21 
  -3  -3   1   89.11    4.10 
   3  -3   1   90.83    4.36 
   3  -3   1   92.62    4.18 
  -3   3   1   89.33    4.34 
  -3  -3  -1   86.78    4.09 
  -3   3   1   90.72    4.04 
   3   3   1   91.37    4.27 
   3  -3  -1   85.83    4.02 
  -3   3   3   24.45    1.36 
  -3  -3  -3   24.03    1.42 
   3  -3  -3   23.52    1.35 
  -3   3   5    6.33    0.79 
  -3   3   5    5.49    0.96 
  -3  -3  -5    8.74    1.00 
   3   3   5    6.34    0.94 
   3  -3  -5    7.70    0.71 
  -5  -3   5    0.41    0.26 
   5  -3   5    0.12    0.25 
   5  -3   5    0.69    0.35 
  -5   3  -3    7.03    0.58 
  -5  -3   3    5.91    0.47 
  -5  -3   3    5.79    0.55 
  -5  -3   1   36.92    1.71 
  -5  -3   1   39.02    1.71 
  -5  -3   1   37.23    1.83 
   5  -3   1   36.96    1.83 
  -5  -3  -1   40.45    1.81 
  -5  -3  -1   40.00    1.85 
  -5   3   1   34.49    1.93 
  -5   3   1   35.14    1.76 
   5   3   1   36.45    1.93 
   5  -3  -1   39.50    1.75 
   5   3   1   36.63    1.83 
  -5   3   3    5.21    0.48 
  -5  -3  -3    6.25    0.58 
   5  -3  -3    6.81    0.51 
  -5  -3  -5    0.19    0.22 
  -5   3   5    1.00    0.30 
  -5   3   5    0.37    0.33 
   5   3   5    0.50    0.34 
  -7  -3   5    4.05    0.68 
   7  -3   5    3.81    0.71 
   7  -3   5    4.45    0.72 
  -7  -3   3   11.62    0.72 
  -7   3  -3   12.50    0.88 
  -7  -3   3   12.58    0.87 
   7  -3   3   11.76    0.84 
  -7   3  -1  968.12   43.98 
  -7  -3   1  987.56   43.95 
   7  -3   1  996.87   43.69 
  -7   3   1  972.81   42.80 
  -7  -3  -1  917.98   42.83 
  -7   3   1 1000.00   45.14 
   7   3   1  985.74   45.04 
   7  -3  -1  920.40   42.51 
  -7   3   3   12.88    0.85 
  -7  -3  -3   13.14    0.95 
   7   3   3   11.82    0.93 
   7  -3  -3   13.18    0.80 
  -7  -3  -5    5.25    0.81 
  -7   3   5    4.77    0.87 
  -7   3   5    4.08    0.64 
   7   3   5    5.14    0.82 
   7   3   5    5.05    0.80 
  -9  -3   5    2.31    0.52 
   9  -3   5    2.17    0.57 
   9  -3   5    2.31    0.51 
  -9  -3   3    2.49    0.41 
  -9  -3   3    2.39    0.23 
  -9   3  -3    2.28    0.42 
   9  -3   3    2.94    0.43 
  -9   3  -1   21.15    1.33 
  -9  -3   1   26.68    1.33 
   9  -3   1   28.45    1.36 
  -9   3   1   25.99    1.33 
  -9  -3  -1   21.44    1.21 
  -9  -3  -1   21.03    1.22 
  -9   3   1   26.59    1.21 
   9  -3  -1   20.95    1.10 
  -9   3   3    2.74    0.40 
  -9  -3  -3    3.33    0.51 
   9  -3  -3    3.15    0.29 
   9   3   3    1.65    0.36 
  -9   3   5    3.13    0.53 
  -9  -3  -5    3.03    0.61 
  -9   3   5    2.25    0.65 
   9   3   5    2.71    0.60 
   9   3   5    2.51    0.60 
 -11  -3   5    2.90    0.56 
  11  -3   5    1.77    0.54 
 -11  -3   3    5.66    0.37 
 -11  -3   3    5.50    0.67 
 -11   3  -3    6.76    0.75 
 -11   3  -1   61.08    3.03 
 -11  -3   1   61.06    2.99 
  11  -3   1   64.17    3.01 
 -11   3   1   61.61    2.97 
 -11  -3  -1   61.79    3.01 
 -11   3   1   63.28    3.18 
 -11  -3  -1   61.04    3.01 
  11  -3  -1   63.55    2.86 
 -11   3   3    4.60    0.56 
 -11  -3  -3    6.06    0.72 
  11   3   3    5.68    0.70 
  11   3   3    5.35    0.46 
  11  -3  -3    6.18    0.43 
 -11  -3  -5    2.97    0.61 
 -11   3   5    2.34    0.48 
 -11   3   5    2.44    0.67 
  11   3   5    2.17    0.55 
 -13  -3   5    1.08    0.36 
  13  -3   5    0.88    0.40 
 -13   3  -3    9.03    0.75 
 -13  -3   3    7.94    0.43 
 -13  -3   3    7.83    0.68 
 -13  -3   1    1.63    0.26 
 -13   3  -1    0.42    0.16 
  13   3  -1    0.75    0.08 
  13   3  -1    0.80    0.09 
  13  -3   1    1.24    0.24 
 -13  -3  -1    0.49    0.16 
 -13   3   1    1.64    0.31 
 -13  -3  -1    1.01    0.22 
 -13   3   1    1.67    0.27 
  13  -3  -1    0.82    0.13 
 -13   3   3    9.03    0.68 
 -13  -3  -3    9.42    0.80 
  13  -3  -3    8.33    0.53 
  13   3   3    8.22    0.59 
 -13   3   5    0.83    0.43 
 -13   3   5    1.06    0.32 
 -13  -3  -5    0.43    0.29 
 -15  -3   5    1.92    0.46 
  15  -3   5    1.45    0.51 
 -15   3  -3   17.44    1.20 
 -15  -3   3   16.21    1.12 
 -15   3  -1   52.35    2.59 
 -15  -3   1   48.38    2.54 
  15  -3   1   53.43    2.55 
  15   3  -1   49.20    2.31 
 -15   3   1   51.06    2.72 
 -15  -3  -1   53.46    2.61 
 -15   3   1   50.22    2.56 
 -15  -3  -1   49.35    2.58 
  15  -3  -1   53.55    2.43 
 -15   3   3   15.26    1.02 
 -15  -3  -3   17.86    1.19 
  15  -3  -3   15.26    0.81 
  15   3   3   13.69    0.87 
 -15   3   5    1.45    0.53 
 -15   3   5    1.87    0.45 
 -15  -3  -5    2.38    0.55 
 -17  -3   5    1.39    0.38 
  17  -3   5    1.30    0.47 
 -17  -3   3   13.43    1.00 
 -17   3  -3   14.04    1.06 
 -17   3  -1   52.47    2.52 
 -17  -3   1   44.26    2.44 
  17   3  -1   48.60    2.21 
  17  -3   1   46.23    2.43 
 -17  -3  -1   49.24    2.46 
 -17   3   1   43.71    2.54 
 -17  -3  -1   51.86    2.50 
 -17   3   1   46.76    2.44 
  17  -3  -1   48.65    2.27 
 -17   3   3   13.36    1.10 
 -17   3   3   11.92    0.90 
 -17  -3  -3   15.52    1.11 
 -17   3   5    0.67    0.39 
 -17   3   5    0.96    0.36 
 -17  -3  -5    2.14    0.55 
 -19  -3   5    1.86    0.48 
  19  -3   5    1.78    0.60 
 -19   3  -3    7.68    0.91 
 -19  -3   3    8.29    0.91 
  19  -3   3    6.96    0.89 
 -19  -3   1   13.28    0.90 
 -19   3  -1   13.23    0.92 
  19  -3   1   13.19    0.89 
  19   3  -1   12.76    0.69 
 -19  -3  -1   14.64    0.95 
 -19  -3  -1   14.17    0.92 
 -19   3   1   11.95    0.87 
 -19   3   1   12.91    0.91 
  19  -3  -1   13.14    0.74 
 -19   3   3    7.19    0.65 
 -19  -3  -3    6.12    0.84 
 -19   3   3    8.25    1.05 
 -19   3   5    1.52    0.40 
 -19   3   5    1.36    0.51 
 -19  -3  -5    1.21    0.41 
 -21  -3   5    1.15    0.36 
  21  -3   5    1.36    0.56 
 -21  -3   3   21.99    1.45 
  21  -3   3   22.91    1.57 
 -21   3  -1    7.38    0.64 
 -21  -3   1    6.20    0.58 
  21  -3   1    5.97    0.57 
  21   3  -1    6.83    0.42 
 -21  -3  -1    7.45    0.61 
 -21  -3  -1    6.50    0.60 
 -21   3   1    6.91    0.59 
 -21   3   1    5.65    0.56 
  21  -3  -1    6.34    0.44 
 -21  -3  -3   19.40    1.44 
 -21  -3  -3   18.94    1.42 
 -21   3   3   20.94    1.36 
 -21   3   3   23.35    1.58 
 -21   3   5    0.64    0.43 
 -21  -3  -5    2.61    0.58 
 -23  -3   5    0.91    0.36 
  23  -3   5    0.38    0.38 
 -23  -3   3    2.40    0.49 
  23  -3   3    2.24    0.51 
 -23   3  -1    7.61    0.72 
 -23  -3   1    7.67    0.69 
  23   3  -1    9.24    0.53 
  23  -3   1    8.65    0.70 
 -23   3   1    8.92    0.73 
 -23  -3  -1   10.49    0.81 
 -23  -3  -1    9.39    0.74 
 -23   3   1    8.51    0.73 
  23  -3  -1    8.87    0.58 
 -23   3   3    3.09    0.65 
 -23   3   3    2.81    0.50 
 -23  -3  -3    2.48    0.53 
 -23  -3  -3    3.07    0.58 
 -23   3   5    1.40    0.53 
 -23  -3  -5    1.12    0.40 
 -25  -3   5    1.60    0.47 
  25  -3   5    1.99    0.67 
 -25  -3   3    1.23    0.37 
  25  -3   3    0.94    0.38 
 -25   3  -1    3.86    0.60 
 -25  -3   1    4.46    0.62 
  25  -3   1    5.56    0.64 
  25   3  -1    4.04    0.33 
 -25   3   1    4.85    0.63 
 -25  -3  -1    6.05    0.73 
 -25   3   1    4.07    0.59 
 -25  -3  -1    5.11    0.64 
  25  -3  -1    4.08    0.36 
 -25   3   3    0.66    0.29 
 -25   3   3    1.75    0.45 
 -25  -3  -3    1.35    0.40 
 -25  -3  -3    1.58    0.43 
 -25   3   5    1.76    0.54 
 -25  -3  -5    2.78    0.64 
 -27  -3   5    0.47    0.36 
 -27  -3   5    0.52    0.37 
  27  -3   5    0.27    0.34 
 -27  -3   3    4.65    0.72 
 -27   3  -3    3.98    0.71 
  27  -3   3    4.68    0.77 
 -27  -3   1   11.82    0.90 
 -27   3  -1   11.67    0.96 
 -27  -3   1   10.78    0.91 
  27   3  -1   12.19    0.70 
  27  -3   1   10.84    0.87 
 -27   3   1   12.21    0.97 
 -27  -3  -1   12.25    0.98 
 -27  -3  -1   11.74    0.90 
 -27   3   1   11.60    0.91 
  27  -3  -1   12.44    0.76 
 -27  -3  -3    4.45    0.78 
 -27   3   3    3.62    0.60 
 -27   3   3    5.53    0.84 
 -27  -3  -3    4.16    0.70 
 -27  -3  -5    0.37    0.34 
 -27   3   5    0.83    0.44 
 -29  -3   5    0.28    0.27 
 -29  -3   5    1.41    0.49 
  29  -3   5    1.18    0.58 
 -29   3  -3    2.55    0.59 
 -29  -3   3    1.64    0.45 
  29  -3   3    1.42    0.48 
 -29  -3   1    2.81    0.49 
 -29  -3   1    2.43    0.51 
 -29   3  -1    2.17    0.48 
  29  -3   1    2.94    0.49 
 -29  -3  -1    2.37    0.47 
 -29   3   1    2.64    0.50 
 -29  -3  -1    2.09    0.42 
 -29   3   1    2.45    0.46 
  29  -3  -1    2.18    0.32 
 -29  -3  -3    2.16    0.55 
 -29  -3  -3    1.95    0.50 
 -29   3   3    1.96    0.49 
 -29   3   3    2.04    0.50 
 -29   3   5    1.26    0.48 
  29   3   5    1.52    0.56 
 -31  -3   5    0.90    0.40 
 -31  -3   5    0.26    0.37 
  31  -3   5    0.41    0.41 
 -31  -3   3    2.72    0.60 
 -31   3  -3    3.55    0.71 
 -31  -3   3    2.48    0.56 
  31  -3   3    2.70    0.62 
 -31  -3   1    3.15    0.52 
 -31  -3   1    2.31    0.50 
 -31   3  -1    2.60    0.55 
  31  -3   1    2.75    0.48 
 -31   3   1    3.40    0.56 
 -31  -3  -1    2.79    0.54 
 -31   3   1    2.33    0.50 
  31   3   1    2.81    0.52 
 -31   3   3    2.29    0.56 
 -31  -3  -3    1.54    0.44 
 -31   3   3    1.64    0.45 
 -31  -3  -3    3.64    0.71 
 -31   3   5    0.12    0.33 
  31   3   5    0.73    0.43 
 -33  -3   5    0.32    0.31 
 -33  -3   5    0.23    0.30 
  33  -3   5   -0.29    0.34 
 -33  -3   3    1.78    0.46 
 -33  -3   3    0.89    0.38 
 -33   3  -3    2.39    0.60 
  33  -3   3    2.68    0.58 
 -33   3  -1    3.28    0.64 
 -33  -3   1    2.25    0.53 
 -33  -3   1    2.91    0.51 
  33  -3   1    3.03    0.50 
 -33   3   1    2.73    0.57 
 -33  -3  -1    3.25    0.61 
 -33   3   1    3.04    0.53 
  33   3   1    3.05    0.54 
 -33   3   3    1.92    0.51 
 -33  -3  -3    2.13    0.55 
 -33  -3  -3    1.31    0.45 
 -33   3   3    3.10    0.63 
 -33   3   5    0.45    0.28 
  33   3   5    0.44    0.37 
 -35   3  -3    2.94    0.71 
 -35  -3   3    1.83    0.47 
 -35  -3   3    0.95    0.39 
  35  -3   3    1.19    0.41 
 -35  -3   1    4.22    0.72 
 -35   3  -1    4.14    0.75 
  35  -3   1    4.38    0.64 
 -35  -3  -1    3.63    0.67 
 -35   3   1    4.96    0.81 
 -35   3   1    5.37    0.68 
  35   3   1    3.02    0.56 
 -35   3   3    0.23    0.26 
 -35  -3  -3    0.99    0.39 
 -35   3   3    1.92    0.50 
  35   3   3    1.07    0.41 
 -37  -3   3    1.55    0.49 
 -37  -3   3    2.11    0.52 
 -37   3  -3    3.09    0.75 
  37  -3   3    1.76    0.53 
 -37  -3   1    1.47    0.44 
 -37   3  -1    2.13    0.55 
  37  -3   1    1.12    0.34 
 -37   3   1    0.64    0.31 
 -37  -3  -1    1.79    0.48 
  37   3   1    1.27    0.38 
 -37   3   3    1.32    0.44 
 -37   3   3    0.62    0.39 
 -37  -3  -3    1.67    0.50 
  37   3   3    1.94    0.55 
 -39  -3   3    0.38    0.24 
 -39   3  -3    0.06    0.26 
 -39  -3   3    0.16    0.31 
  39  -3   3    0.87    0.36 
 -39  -3   1    1.55    0.46 
 -39   3  -1    0.93    0.42 
  39  -3   1    2.16    0.46 
 -39  -3  -1    1.09    0.37 
 -39   3   1    1.48    0.48 
  39   3   1    2.77    0.56 
 -39  -3  -3    0.02    0.20 
 -39   3   3    0.55    0.38 
 -39   3   3    1.03    0.35 
  39   3   3    0.92    0.44 
 -41  -3   3    0.60    0.34 
 -41  -3   3    0.28    0.26 
 -41   3  -3    0.28    0.24 
  41  -3   3    0.57    0.34 
 -41   3  -1    1.56    0.49 
 -41  -3   1    1.50    0.52 
  41  -3   1    1.85    0.46 
 -41   3   1    1.80    0.53 
 -41  -3  -1    1.62    0.50 
  41   3   1    2.09    0.47 
 -41  -3  -3    0.44    0.30 
 -41   3   3    0.31    0.34 
 -41   3   3    0.85    0.38 
  41   3   3    0.43    0.30 
 -43  -3   3    0.46    0.33 
 -43   3  -3    0.90    0.41 
  43  -3   3    0.13    0.29 
 -43  -3   1    0.46    0.34 
 -43   3  -1    0.37    0.31 
 -43   3   1    0.15    0.32 
 -43  -3  -1    0.33    0.30 
 -43  -3  -3    0.52    0.33 
 -43   3   3    0.29    0.30 
  43   3   3    0.39    0.36 
 -45   3  -1    0.61    0.36 
 -45  -3   1   -0.17    0.26 
 -45  -3  -1   -0.09    0.18 
 -45   3   1    0.05    0.27 
 -47  -3   1    0.54    0.37 
 -47   3  -1    0.71    0.37 
 -47   3   1    1.36    0.49 
 -47  -3  -1    1.03    0.43 
   0  -4   6    0.20    0.24 
   0  -4   4   28.34    1.68 
   0  -4   2    0.10    0.08 
   0  -4   0  430.35   19.26 
   0  -4  -2    0.03    0.06 
   0  -4  -4   26.45    1.55 
   0   4   4   22.47    1.61 
   0   4   6   -0.23    0.22 
  -2  -4   6    1.31    0.40 
   2  -4   6    1.48    0.39 
  -2  -4   4    0.02    0.14 
  -2  -4   4    0.08    0.12 
   2  -4   4   -0.08    0.11 
  -2  -4   2   35.56    1.75 
   2  -4   2   35.07    1.80 
  -2  -4   0   20.54    0.94 
  -2   4   0   19.75    1.01 
  -2  -4   0   20.72    0.93 
   2  -4   0   20.17    0.95 
   2  -4   0   16.94    0.93 
  -2   4   2   33.31    1.50 
  -2  -4  -2   24.93    1.53 
   2  -4  -2   25.68    1.50 
   2   4   2   33.90    1.65 
  -2   4   4   -0.03    0.11 
  -2  -4  -4    0.13    0.19 
   2   4   4    0.21    0.19 
   2  -4  -4    0.03    0.13 
  -2   4   6    1.55    0.59 
   2   4   6    1.59    0.49 
  -4  -4   6    0.55    0.26 
   4  -4   6   -0.14    0.17 
  -4  -4   4   20.52    1.22 
  -4  -4   4   19.01    1.31 
   4  -4   4   19.16    1.33 
  -4  -4   2    2.57    0.23 
  -4   4  -2    2.80    0.36 
  -4  -4   2    2.04    0.32 
   4  -4   2    3.13    0.39 
  -4  -4   0   74.17    3.38 
  -4   4   0   73.56    3.37 
  -4   4   0   75.32    3.57 
  -4  -4   0   75.49    3.35 
   4  -4   0   71.31    3.36 
  -4   4   2    2.68    0.31 
  -4  -4  -2    3.01    0.40 
   4   4   2    2.98    0.37 
   4  -4  -2    2.96    0.28 
  -4  -4  -4   19.57    1.35 
  -4   4   4   21.17    1.28 
   4   4   4   20.05    1.40 
   4  -4  -4   20.21    1.28 
  -4  -4  -6    0.82    0.36 
  -4   4   6    0.27    0.29 
   4   4   6    0.54    0.33 
  -6  -4   6    1.37    0.46 
   6  -4   6    2.47    0.61 
  -6  -4   4    0.47    0.17 
  -6  -4   4    0.41    0.23 
   6  -4   4    0.48    0.19 
   6  -4   4    0.45    0.26 
  -6  -4   2   18.38    0.93 
  -6  -4   2   18.15    1.07 
   6  -4   2   18.32    1.04 
  -6  -4   0   25.00    1.22 
  -6   4   0   23.65    1.26 
  -6   4   0   23.59    1.20 
  -6  -4   0   26.30    1.19 
   6  -4   0   24.44    1.20 
  -6  -4  -2   13.05    1.00 
  -6   4   2   18.95    0.96 
   6   4   2   18.62    1.01 
   6   4   2   18.19    1.10 
  -6  -4  -4    0.93    0.29 
  -6   4   4    0.55    0.21 
  -6   4   4    0.42    0.27 
   6  -4  -4    0.42    0.17 
   6   4   4    0.41    0.22 
  -6   4   6    1.62    0.58 
  -6  -4  -6    1.39    0.44 
   6   4   6    2.35    0.63 
  -8  -4   6   -0.29    0.18 
   8  -4   6    0.05    0.27 
  -8  -4   4    9.68    0.67 
  -8  -4   4    9.52    0.83 
   8  -4   4    9.70    0.81 
   8  -4   4    9.39    0.87 
  -8  -4   2   12.10    0.62 
  -8  -4   2   12.59    0.81 
  -8   4  -2   11.60    0.81 
  -8   4   0    4.33    0.32 
  -8  -4   0    4.52    0.34 
  -8   4   0    4.85    0.34 
  -8  -4   0    4.91    0.32 
   8  -4   0    5.03    0.32 
  -8  -4  -2   11.82    0.81 
  -8   4   2   10.45    0.82 
  -8   4   2   11.45    0.70 
   8   4   2   11.71    0.70 
   8   4   2   11.80    0.81 
   8  -4  -2   11.54    0.66 
  -8   4   4   11.80    0.82 
  -8   4   4   11.03    1.00 
  -8  -4  -4    9.33    0.86 
   8   4   4    9.51    0.89 
   8  -4  -4    8.91    0.70 
   8   4   4    8.29    0.76 
  -8   4   6   -0.02    0.28 
  -8  -4  -6   -0.05    0.24 
   8   4   6    0.33    0.31 
 -10  -4   6    2.98    0.63 
  10  -4   6    2.19    0.63 
 -10  -4   4    1.54    0.38 
  10  -4   4    0.60    0.31 
  10  -4   4    1.17    0.30 
 -10  -4   2  108.23    5.14 
 -10  -4   2  107.87    4.84 
 -10   4  -2  110.48    5.15 
  10  -4   2  106.79    5.15 
 -10  -4   0   23.31    1.18 
 -10   4   0   23.20    1.22 
 -10   4   0   22.76    1.23 
 -10  -4   0   23.58    1.23 
  10  -4   0   23.98    1.18 
 -10  -4  -2  110.76    5.09 
 -10   4   2   99.36    5.34 
 -10   4   2  103.97    4.96 
 -10  -4  -2  110.78    5.05 
  10  -4  -2  107.75    4.85 
  10   4   2  105.28    5.12 
 -10   4   4    2.04    0.40 
 -10  -4  -4    1.64    0.42 
 -10   4   4    1.51    0.44 
  10  -4  -4    1.10    0.25 
  10   4   4    1.45    0.36 
  10   4   4    0.91    0.37 
 -10   4   6    1.86    0.65 
 -10  -4  -6    3.17    0.63 
  10   4   6    1.68    0.55 
 -12  -4   6   -0.02    0.19 
  12  -4   6    0.00    0.33 
 -12  -4   4    2.27    0.47 
  12  -4   4    3.05    0.62 
 -12   4  -2    4.21    0.54 
 -12  -4   2    4.66    0.52 
  12  -4   2    3.95    0.51 
 -12  -4   0   60.58    2.86 
 -12  -4   0   57.61    2.77 
 -12   4   0   58.25    2.91 
 -12   4   0   60.06    2.84 
  12  -4   0   58.15    2.77 
 -12   4   2    4.76    0.39 
 -12   4   2    4.93    0.65 
 -12  -4  -2    3.61    0.49 
 -12  -4  -2    5.00    0.57 
  12   4   2    4.52    0.30 
  12  -4  -2    3.84    0.29 
 -12  -4  -4    1.97    0.49 
 -12   4   4    2.39    0.56 
 -12   4   4    2.66    0.46 
  12   4   4    2.62    0.43 
  12   4   4    2.12    0.51 
 -12  -4  -6    0.47    0.31 
 -12   4   6   -0.12    0.27 
 -14  -4   6    2.04    0.54 
  14  -4   6    2.13    0.67 
 -14  -4   4    0.70    0.30 
  14  -4   4    0.90    0.39 
 -14  -4   2  131.22    6.08 
  14  -4   2  125.59    6.09 
 -14   4   0   31.91    1.68 
 -14  -4   0   32.61    1.61 
 -14  -4   0   33.00    1.70 
 -14   4   0   32.63    1.69 
  14  -4   0   30.98    1.61 
 -14   4   2  123.83    5.72 
 -14  -4  -2  122.13    5.81 
 -14   4   2  122.64    6.15 
 -14  -4  -2  124.37    5.83 
  14  -4  -2  117.92    5.51 
 -14   4   4    1.01    0.39 
 -14  -4  -4    0.87    0.35 
 -14   4   4    1.47    0.33 
 -14   4   6    3.36    0.87 
 -14  -4  -6    2.48    0.59 
 -16  -4   6    0.08    0.25 
  16  -4   6    0.04    0.35 
 -16  -4   4    6.92    0.86 
  16  -4   4    5.17    0.85 
 -16  -4   2   16.96    1.09 
 -16   4  -2   17.28    1.17 
  16  -4   2   16.55    1.13 
 -16  -4   0   46.26    2.37 
 -16  -4   0   45.68    2.27 
 -16   4   0   45.23    2.36 
 -16   4   0   46.69    2.37 
  16  -4   0   48.75    2.28 
 -16   4   2   18.09    1.25 
 -16   4   2   18.34    1.10 
 -16  -4  -2   18.30    1.16 
 -16  -4  -2   18.47    1.20 
  16  -4  -2   17.69    0.91 
 -16   4   4    5.15    0.69 
 -16  -4  -4    6.62    0.92 
 -16   4   4    5.88    0.96 
 -16  -4  -6   -0.11    0.23 
 -16   4   6    0.35    0.33 
 -18  -4   6    2.52    0.59 
  18  -4   6    1.21    0.53 
 -18  -4   4    0.65    0.27 
  18  -4   4    0.32    0.32 
 -18   4  -2   20.30    1.33 
 -18  -4   2   18.86    1.23 
  18  -4   2   20.52    1.30 
 -18  -4   0   15.04    0.92 
 -18   4   0   15.82    0.95 
 -18  -4   0   17.55    1.05 
 -18   4   0   15.51    1.00 
  18  -4   0   16.56    0.94 
 -18   4   2   19.88    1.24 
 -18  -4  -2   22.69    1.36 
 -18   4   2   19.36    1.38 
 -18  -4  -2   23.01    1.38 
  18  -4  -2   20.54    1.03 
 -18   4   4    0.71    0.28 
 -18   4   4    0.34    0.27 
 -18  -4  -4    0.38    0.30 
 -18  -4  -6    2.63    0.62 
 -18   4   6    1.05    0.48 
 -20  -4   6   -0.12    0.27 
  20  -4   6   -0.48    0.30 
 -20  -4   4    7.13    0.91 
  20  -4   4    5.52    0.87 
 -20   4  -2    2.55    0.48 
 -20  -4   2    1.93    0.38 
  20  -4   2    1.85    0.40 
 -20  -4   0   84.56    4.03 
 -20   4   0   85.11    4.22 
 -20   4   0   85.32    4.16 
 -20  -4   0   83.55    4.17 
  20  -4   0   86.66    4.03 
 -20   4   2    2.64    0.44 
 -20  -4  -2    2.24    0.44 
 -20  -4  -2    1.94    0.42 
 -20   4   2    2.16    0.48 
  20  -4  -2    2.28    0.19 
 -20  -4  -4    6.89    0.96 
 -20   4   4    8.09    0.90 
 -20   4   4    6.88    1.00 
 -20   4   6    0.59    0.35 
 -20  -4  -6    0.44    0.33 
 -22  -4   6    0.39    0.36 
  22  -4   6    0.26    0.46 
 -22  -4   4    0.61    0.27 
  22  -4   4    0.33    0.35 
 -22   4  -2   18.75    1.27 
 -22  -4   2   15.78    1.15 
  22  -4   2   16.95    1.20 
 -22  -4   0   22.17    1.24 
 -22   4   0   21.93    1.25 
 -22  -4   0   21.39    1.34 
 -22   4   0   21.54    1.33 
  22  -4   0   20.82    1.22 
 -22  -4  -2   16.55    1.17 
 -22   4   2   13.99    1.14 
 -22   4   2   16.70    1.09 
 -22  -4  -2   17.92    1.17 
  22  -4  -2   15.74    0.83 
 -22   4   4    0.31    0.24 
 -22  -4  -4    0.32    0.28 
 -22   4   4    0.22    0.26 
 -22  -4  -6    0.94    0.44 
 -22   4   6    0.20    0.33 
  22   4   6    0.14    0.43 
 -24  -4   4    7.45    0.96 
  24  -4   4    6.50    0.99 
 -24  -4   2    1.21    0.35 
 -24   4  -2    0.96    0.34 
  24  -4   2    0.76    0.28 
 -24  -4   0   34.90    1.80 
 -24   4   0   32.60    1.91 
 -24   4   0   34.24    1.83 
 -24  -4   0   34.06    1.77 
 -24  -4   0   27.92    1.87 
  24  -4   0   35.18    1.79 
 -24   4   2    0.71    0.26 
 -24  -4  -2    1.36    0.37 
 -24   4   2    1.45    0.39 
 -24  -4  -2    1.08    0.32 
 -24   4   4    9.02    0.83 
 -24   4   4    7.08    1.05 
 -24  -4  -4    6.64    0.97 
 -26  -4   4    0.05    0.25 
  26  -4   4    0.54    0.34 
 -26   4  -2    6.02    0.84 
 -26  -4   2    5.71    0.76 
  26  -4   2    4.23    0.65 
 -26  -4   0    0.23    0.14 
 -26  -4   0    0.12    0.12 
 -26  -4   0    0.11    0.16 
 -26   4   0    0.24    0.12 
 -26   4   0    0.25    0.20 
  26  -4   0    0.32    0.14 
 -26  -4  -2    4.16    0.64 
 -26   4   2    5.14    0.68 
 -26   4   2    5.17    0.75 
 -26  -4  -2    4.28    0.64 
 -26   4   4   -0.06    0.21 
 -26  -4  -4    0.38    0.25 
 -26   4   4    0.38    0.25 
 -28  -4   4    3.98    0.72 
  28  -4   4    4.11    0.82 
 -28   4  -2    0.91    0.34 
 -28  -4   2    0.93    0.32 
  28  -4   2    1.02    0.32 
 -28  -4   0   18.82    1.16 
 -28  -4   0   21.54    1.39 
 -28   4   0   19.06    1.20 
 -28   4   0   21.25    1.40 
  28  -4   0   20.72    1.21 
  28   4   0   19.90    1.21 
 -28  -4  -2    0.47    0.25 
 -28   4   2    0.57    0.27 
 -28  -4  -2    0.96    0.32 
 -28   4   2    0.93    0.30 
 -28   4   4    3.99    0.79 
 -28  -4  -4    3.09    0.68 
 -28   4   4    3.67    0.67 
 -30  -4   4    0.15    0.26 
  30  -4   4    0.40    0.33 
 -30  -4   2    7.21    0.91 
 -30   4  -2    9.39    1.12 
  30  -4   2    6.71    0.88 
 -30  -4   0   -0.04    0.16 
 -30   4   0    0.21    0.21 
 -30   4   0    0.11    0.12 
  30  -4   0    0.25    0.15 
  30   4   0    0.06    0.11 
 -30   4   2    7.41    0.93 
 -30  -4  -2    8.88    1.01 
 -30  -4  -2    7.59    0.97 
 -30   4   2    6.64    0.87 
 -30   4   4    0.09    0.23 
 -30  -4  -4    0.31    0.25 
 -30   4   4    0.52    0.32 
 -32  -4   4    3.35    0.68 
 -32  -4   4    3.74    0.78 
  32  -4   4    3.78    0.79 
 -32  -4   2    1.55    0.42 
 -32  -4   2    1.33    0.41 
 -32   4  -2    1.18    0.40 
  32  -4   2    1.89    0.44 
 -32  -4   0    9.52    0.91 
 -32   4   0   10.14    0.93 
  32   4   0   10.46    0.79 
  32  -4   0    9.19    0.74 
 -32  -4  -2    0.75    0.29 
 -32   4   2    1.32    0.37 
 -32  -4  -2    1.28    0.36 
 -32   4   2    1.59    0.42 
 -32   4   4    2.79    0.62 
 -32   4   4    2.88    0.60 
 -32  -4  -4    2.45    0.57 
 -34  -4   4    0.09    0.23 
 -34  -4   4    0.08    0.28 
  34  -4   4    0.23    0.25 
 -34  -4   2    5.88    0.87 
 -34  -4   2    8.43    1.04 
 -34   4  -2    8.40    1.06 
  34  -4   2    8.28    1.02 
 -34   4   0    0.58    0.32 
 -34  -4   0    0.87    0.36 
  34  -4   0    0.52    0.20 
  34   4   0    0.73    0.22 
 -34   4   2    6.33    0.92 
 -34   4   2    8.78    0.84 
 -34  -4  -2    8.92    1.14 
 -34  -4  -2    7.02    0.95 
 -34  -4  -4   -0.36    0.17 
 -34   4   4    0.01    0.23 
 -34   4   4    0.30    0.29 
  34   4   4   -0.16    0.20 
 -36  -4   4    0.13    0.27 
 -36  -4   4    0.55    0.32 
  36  -4   4    1.25    0.46 
 -36  -4   2    0.32    0.22 
 -36   4  -2    0.72    0.31 
 -36  -4   2   -0.15    0.19 
  36  -4   2    0.18    0.21 
 -36   4   0    1.61    0.48 
 -36  -4   0    1.63    0.48 
  36  -4   0    1.81    0.37 
 -36   4   2    0.02    0.23 
 -36  -4  -2    0.26    0.25 
 -36   4   2    0.26    0.21 
  36   4   2   -0.06    0.20 
 -36   4   4    0.79    0.34 
 -36   4   4    0.66    0.32 
  36   4   4    0.36    0.34 
 -38  -4   4   -0.09    0.26 
 -38  -4   4   -0.02    0.27 
  38  -4   4    0.52    0.35 
 -38  -4   2    1.97    0.45 
 -38   4  -2    1.18    0.43 
 -38  -4   2    1.46    0.47 
  38  -4   2    1.90    0.47 
 -38  -4   0    1.27    0.43 
 -38   4   0    1.20    0.43 
 -38  -4  -2    1.70    0.52 
 -38   4   2    1.88    0.50 
 -38   4   2    2.51    0.55 
  38   4   2    1.88    0.46 
 -38   4   4    0.60    0.30 
 -38   4   4    0.12    0.29 
  38   4   4   -0.12    0.31 
 -40  -4   2    0.11    0.26 
 -40   4  -2    0.41    0.29 
  40  -4   2    0.45    0.29 
 -40   4   0    2.69    0.64 
 -40  -4   0    3.86    0.76 
 -40  -4  -2    0.24    0.21 
 -40   4   2    0.18    0.29 
  40   4   2    0.18    0.24 
 -42  -4   2    2.12    0.59 
 -42   4  -2    2.49    0.63 
  42  -4   2    2.43    0.58 
 -42  -4   0    0.83    0.38 
 -42   4   0    0.50    0.32 
 -42   4   2    0.68    0.38 
 -42  -4  -2    1.67    0.50 
  42   4   2    1.76    0.50 
 -44   4  -2    0.23    0.36 
 -44  -4   2    0.30    0.25 
  44  -4   2   -0.13    0.23 
 -44  -4   0    2.34    0.57 
 -44   4   0    0.59    0.40 
 -44  -4  -2    0.23    0.27 
 -44   4   2    0.06    0.25 
  44   4   2   -0.07    0.30 
 -46  -4   2    0.39    0.32 
 -46   4  -2    0.00    0.27 
  46  -4   2    0.43    0.30 
 -46  -4   0   -0.05    0.24 
 -46   4   0   -0.18    0.25 
 -46  -4  -2    0.65    0.35 
 -46   4   2    0.35    0.36 
 -48  -4   0    2.76    0.69 
 -48   4   0    1.85    0.56 
  -1  -5   5    1.04    0.36 
  -1  -5   5    1.84    0.46 
   1  -5   5    1.71    0.46 
   1  -5   5    2.29    0.50 
  -1  -5   3   22.16    1.30 
   1  -5   3   24.00    1.35 
  -1  -5   1  220.46    9.90 
   1  -5   1  222.80    9.93 
  -1  -5  -1  226.48    9.94 
  -1   5   1  217.82   10.52 
   1   5   1  214.44   10.49 
   1  -5  -1  226.30    9.92 
  -1  -5  -3   18.12    1.22 
  -1   5   3   22.26    1.36 
   1   5   3   22.64    1.35 
   1  -5  -3   18.51    1.20 
  -1   5   5    1.86    0.43 
  -1   5   5    2.02    0.57 
  -1  -5  -5    1.82    0.44 
   1   5   5    1.67    0.37 
   1  -5  -5    1.82    0.40 
   1   5   5    1.37    0.45 
  -3  -5   5    3.86    0.67 
   3  -5   5    4.43    0.73 
  -3  -5   3   10.39    0.70 
  -3  -5   3   11.01    0.80 
   3  -5   3   10.21    0.77 
  -3  -5   1  181.52    8.30 
  -3  -5   1  182.87    8.16 
   3  -5   1  182.10    8.61 
   3  -5   1  183.98    8.23 
  -3   5   1  177.74    8.12 
  -3  -5  -1  181.05    8.19 
  -3  -5  -1  186.42    8.16 
  -3   5   1  175.53    8.66 
   3   5   1  182.72    8.61 
   3  -5  -1  183.67    8.14 
  -3   5   3   11.31    0.75 
  -3   5   3   10.78    0.88 
  -3  -5  -3   11.32    0.84 
   3  -5  -3   12.03    0.80 
   3   5   3   11.10    0.84 
  -3  -5  -5    5.02    0.74 
  -3   5   5    3.76    0.57 
  -3   5   5    3.61    0.75 
   3   5   5    4.32    0.79 
   3  -5  -5    4.87    0.66 
  -5  -5   5    3.89    0.68 
   5  -5   5    3.49    0.66 
   5  -5   5    4.05    0.69 
  -5  -5   3   19.92    1.14 
  -5  -5   3   21.81    1.31 
   5  -5   3   20.86    1.28 
  -5  -5   1  370.78   16.80 
  -5  -5   1  374.53   16.57 
   5  -5   1  374.84   16.69 
  -5   5   1  361.10   17.11 
  -5  -5  -1  368.38   16.17 
  -5  -5  -1  368.88   16.19 
  -5   5   1  347.25   16.15 
   5  -5  -1  354.42   16.07 
   5   5   1  362.62   17.01 
   5   5   1  366.25   17.12 
  -5   5   3   20.38    1.18 
  -5  -5  -3   20.36    1.29 
  -5   5   3   20.95    1.39 
   5   5   3   19.01    1.26 
   5  -5  -3   22.98    1.23 
  -5   5   5    4.87    0.93 
  -5  -5  -5    4.35    0.69 
  -5   5   5    3.10    0.53 
   5   5   5    3.97    0.74 
  -7  -5   5    4.94    0.76 
   7  -5   5    6.03    0.82 
   7  -5   5    5.13    0.81 
  -7  -5   3   10.93    0.69 
  -7  -5   3   12.45    0.87 
   7  -5   3   10.90    0.79 
   7  -5   3   12.33    0.88 
  -7  -5   1   55.56    2.69 
  -7  -5   1   55.93    2.54 
   7  -5   1   57.02    2.70 
  -7  -5  -1   57.79    2.68 
  -7   5   1   53.92    2.58 
  -7  -5  -1   54.68    2.61 
  -7   5   1   55.22    2.81 
   7  -5  -1   54.93    2.56 
   7   5   1   54.88    2.67 
  -7   5   3   11.79    0.78 
  -7  -5  -3   12.09    0.91 
  -7   5   3   11.28    0.94 
   7  -5  -3   12.27    0.79 
   7   5   3   12.12    0.93 
   7   5   3   11.45    0.82 
  -7   5   5    5.50    0.74 
  -7  -5  -5    5.92    0.85 
  -7   5   5    5.92    0.99 
   7   5   5    5.63    0.86 
   7   5   5    5.81    0.91 
  -9  -5   5    2.57    0.52 
   9  -5   5    2.09    0.56 
  -9  -5   3   10.76    0.63 
  -9  -5   3   11.11    0.84 
   9  -5   3   11.47    0.80 
   9  -5   3   10.45    0.84 
  -9  -5   1   69.75    2.99 
  -9   5  -1   61.96    3.20 
  -9  -5   1   70.66    3.19 
   9  -5   1   70.96    3.19 
   9   5  -1   60.48    2.99 
  -9   5   1   68.66    3.04 
  -9   5   1   71.97    3.30 
  -9  -5  -1   60.74    3.06 
  -9  -5  -1   61.64    3.09 
   9  -5  -1   60.68    2.98 
  -9   5   3   11.08    0.93 
  -9   5   3   10.96    0.76 
  -9  -5  -3   13.09    0.94 
   9   5   3   11.22    0.89 
   9  -5  -3   11.09    0.73 
   9   5   3   10.97    0.77 
  -9   5   5    3.00    0.70 
  -9  -5  -5    3.11    0.62 
   9   5   5    3.10    0.69 
 -11  -5   5    1.47    0.41 
  11  -5   5    1.01    0.42 
 -11  -5   3   10.41    0.80 
 -11  -5   3    9.15    0.54 
  11  -5   3    9.60    0.81 
 -11  -5   1    7.60    0.52 
 -11  -5   1    7.53    0.35 
 -11   5  -1    5.35    0.48 
  11  -5   1    7.49    0.52 
  11   5  -1    5.17    0.34 
 -11  -5  -1    5.49    0.45 
 -11  -5  -1    5.07    0.45 
 -11   5   1    7.01    0.45 
 -11   5   1    6.93    0.52 
  11  -5  -1    5.78    0.38 
 -11   5   3    9.18    0.66 
 -11  -5  -3    7.18    0.85 
 -11   5   3    8.74    0.83 
  11  -5  -3    8.96    0.60 
  11   5   3    9.35    0.64 
  11   5   3    9.19    0.78 
 -11  -5  -5    2.05    0.51 
 -11   5   5    2.05    0.63 
  11   5   5    1.11    0.46 
 -13  -5   5    2.03    0.50 
  13  -5   5    3.26    0.70 
 -13  -5   3   13.30    0.96 
  13  -5   3   12.32    0.99 
 -13  -5   1   55.11    2.74 
 -13  -5   1   56.61    2.53 
 -13   5  -1   53.36    2.77 
  13  -5   1   56.84    2.75 
 -13  -5  -1   50.97    2.62 
 -13  -5  -1   52.35    2.64 
 -13   5   1   54.65    2.78 
 -13   5   1   56.50    2.61 
  13  -5  -1   51.40    2.50 
 -13   5   3   12.85    0.87 
 -13  -5  -3   14.33    1.05 
 -13   5   3   13.90    1.08 
  13  -5  -3   12.74    0.76 
  13   5   3   12.13    0.79 
 -13   5   5    2.24    0.62 
 -13  -5  -5    3.09    0.62 
 -15  -5   5    1.65    0.45 
  15  -5   5    1.47    0.47 
 -15  -5   3   11.51    0.88 
  15  -5   3    9.92    0.90 
 -15  -5   1   58.85    2.91 
 -15  -5   1   59.70    2.68 
 -15   5  -1   57.21    2.94 
  15  -5   1   57.71    2.90 
 -15  -5  -1   53.98    2.72 
 -15   5   1   55.98    2.69 
 -15  -5  -1   53.04    2.72 
 -15   5   1   57.25    2.86 
  15  -5  -1   52.03    2.56 
 -15   5   3   10.61    0.76 
 -15  -5  -3    9.42    0.86 
 -15   5   3    9.63    0.91 
  15   5   3   10.84    0.65 
  15  -5  -3   10.07    0.62 
 -15   5   5    2.00    0.63 
 -15  -5  -5    1.81    0.50 
 -17  -5   5    2.55    0.56 
  17  -5   5    2.83    0.68 
 -17  -5   3    8.48    0.76 
  17  -5   3    8.92    0.84 
 -17  -5   1    9.59    0.72 
 -17  -5   1    9.52    0.54 
 -17   5  -1   11.12    0.77 
  17  -5   1   10.29    0.73 
 -17   5   1   10.38    0.75 
 -17  -5  -1   11.37    0.79 
 -17  -5  -1   11.57    0.80 
 -17   5   1   10.36    0.79 
  17  -5  -1   11.76    0.67 
 -17   5   3    9.11    0.87 
 -17   5   3    7.66    0.66 
 -17  -5  -3    9.34    1.03 
 -17  -5  -5    2.51    0.58 
 -17   5   5    1.58    0.57 
 -19  -5   5    2.89    0.59 
  19  -5   5    2.60    0.70 
 -19  -5   3    4.29    0.66 
  19  -5   3    3.46    0.62 
 -19   5  -1    1.90    0.37 
 -19  -5   1    3.43    0.46 
 -19  -5   1    2.73    0.22 
  19  -5   1    2.47    0.41 
 -19   5   1    3.09    0.43 
 -19  -5  -1    1.77    0.34 
 -19  -5  -1    2.51    0.42 
 -19   5   1    2.56    0.42 
  19  -5  -1    2.27    0.29 
 -19   5   3    4.58    0.75 
 -19  -5  -3    4.02    0.64 
 -19  -5  -3    5.10    0.73 
 -19   5   3    4.57    0.60 
 -19   5   5    1.95    0.58 
 -19  -5  -5    2.10    0.56 
 -21  -5   5    1.94    0.51 
  21  -5   5    2.07    0.63 
 -21  -5   3   12.67    1.02 
  21  -5   3   13.04    1.09 
 -21   5  -1    9.63    0.79 
 -21  -5   1   10.62    0.80 
  21  -5   1    9.85    0.76 
  21   5  -1   10.03    0.58 
 -21  -5  -1   10.69    0.79 
 -21  -5  -1    9.92    0.80 
 -21   5   1   10.58    0.78 
 -21   5   1   10.41    0.79 
  21  -5  -1   10.08    0.64 
 -21  -5  -3   12.57    1.07 
 -21  -5  -3   13.41    1.06 
 -21   5   3   13.86    1.15 
 -21   5   3   11.53    0.93 
 -21   5   5    1.42    0.54 
 -21  -5  -5    0.91    0.37 
 -23  -5   5    0.90    0.36 
  23  -5   5    1.89    0.63 
 -23  -5   3    1.08    0.33 
  23  -5   3    1.57    0.42 
 -23   5  -1    0.36    0.19 
 -23  -5   1    0.41    0.21 
  23   5  -1    0.64    0.14 
  23  -5   1    0.70    0.22 
 -23  -5  -1    0.49    0.23 
 -23   5   1    0.40    0.17 
 -23   5   1    0.73    0.25 
 -23  -5  -1    0.76    0.24 
  23  -5  -1    0.33    0.12 
 -23   5   3    1.70    0.39 
 -23  -5  -3    1.50    0.40 
 -23   5   3    2.40    0.53 
 -23  -5  -3    0.92    0.36 
 -23  -5  -5    1.97    0.55 
 -23   5   5    1.23    0.48 
 -25  -5   5    0.98    0.30 
  25  -5   5    1.26    0.53 
 -25  -5   3    1.43    0.42 
  25  -5   3    2.70    0.57 
 -25  -5   1   23.82    1.48 
 -25   5  -1   23.81    1.51 
  25   5  -1   21.85    1.19 
  25  -5   1   23.77    1.43 
 -25  -5  -1   22.98    1.42 
 -25  -5  -1   24.16    1.49 
 -25   5   1   19.68    1.39 
 -25   5   1   23.23    1.45 
  25  -5  -1   23.47    1.25 
 -25   5   3    2.92    0.63 
 -25   5   3    2.73    0.51 
 -25  -5  -3    3.50    0.63 
 -25  -5  -3    2.65    0.55 
 -25  -5  -5    1.15    0.38 
 -25   5   5    0.68    0.32 
 -27  -5   5    0.85    0.33 
  27  -5   5   -0.04    0.35 
 -27  -5   3    7.41    0.97 
  27  -5   3    5.46    0.86 
 -27   5  -1    3.16    0.58 
 -27  -5   1    3.29    0.57 
  27  -5   1    4.13    0.56 
  27   5  -1    3.22    0.30 
 -27  -5  -1    4.12    0.61 
 -27   5   1    3.97    0.59 
 -27  -5  -1    3.67    0.54 
 -27   5   1    3.22    0.55 
  27  -5  -1    3.85    0.45 
 -27  -5  -3    6.08    0.88 
 -27   5   3    7.18    0.91 
 -27  -5  -3    5.46    0.86 
 -27   5   3    7.41    0.99 
 -27   5   5    0.14    0.24 
 -27  -5  -5    0.14    0.29 
 -29  -5   5   -0.14    0.26 
 -29  -5   5    0.66    0.36 
  29  -5   5    0.82    0.43 
 -29  -5   3    2.69    0.55 
  29  -5   3    2.99    0.62 
 -29  -5   1   16.12    1.22 
 -29   5  -1   16.92    1.27 
  29  -5   1   17.15    1.17 
 -29  -5  -1   17.51    1.19 
 -29   5   1   16.77    1.23 
 -29   5   1   16.39    1.19 
 -29  -5  -1   17.82    1.28 
  29  -5  -1   17.14    1.02 
 -29   5   3    2.81    0.55 
 -29  -5  -3    2.39    0.52 
 -29   5   3    3.43    0.66 
 -29  -5  -3    2.11    0.52 
 -29   5   5    0.00    0.27 
 -29  -5  -5    0.04    0.24 
 -31  -5   5    1.41    0.50 
 -31  -5   5    1.29    0.60 
  31  -5   5    0.15    0.37 
 -31  -5   3    2.05    0.55 
 -31   5  -3    3.04    0.67 
  31  -5   3    2.21    0.53 
 -31  -5   1    1.28    0.34 
 -31   5  -1    0.33    0.23 
 -31  -5   1    1.34    0.39 
  31  -5   1    1.45    0.34 
 -31  -5  -1    1.34    0.39 
 -31   5   1    1.78    0.43 
 -31  -5  -1    1.21    0.32 
 -31   5   1    1.20    0.38 
 -31  -5  -3    3.16    0.65 
 -31   5   3    2.55    0.58 
 -31   5   3    3.07    0.61 
 -31  -5  -3    3.58    0.72 
 -31  -5  -5    0.52    0.38 
 -31   5   5    0.88    0.43 
 -33  -5   3    1.68    0.45 
 -33   5  -3    2.33    0.64 
 -33  -5   3    2.66    0.60 
  33  -5   3    1.61    0.47 
 -33   5  -1    0.13    0.22 
 -33  -5   1   -0.17    0.15 
 -33  -5   1    0.14    0.25 
  33  -5   1   -0.03    0.15 
 -33  -5  -1    0.29    0.19 
 -33   5   1   -0.13    0.18 
 -33  -5  -1    0.06    0.21 
 -33   5   1    0.18    0.15 
 -33  -5  -3    2.35    0.59 
 -33   5   3    1.45    0.43 
 -33   5   3    1.53    0.44 
 -33  -5  -3    2.02    0.51 
 -35  -5   3    1.80    0.48 
 -35   5  -3    1.89    0.53 
 -35  -5   3    1.57    0.47 
  35  -5   3    1.93    0.53 
 -35   5  -1    4.69    0.79 
 -35  -5   1    4.97    0.76 
  35  -5   1    5.97    0.76 
 -35   5   1    5.12    0.82 
 -35   5   1    6.08    0.77 
 -35  -5  -1    6.19    0.91 
  35   5   1    6.36    0.82 
 -35  -5  -3    1.21    0.46 
 -35   5   3    0.92    0.43 
 -35   5   3    1.33    0.46 
 -35  -5  -3    0.86    0.33 
 -37  -5   3    1.65    0.45 
 -37  -5   3    1.33    0.48 
 -37   5  -3    0.97    0.41 
  37  -5   3    1.29    0.40 
 -37   5  -1    1.44    0.44 
 -37  -5   1    1.11    0.42 
  37  -5   1    1.72    0.42 
 -37   5   1    2.07    0.51 
 -37  -5  -1    2.17    0.54 
  37   5   1    1.95    0.43 
 -37   5   3    1.64    0.44 
 -37  -5  -3    1.05    0.40 
 -37   5   3    1.42    0.48 
  37   5   3    1.66    0.49 
 -39  -5   3    2.11    0.57 
 -39  -5   3    1.02    0.36 
 -39   5  -3    1.18    0.44 
  39  -5   3    0.60    0.31 
 -39  -5   1    1.05    0.40 
 -39   5  -1    0.86    0.33 
  39  -5   1    1.02    0.33 
 -39   5   1    1.28    0.44 
 -39  -5  -1    0.64    0.33 
  39   5   1    1.56    0.42 
 -39   5   3    2.24    0.55 
 -39   5   3    1.96    0.54 
 -39  -5  -3    1.00    0.41 
  39   5   3    0.91    0.44 
 -41  -5   3    0.51    0.29 
 -41   5  -3    0.54    0.29 
 -41  -5   3    0.22    0.31 
  41  -5   3    0.12    0.25 
 -41   5  -1    0.95    0.41 
 -41  -5   1    1.50    0.53 
  41  -5   1    0.78    0.31 
 -41   5   1    1.67    0.53 
 -41  -5  -1    1.35    0.45 
 -41   5   3    0.40    0.28 
 -41   5   3   -0.08    0.24 
 -41  -5  -3   -0.01    0.30 
  41   5   3    0.55    0.34 
 -43  -5   3    0.62    0.39 
 -43   5  -3    0.29    0.27 
  43  -5   3    0.39    0.29 
 -43   5  -1    0.19    0.26 
 -43  -5   1    0.22    0.30 
 -43   5   1    0.55    0.35 
 -43  -5  -1    0.67    0.31 
 -43   5   3   -0.06    0.29 
 -43  -5  -3    0.62    0.34 
  43   5   3    0.60    0.39 
 -45  -5   1    1.39    0.48 
 -45   5  -1    0.53    0.30 
 -45   5   1    0.93    0.46 
 -45  -5  -1    0.77    0.41 
 -47   5  -1    0.74    0.41 
 -47  -5   1    0.73    0.46 
 -47   5   1    0.40    0.37 
 -47  -5  -1    0.00    0.25 
   0  -6   6    2.65    0.59 
   0  -6   4   -0.16    0.12 
   0  -6   2   54.67    2.64 
   0  -6   0   -0.06    0.04 
   0  -6  -2   51.31    2.62 
   0   6   2   55.57    2.79 
   0  -6  -4   -0.09    0.12 
   0   6   4   -0.06    0.18 
   0   6   4    0.03    0.10 
   0   6   6    1.81    0.58 
  -2  -6   6    0.20    0.24 
   2  -6   6    0.40    0.27 
  -2  -6   4    6.16    0.77 
  -2  -6   4    7.28    0.62 
   2  -6   4    7.21    0.81 
  -2  -6   2    6.08    0.42 
   2  -6   2    5.65    0.45 
  -2   6   0   78.86    3.78 
  -2  -6   0   80.23    3.54 
  -2  -6   0   76.51    3.54 
   2  -6   0   75.16    3.55 
  -2   6   2    5.96    0.40 
  -2  -6  -2    5.60    0.48 
  -2   6   2    6.48    0.52 
   2  -6  -2    6.09    0.46 
   2   6   2    5.65    0.47 
  -2   6   4    7.12    0.60 
  -2  -6  -4    6.38    0.77 
  -2   6   4    7.36    0.94 
   2   6   4    7.56    0.92 
   2  -6  -4    6.96    0.79 
  -2   6   6   -0.10    0.25 
   2   6   6    0.44    0.32 
  -4  -6   6    1.42    0.40 
   4  -6   6    1.58    0.44 
  -4  -6   4    1.51    0.31 
  -4  -6   4    1.45    0.36 
   4  -6   4    1.65    0.39 
  -4  -6   2   43.28    2.22 
  -4  -6   2   42.72    2.07 
   4  -6   2   43.55    2.18 
  -4  -6   0   52.88    2.39 
  -4   6   0   49.55    2.55 
  -4   6   0   51.83    2.39 
  -4  -6   0   50.51    2.38 
   4  -6   0   52.27    2.40 
  -4  -6  -2   38.46    2.09 
  -4   6   2   39.17    2.20 
  -4   6   2   42.19    1.96 
   4  -6  -2   39.40    2.01 
   4   6   2   42.69    2.13 
  -4   6   4    1.25    0.30 
  -4   6   4    2.24    0.55 
  -4  -6  -4    1.76    0.41 
   4   6   4    2.23    0.47 
   4  -6  -4    1.62    0.36 
  -4  -6  -6    2.89    0.59 
  -4   6   6    2.22    0.60 
   4   6   6    1.79    0.60 
  -6  -6   6    0.64    0.26 
   6  -6   6    0.51    0.35 
  -6  -6   4   11.35    0.91 
  -6  -6   4    9.75    0.72 
   6  -6   4    8.17    0.95 
   6  -6   4   11.30    0.84 
  -6  -6   2   23.29    1.35 
  -6  -6   2   23.44    1.19 
   6  -6   2   25.04    1.36 
   6  -6   2   24.16    1.29 
  -6  -6   0   25.85    1.23 
  -6   6   0   24.05    1.21 
  -6  -6   0   23.71    1.20 
  -6   6   0   24.23    1.30 
   6  -6   0   24.76    1.22 
  -6   6   2   23.82    1.42 
  -6  -6  -2   24.33    1.35 
  -6   6   2   23.40    1.20 
   6   6   2   23.93    1.29 
   6  -6  -2   22.32    1.22 
   6   6   2   21.84    1.38 
  -6   6   4   10.16    0.99 
  -6  -6  -4   10.11    0.90 
  -6   6   4   11.67    0.81 
   6   6   4   11.23    0.89 
   6  -6  -4   10.12    0.80 
  -6  -6  -6    0.16    0.27 
  -6   6   6    0.77    0.41 
   6   6   6    0.74    0.41 
  -8  -6   6    1.82    0.52 
   8  -6   6    2.06    0.56 
  -8  -6   4    0.45    0.24 
   8  -6   4    0.54    0.20 
   8  -6   4    0.47    0.26 
  -8  -6   2  111.69    5.08 
  -8  -6   2  112.82    5.33 
   8  -6   2  112.85    5.31 
  -8   6   0   19.97    1.04 
  -8   6   0   19.62    1.09 
  -8  -6   0   19.60    1.02 
  -8  -6   0   19.85    1.05 
   8  -6   0   21.09    1.04 
  -8   6   2  110.70    5.55 
  -8   6   2  110.74    5.10 
  -8  -6  -2  110.72    5.24 
  -8  -6  -2  111.21    5.18 
   8   6   2  110.00    5.35 
   8  -6  -2  107.17    5.07 
   8   6   2  112.65    5.52 
  -8  -6  -4    0.47    0.25 
  -8   6   4    0.42    0.20 
  -8   6   4    0.12    0.23 
   8   6   4    0.34    0.19 
   8   6   4    0.46    0.30 
   8  -6  -4    0.48    0.20 
  -8  -6  -6    1.42    0.46 
  -8   6   6    1.84    0.62 
   8   6   6    1.34    0.51 
 -10  -6   6    0.49    0.29 
  10  -6   6    0.07    0.28 
 -10  -6   4   11.86    1.01 
  10  -6   4   14.66    1.13 
 -10  -6   2    3.71    0.48 
 -10  -6   2    2.99    0.21 
  10  -6   2    3.38    0.47 
 -10  -6   0   28.80    1.48 
 -10   6   0   31.67    1.53 
 -10  -6   0   30.55    1.54 
 -10   6   0   30.29    1.59 
  10  -6   0   28.63    1.49 
 -10   6   2    2.46    0.42 
 -10  -6  -2    2.86    0.38 
 -10   6   2    2.73    0.32 
 -10  -6  -2    2.56    0.42 
  10   6   2    2.55    0.23 
  10  -6  -2    2.59    0.29 
 -10  -6  -4   13.72    1.09 
 -10   6   4   12.21    1.13 
 -10   6   4   11.34    0.88 
  10   6   4   12.85    0.94 
  10  -6  -4   12.86    0.88 
  10   6   4   14.52    1.14 
 -10   6   6    0.76    0.39 
 -10  -6  -6   -0.04    0.20 
  10   6   6   -0.41    0.23 
 -12  -6   6    1.44    0.44 
  12  -6   6    2.11    0.62 
 -12  -6   4    3.12    0.56 
  12  -6   4    3.21    0.61 
 -12  -6   2   48.11    2.50 
  12  -6   2   48.81    2.52 
 -12   6   0    0.21    0.10 
 -12  -6   0    0.12    0.07 
 -12  -6   0    0.12    0.10 
 -12   6   0    0.28    0.11 
  12  -6   0    0.22    0.09 
 -12  -6  -2   48.50    2.46 
 -12  -6  -2   47.88    2.39 
 -12   6   2   47.76    2.58 
 -12   6   2   42.70    2.28 
  12   6   2   45.87    2.28 
  12  -6  -2   45.64    2.21 
 -12  -6  -4    3.52    0.64 
 -12   6   4    3.63    0.52 
 -12   6   4    3.47    0.72 
  12   6   4    4.45    0.58 
  12   6   4    3.81    0.68 
 -12  -6  -6    1.95    0.53 
 -12   6   6    1.14    0.55 
 -14  -6   6   -0.06    0.24 
  14  -6   6   -0.13    0.32 
 -14  -6   4    9.15    0.86 
  14  -6   4   10.94    1.00 
 -14  -6   2   47.86    2.52 
  14  -6   2   49.11    2.55 
 -14   6   0   59.85    2.93 
 -14  -6   0   61.30    2.94 
 -14   6   0   59.11    3.00 
 -14  -6   0   58.63    2.85 
  14  -6   0   60.52    2.86 
 -14   6   2   50.44    2.73 
 -14  -6  -2   48.67    2.52 
 -14  -6  -2   47.11    2.56 
 -14   6   2   49.10    2.45 
  14  -6  -2   48.33    2.32 
 -14  -6  -4    9.22    1.10 
 -14   6   4    9.32    0.76 
 -14   6   4    9.58    1.23 
 -14  -6  -6    0.31    0.25 
 -14   6   6   -0.14    0.25 
 -16  -6   6    1.35    0.45 
  16  -6   6    1.38    0.51 
 -16  -6   4    0.57    0.25 
  16  -6   4    0.16    0.26 
 -16  -6   2   13.15    0.93 
  16  -6   2   13.34    0.96 
 -16   6   0   10.86    0.75 
 -16   6   0   10.80    0.71 
 -16  -6   0   11.17    0.76 
 -16  -6   0   11.19    0.69 
  16  -6   0   10.91    0.69 
 -16  -6  -2   10.28    0.80 
 -16   6   2   13.93    0.97 
 -16   6   2   13.51    0.80 
 -16  -6  -2    9.93    0.83 
  16  -6  -2    9.96    0.63 
 -16  -6  -4    0.04    0.19 
 -16   6   4    0.48    0.22 
 -16   6   4    0.14    0.28 
 -16   6   6    2.00    0.65 
 -16  -6  -6    1.52    0.49 
 -18  -6   6    0.00    0.26 
  18  -6   6    0.22    0.37 
 -18  -6   4    4.35    0.67 
  18  -6   4    3.76    0.70 
 -18   6  -2    7.57    0.87 
 -18  -6   2    6.18    0.59 
  18  -6   2    6.24    0.75 
 -18  -6   0   67.53    3.17 
 -18  -6   0   67.39    3.29 
 -18   6   0   63.73    3.27 
 -18   6   0   64.82    3.32 
  18  -6   0   65.92    3.17 
 -18   6   2    6.59    0.55 
 -18  -6  -2    4.83    0.66 
 -18  -6  -2    6.31    0.72 
 -18   6   2    7.95    0.91 
  18  -6  -2    5.78    0.40 
 -18   6   4    3.37    0.70 
 -18   6   4    4.22    0.58 
 -18  -6  -4    3.54    0.65 
 -18  -6  -6    0.19    0.31 
 -18   6   6   -0.11    0.31 
 -20  -6   6    1.17    0.42 
  20  -6   6    0.08    0.33 
 -20  -6   4    0.05    0.20 
  20  -6   4    0.19    0.29 
 -20   6  -2   31.02    1.78 
 -20  -6   2   24.74    1.62 
  20  -6   2   28.33    1.68 
 -20  -6   0    7.56    0.64 
 -20  -6   0    7.72    0.57 
 -20   6   0    7.31    0.57 
 -20   6   0    8.48    0.66 
  20  -6   0    7.64    0.57 
 -20  -6  -2   29.78    1.70 
 -20   6   2   26.13    1.76 
 -20  -6  -2   30.59    1.76 
 -20   6   2   27.62    1.61 
  20  -6  -2   28.12    1.42 
 -20   6   4    0.29    0.22 
 -20  -6  -4    0.10    0.22 
 -20   6   4    0.53    0.28 
 -20   6   6    0.40    0.34 
 -20  -6  -6    0.59    0.36 
 -22  -6   6    0.28    0.31 
  22  -6   6    0.32    0.46 
 -22  -6   4    7.80    0.97 
  22  -6   4    7.82    1.07 
 -22   6  -2    1.82    0.47 
 -22  -6   2    1.55    0.37 
  22  -6   2    1.85    0.41 
 -22   6   0   92.15    4.47 
 -22  -6   0   90.55    4.47 
 -22   6   0   88.42    4.51 
 -22  -6   0   93.22    4.32 
  22  -6   0   88.90    4.31 
 -22   6   2    1.71    0.40 
 -22  -6  -2    2.03    0.43 
 -22   6   2    2.01    0.39 
 -22  -6  -2    1.57    0.38 
  22  -6  -2    1.84    0.24 
 -22   6   4    9.49    1.01 
 -22  -6  -4    8.22    1.07 
 -22   6   4    7.99    1.12 
 -22  -6  -6    0.00    0.29 
 -22   6   6    0.43    0.33 
 -24  -6   4    0.30    0.22 
  24  -6   4   -0.15    0.23 
 -24   6  -2   16.95    1.20 
 -24  -6   2   12.76    1.05 
  24  -6   2   15.25    1.12 
 -24  -6   0    0.89    0.22 
 -24  -6   0    0.75    0.26 
 -24   6   0    0.63    0.24 
 -24   6   0    0.60    0.19 
  24  -6   0    0.83    0.22 
 -24  -6  -2   16.69    1.13 
 -24   6   2   10.98    0.95 
 -24  -6  -2   17.06    1.16 
 -24   6   2   13.98    1.09 
 -24  -6  -4    0.07    0.20 
 -24   6   4    0.15    0.23 
 -24   6   4    0.39    0.29 
 -26  -6   4    4.84    0.78 
  26  -6   4    3.92    0.78 
 -26   6  -2    4.73    0.71 
 -26  -6   2    3.29    0.59 
  26  -6   2    3.55    0.57 
 -26   6   0    6.88    0.81 
 -26  -6   0    7.14    0.59 
 -26   6   0    7.64    0.59 
 -26  -6   0    7.59    0.71 
  26  -6   0    7.62    0.60 
 -26  -6  -2    2.88    0.54 
 -26   6   2    4.80    0.70 
 -26  -6  -2    3.87    0.61 
 -26   6   2    2.96    0.54 
 -26   6   4    5.43    0.79 
 -26  -6  -4    4.69    0.82 
 -26   6   4    4.89    0.86 
 -28  -6   4    0.70    0.36 
  28  -6   4    0.66    0.35 
 -28  -6   2    8.32    0.97 
 -28   6  -2    7.88    1.02 
  28  -6   2    9.53    1.07 
 -28  -6   0    0.56    0.28 
 -28   6   0    0.02    0.17 
 -28  -6   0    0.30    0.15 
 -28   6   0    0.32    0.15 
 -28  -6   0    0.10    0.11 
  28  -6   0    0.42    0.16 
 -28  -6  -2    6.84    0.87 
 -28   6   2    9.79    0.86 
 -28   6   2    7.77    0.90 
 -28  -6  -2    8.88    1.05 
 -28   6   4    1.02    0.38 
 -28   6   4    0.62    0.31 
 -28  -6  -4    0.50    0.25 
 -30  -6   4    1.53    0.46 
  30  -6   4    1.04    0.36 
 -30   6  -2    0.25    0.27 
 -30  -6   2    0.05    0.21 
  30  -6   2    0.32    0.22 
 -30  -6   0   13.67    0.92 
 -30  -6   0   13.29    1.06 
 -30   6   0   13.73    0.95 
 -30   6   0   14.16    1.11 
  30  -6   0   12.93    0.92 
 -30   6   2    0.20    0.23 
 -30   6   2    0.04    0.17 
 -30  -6  -2    0.31    0.23 
 -30  -6  -2    0.27    0.21 
 -30   6   4    1.70    0.49 
 -30  -6  -4    0.99    0.41 
 -30   6   4    1.38    0.43 
 -32  -6   4    0.17    0.29 
  32  -6   4    0.39    0.25 
 -32   6  -2    5.25    0.87 
 -32  -6   2    6.17    0.87 
  32  -6   2    4.77    0.74 
 -32  -6   0    0.36    0.22 
 -32   6   0    0.18    0.22 
  32  -6   0    0.55    0.21 
  32   6   0    0.48    0.22 
 -32   6   2    7.02    0.94 
 -32  -6  -2    5.95    0.85 
 -32   6   2    6.19    0.85 
 -32  -6  -2    5.27    0.82 
 -32   6   4    0.12    0.24 
 -32  -6  -4   -0.12    0.17 
 -32   6   4    0.16    0.25 
 -34  -6   4    0.18    0.33 
 -34  -6   4    1.66    0.49 
  34  -6   4    0.87    0.40 
 -34   6  -2    0.52    0.35 
 -34  -6   2    1.28    0.46 
 -34  -6   2    1.04    0.34 
  34  -6   2    0.65    0.29 
 -34  -6   0    6.96    0.91 
 -34   6   0    6.19    0.90 
  34  -6   0    7.06    0.64 
  34   6   0    7.11    0.64 
 -34   6   2    1.07    0.38 
 -34   6   2    0.94    0.36 
 -34  -6  -2    0.51    0.27 
 -34  -6  -2    0.72    0.33 
 -34   6   4    1.44    0.53 
 -34  -6  -4    1.16    0.43 
 -36  -6   4   -0.41    0.25 
 -36  -6   4    0.76    0.38 
  36  -6   4    0.52    0.41 
 -36   6  -2    3.83    0.76 
 -36  -6   2    2.40    0.57 
 -36  -6   2    3.97    0.68 
  36  -6   2    2.95    0.62 
 -36   6   0    1.01    0.39 
 -36  -6   0    0.60    0.29 
  36  -6   0    1.40    0.35 
 -36  -6  -2    3.93    0.69 
 -36  -6  -2    3.87    0.72 
 -36   6   2    3.77    0.67 
 -36   6   2    3.00    0.63 
 -36   6   4    0.24    0.21 
 -36  -6  -4    0.45    0.29 
 -38  -6   4    0.89    0.40 
 -38  -6   4    1.90    0.54 
  38  -6   4    0.66    0.36 
 -38  -6   2    0.34    0.28 
 -38   6  -2    0.05    0.26 
  38  -6   2   -0.04    0.18 
 -38   6   0    0.62    0.33 
 -38  -6   0    0.26    0.21 
 -38   6   2    1.06    0.31 
 -38  -6  -2    0.49    0.27 
 -38   6   2    0.29    0.28 
  38   6   2    0.30    0.22 
 -38   6   4    0.63    0.39 
  38   6   4    0.60    0.40 
 -40   6  -2    1.19    0.45 
 -40  -6   2    1.34    0.51 
  40  -6   2    1.71    0.47 
 -40  -6   0    0.03    0.22 
 -40   6   0    0.56    0.32 
 -40  -6  -2    1.54    0.50 
 -40   6   2    1.15    0.39 
  40   6   2    0.93    0.42 
 -42  -6   2    0.26    0.30 
 -42   6  -2    0.09    0.32 
  42  -6   2   -0.14    0.20 
 -42   6   0    4.50    0.85 
 -42  -6   0    3.31    0.72 
 -42  -6  -2   -0.10    0.21 
 -42   6   2    0.28    0.30 
  42   6   2   -0.01    0.29 
 -44  -6   2    0.15    0.28 
 -44   6  -2    0.63    0.45 
  44  -6   2    0.70    0.31 
 -44   6   0   -0.27    0.23 
 -44  -6   0    0.03    0.25 
 -44  -6  -2    1.09    0.42 
 -44   6   2    1.11    0.45 
  44   6   2    0.96    0.41 
 -46  -6   2    0.28    0.28 
 -46   6  -2    0.02    0.30 
  46  -6   2   -0.08    0.29 
 -46  -6   0    1.85    0.55 
 -46   6   0    1.20    0.47 
 -46  -6  -2    0.32    0.25 
 -46   6   2    0.21    0.28 
 -48   6   0    0.09    0.24 
 -48  -6   0    0.31    0.31 
  -1  -7   5    3.80    0.67 
  -1  -7   5    4.59    0.70 
   1  -7   5    5.28    0.74 
   1  -7   5    4.31    0.69 
  -1  -7   3   14.10    0.90 
   1  -7   3   14.48    0.94 
  -1  -7   1   42.87    2.05 
   1  -7   1   43.84    2.07 
  -1   7   1   42.52    2.21 
  -1  -7  -1   45.57    2.10 
   1  -7  -1   46.13    2.09 
   1   7   1   42.20    2.19 
   1   7   1   41.00    1.97 
  -1   7   3   13.12    0.81 
  -1  -7  -3   14.15    0.95 
  -1   7   3   13.79    0.99 
   1  -7  -3   12.53    0.89 
   1   7   3   12.74    0.95 
  -1  -7  -5    5.27    0.76 
  -1   7   5    4.45    0.80 
   1  -7  -5    3.53    0.61 
   1   7   5    4.27    0.74 
  -3  -7   5    8.42    1.05 
   3  -7   5    9.11    1.02 
  -3  -7   3   27.17    1.40 
  -3  -7   3   23.21    1.49 
   3  -7   3   25.36    1.47 
  -3  -7   1   40.97    2.07 
  -3  -7   1   42.42    1.99 
   3  -7   1   43.09    2.04 
  -3   7   1   41.29    2.23 
  -3   7   1   41.32    1.98 
  -3  -7  -1   46.61    2.13 
  -3  -7  -1   45.01    2.02 
   3  -7  -1   44.76    1.98 
   3  -7  -1   44.24    2.08 
   3   7   1   41.90    2.18 
  -3   7   3   25.26    1.37 
  -3   7   3   24.56    1.59 
  -3  -7  -3   25.77    1.51 
   3   7   3   25.65    1.54 
   3  -7  -3   25.09    1.45 
  -3   7   5    6.64    1.01 
  -3  -7  -5    9.05    1.04 
   3  -7  -5    7.90    0.92 
   3   7   5    8.06    1.08 
  -5  -7   5    0.65    0.33 
   5  -7   5    0.43    0.27 
  -5  -7   3    2.52    0.44 
  -5  -7   3    2.05    0.29 
   5  -7   3    2.35    0.40 
  -5  -7   1   51.09    2.53 
  -5  -7   1   54.37    2.43 
   5  -7   1   51.25    2.50 
  -5  -7  -1   43.81    2.36 
  -5  -7  -1   46.36    2.29 
  -5   7   1   50.73    2.25 
  -5   7   1   53.16    2.53 
   5   7   1   49.65    2.50 
   5  -7  -1   45.90    2.31 
   5   7   1   52.14    2.43 
  -5   7   3    2.70    0.35 
  -5  -7  -3    1.75    0.38 
  -5   7   3    3.05    0.53 
   5  -7  -3    1.72    0.32 
   5   7   3    2.92    0.45 
  -5  -7  -5    0.57    0.28 
  -5   7   5    0.54    0.36 
   5   7   5    0.10    0.24 
   5  -7  -5    1.08    0.29 
  -7  -7   5    1.71    0.48 
   7  -7   5    2.12    0.54 
  -7  -7   3   26.69    1.66 
  -7  -7   3   29.38    1.47 
   7  -7   3   27.83    1.60 
   7  -7   3   30.29    1.69 
  -7  -7   1  164.15    7.36 
  -7  -7   1  163.33    7.54 
   7  -7   1  165.81    7.49 
  -7   7   1  165.48    7.48 
  -7  -7  -1  163.65    7.55 
  -7  -7  -1  164.15    7.52 
  -7   7   1  165.74    8.00 
   7  -7  -1  165.24    7.47 
   7   7   1  168.27    7.87 
  -7  -7  -3   28.53    1.68 
  -7   7   3   28.43    1.77 
  -7   7   3   28.46    1.49 
   7  -7  -3   25.47    1.51 
   7   7   3   27.16    1.59 
   7   7   3   28.65    1.75 
  -7  -7  -5    1.76    0.47 
  -7   7   5    1.99    0.56 
   7   7   5    1.51    0.44 
   7   7   5    1.73    0.49 
  -9  -7   5    3.62    0.67 
   9  -7   5    3.86    0.74 
  -9  -7   3    1.95    0.25 
  -9  -7   3    1.46    0.36 
   9  -7   3    1.77    0.37 
  -9  -7   1   41.60    1.90 
  -9  -7   1   40.28    2.06 
   9  -7   1   40.91    2.06 
  -9   7   1   42.24    1.93 
  -9  -7  -1   35.53    1.94 
  -9   7   1   42.54    2.14 
   9   7   1   41.03    1.96 
   9  -7  -1   37.67    1.92 
  -9   7   3    2.19    0.33 
  -9   7   3    2.34    0.50 
   9   7   3    2.38    0.36 
   9   7   3    1.86    0.42 
  -9  -7  -5    3.97    0.74 
  -9   7   5    3.74    0.82 
   9   7   5    4.44    0.84 
 -11  -7   5    1.13    0.40 
  11  -7   5    0.80    0.38 
 -11  -7   3   24.74    1.48 
 -11  -7   3   24.58    1.18 
  11  -7   3   19.66    1.42 
 -11  -7   1   21.84    1.10 
 -11  -7   1   21.43    1.26 
 -11   7  -1   27.63    1.35 
  11  -7   1   22.87    1.27 
 -11  -7  -1   27.96    1.35 
 -11   7   1   20.81    1.40 
 -11   7   1   22.00    1.28 
 -11  -7  -1   26.87    1.40 
  11  -7  -1   27.62    1.29 
 -11   7   3   25.04    1.67 
 -11   7   3   24.50    1.39 
  11  -7  -3   25.84    1.38 
  11   7   3   24.48    1.41 
  11   7   3   25.54    1.62 
 -11   7   5    1.39    0.49 
 -11  -7  -5    0.46    0.32 
  11   7   5    0.97    0.43 
 -13  -7   5    3.70    0.69 
  13  -7   5    2.77    0.64 
 -13  -7   3    6.31    0.77 
  13  -7   3    6.35    0.77 
 -13   7  -1   48.01    2.52 
 -13  -7   1   49.86    2.30 
 -13  -7   1   47.93    2.49 
  13  -7   1   52.42    2.50 
 -13  -7  -1   44.17    2.40 
 -13   7   1   49.09    2.55 
 -13   7   1   51.06    2.37 
 -13  -7  -1   46.20    2.38 
  13  -7  -1   48.20    2.31 
 -13   7   3    5.97    0.50 
 -13   7   3    5.37    0.81 
 -13  -7  -3    5.99    0.75 
  13  -7  -3    5.33    0.44 
  13   7   3    5.64    0.44 
 -13   7   5    3.04    0.75 
 -13  -7  -5    3.45    0.68 
  13   7   5    2.80    0.67 
 -15  -7   5    0.20    0.23 
  15  -7   5    0.42    0.35 
 -15  -7   3   20.49    1.36 
  15  -7   3   20.60    1.40 
 -15  -7   1   32.84    1.85 
 -15  -7   1   35.00    1.66 
 -15   7  -1   37.08    1.92 
  15  -7   1   35.28    1.86 
 -15   7   1   34.79    2.03 
 -15   7   1   35.85    1.90 
 -15  -7  -1   39.16    1.96 
 -15  -7  -1   38.58    1.98 
  15  -7  -1   36.91    1.84 
 -15  -7  -3   19.01    1.31 
 -15   7   3   19.04    1.13 
 -15   7   3   18.52    1.37 
  15   7   3   17.91    1.03 
  15  -7  -3   17.53    1.02 
 -15  -7  -5    1.53    0.46 
 -15   7   5    0.82    0.40 
 -17  -7   5    2.70    0.60 
  17  -7   5    2.25    0.62 
 -17  -7   3   22.69    1.40 
  17  -7   3   18.19    1.37 
 -17  -7   1   22.54    1.17 
 -17  -7   1   22.22    1.37 
 -17   7  -1   26.74    1.46 
  17  -7   1   24.81    1.38 
 -17   7   1   22.06    1.45 
 -17  -7  -1   26.21    1.44 
 -17  -7  -1   24.28    1.41 
 -17   7   1   24.44    1.38 
  17  -7  -1   25.46    1.30 
 -17   7   3   20.49    1.47 
 -17   7   3   18.29    1.20 
 -17  -7  -3   19.01    1.39 
  17  -7  -3   21.15    1.10 
 -17  -7  -5    2.29    0.59 
 -17   7   5    2.13    0.63 
 -19  -7   5    0.91    0.36 
  19  -7   5    1.01    0.47 
 -19  -7   3    3.13    0.54 
  19  -7   3    1.98    0.48 
 -19   7  -1    7.61    0.65 
 -19  -7   1    7.05    0.44 
 -19  -7   1    7.34    0.62 
  19  -7   1    6.23    0.56 
 -19   7   1    6.48    0.58 
 -19  -7  -1    7.49    0.63 
 -19   7   1    7.79    0.66 
 -19  -7  -1    8.41    0.66 
  19  -7  -1    7.46    0.53 
 -19  -7  -3    1.78    0.45 
 -19   7   3    2.46    0.53 
 -19  -7  -3    2.18    0.47 
 -19   7   3    2.85    0.46 
 -19  -7  -5    1.51    0.47 
 -19   7   5    1.02    0.50 
 -21  -7   5    0.79    0.33 
  21  -7   5    0.88    0.45 
 -21  -7   3    9.98    0.89 
  21  -7   3    9.88    0.92 
 -21  -7   1    7.47    0.66 
 -21   7  -1    7.39    0.67 
 -21  -7   1    8.09    0.49 
  21  -7   1    7.09    0.62 
 -21   7   1    7.20    0.60 
 -21   7   1    7.64    0.65 
 -21  -7  -1    6.61    0.61 
 -21  -7  -1    7.16    0.63 
  21  -7  -1    6.76    0.51 
 -21  -7  -3    8.60    0.84 
 -21   7   3   10.28    0.80 
 -21  -7  -3    9.63    0.92 
 -21   7   3   11.82    1.01 
 -21  -7  -5    1.82    0.56 
 -21   7   5    1.24    0.45 
 -23  -7   5    0.79    0.32 
  23  -7   5    0.54    0.43 
 -23  -7   3    3.51    0.59 
  23  -7   3    2.40    0.52 
 -23   7  -1   13.90    1.02 
 -23  -7   1   15.39    1.04 
 -23  -7   1   12.98    0.76 
  23  -7   1   13.79    0.96 
 -23   7   1   14.42    1.03 
 -23   7   1   14.02    0.99 
 -23  -7  -1   16.40    1.05 
 -23  -7  -1   12.86    0.99 
  23  -7  -1   14.68    0.88 
 -23   7   3    2.99    0.52 
 -23   7   3    4.29    0.74 
 -23  -7  -3    4.47    0.73 
 -23  -7  -3    5.00    0.73 
 -23   7   5    0.67    0.35 
 -23  -7  -5    1.00    0.42 
 -25  -7   5    1.37    0.43 
  25  -7   5    0.80    0.45 
 -25  -7   3    2.02    0.49 
  25  -7   3    2.13    0.49 
 -25  -7   1    6.34    0.74 
 -25   7  -1    3.73    0.58 
  25  -7   1    4.85    0.64 
 -25   7   1    5.29    0.70 
 -25   7   1    6.34    0.78 
 -25  -7  -1    5.65    0.71 
 -25  -7  -1    4.80    0.63 
  25  -7  -1    4.74    0.44 
 -25   7   3    2.22    0.53 
 -25  -7  -3    2.56    0.54 
 -25   7   3    1.95    0.43 
 -25  -7  -3    2.82    0.57 
 -25   7   5    1.81    0.59 
 -25  -7  -5    0.91    0.38 
 -27  -7   5    1.29    0.44 
  27  -7   5    1.48    0.52 
 -27  -7   3    7.77    0.99 
  27  -7   3    6.18    0.87 
 -27   7  -1   17.87    1.26 
 -27  -7   1   16.04    1.20 
  27  -7   1   16.54    1.15 
  27   7  -1   17.28    0.96 
 -27  -7  -1   19.24    1.28 
 -27  -7  -1   15.31    1.16 
 -27   7   1   19.02    1.26 
 -27   7   1   16.41    1.20 
  27  -7  -1   18.01    1.06 
 -27   7   3    5.91    0.80 
 -27  -7  -3    4.51    0.75 
 -27   7   3    6.12    0.94 
 -27  -7  -3    6.69    0.91 
 -27  -7  -5    1.68    0.55 
 -27   7   5    1.40    0.52 
 -29  -7   5    0.52    0.32 
  29  -7   5    0.85    0.46 
 -29  -7   3    1.20    0.40 
  29  -7   3    1.56    0.44 
 -29  -7   1    2.73    0.53 
 -29   7  -1    1.35    0.41 
  29  -7   1    2.53    0.49 
 -29   7   1    3.73    0.59 
 -29  -7  -1    2.66    0.51 
 -29   7   1    2.02    0.45 
 -29  -7  -1    2.44    0.50 
  29  -7  -1    1.93    0.34 
 -29  -7  -3    1.09    0.38 
 -29   7   3    0.92    0.35 
 -29  -7  -3    0.58    0.29 
 -29   7   3    1.27    0.38 
 -29  -7  -5    0.46    0.35 
 -29   7   5    0.95    0.37 
 -31  -7   5    0.45    0.33 
  31  -7   5    0.38    0.40 
 -31  -7   3    3.10    0.63 
  31  -7   3    3.82    0.73 
 -31  -7   1    3.73    0.64 
 -31   7  -1    2.46    0.54 
  31  -7   1    2.33    0.44 
 -31   7   1    4.31    0.62 
 -31  -7  -1    2.83    0.52 
 -31   7   1    3.35    0.61 
 -31  -7  -1    4.29    0.68 
 -31  -7  -3    4.29    0.76 
 -31   7   3    3.50    0.72 
 -31  -7  -3    3.71    0.72 
 -31   7   3    4.43    0.72 
 -31   7   5    0.17    0.30 
 -31  -7  -5    0.55    0.29 
 -33  -7   3    1.28    0.44 
  33  -7   3    0.84    0.34 
 -33  -7   1    4.02    0.59 
 -33  -7   1    2.36    0.54 
 -33   7  -1    2.23    0.54 
  33  -7   1    2.75    0.48 
 -33  -7  -1    2.46    0.53 
 -33  -7  -1    2.35    0.47 
 -33   7   1    3.37    0.61 
 -33   7   1    4.13    0.61 
 -33  -7  -3    1.40    0.46 
 -33   7   3    1.54    0.43 
 -33   7   3    0.82    0.41 
 -33  -7  -3    0.72    0.33 
 -35  -7   3    0.59    0.36 
  35  -7   3    1.71    0.49 
 -35  -7   1    2.52    0.57 
 -35   7  -1    2.00    0.52 
  35  -7   1    4.51    0.65 
 -35   7   1    3.44    0.63 
 -35   7   1    4.05    0.63 
 -35  -7  -1    2.81    0.55 
 -35  -7  -1    3.72    0.68 
 -35   7   3    0.96    0.37 
 -35  -7  -3    1.98    0.59 
 -35  -7  -3    1.39    0.44 
 -35   7   3    1.09    0.40 
 -37  -7   3    1.15    0.44 
 -37   7  -3    0.90    0.39 
 -37  -7   3    1.68    0.48 
  37  -7   3    1.84    0.53 
 -37   7  -1    1.60    0.47 
 -37  -7   1    1.30    0.42 
  37  -7   1    1.77    0.43 
 -37   7   1    1.72    0.48 
 -37  -7  -1    1.69    0.41 
 -37  -7  -1    2.01    0.52 
  37   7   1    1.53    0.40 
 -37  -7  -3    0.50    0.31 
 -37  -7  -3    0.96    0.39 
 -37   7   3    0.90    0.38 
 -37   7   3    1.29    0.45 
 -39  -7   3    0.31    0.36 
 -39  -7   3    0.33    0.30 
 -39   7  -3    1.08    0.46 
  39  -7   3    0.56    0.31 
 -39  -7   1    2.60    0.63 
 -39   7  -1    2.56    0.62 
  39  -7   1    1.84    0.41 
 -39  -7  -1    2.66    0.60 
 -39   7   1    2.41    0.58 
  39   7   1    2.73    0.56 
 -39   7   3    0.77    0.34 
 -39  -7  -3    0.81    0.40 
 -39   7   3    0.41    0.26 
 -39  -7  -3    0.09    0.26 
  39   7   3    0.22    0.30 
 -41  -7   3    0.57    0.30 
 -41   7  -3    0.16    0.38 
  41  -7   3    0.31    0.31 
 -41  -7   1    2.42    0.61 
 -41   7  -1    1.89    0.53 
  41  -7   1    2.41    0.49 
 -41   7   1    1.45    0.50 
 -41  -7  -1    2.29    0.54 
 -41   7   3    1.09    0.37 
 -41   7   3    0.32    0.31 
 -41  -7  -3    0.59    0.38 
  41   7   3    0.38    0.42 
 -43   7  -3    0.69    0.43 
 -43  -7   3    0.09    0.28 
  43  -7   3    0.36    0.27 
 -43  -7   1    0.66    0.36 
 -43   7  -1    0.42    0.30 
  43  -7   1   -0.19    0.19 
 -43  -7  -1    0.44    0.34 
 -43   7   1    0.27    0.28 
 -43  -7  -3    0.39    0.30 
 -43   7   3   -0.01    0.29 
  43   7   3    0.25    0.36 
 -45  -7   1   -0.02    0.26 
 -45   7  -1    0.65    0.35 
 -45  -7  -1    0.11    0.22 
 -45   7   1    0.78    0.43 
 -47   7  -1    0.96    0.44 
 -47  -7   1    0.28    0.31 
 -47   7   1    1.49    0.45 
 -47  -7  -1    1.34    0.52 
   0  -8   6    0.21    0.22 
   0  -8   4   14.42    1.01 
   0  -8   2   -0.08    0.05 
   0  -8   0  555.82   24.70 
   0  -8  -2   -0.07    0.07 
   0   8   2   -0.07    0.06 
   0   8   4   14.76    1.18 
   0  -8  -4   15.92    1.12 
   0   8   4   14.92    0.98 
   0   8   6    0.12    0.27 
  -2  -8   6    1.65    0.46 
   2  -8   6    1.75    0.45 
  -2  -8   4    0.04    0.11 
  -2  -8   4    0.20    0.17 
   2  -8   4   -0.02    0.11 
  -2  -8   2   85.15    3.97 
   2  -8   2   85.21    4.03 
  -2  -8   0  837.27   36.81 
  -2   8   0  767.05   38.80 
  -2  -8   0  839.38   36.74 
   2  -8   0  857.61   36.63 
  -2  -8  -2   90.29    4.14 
  -2   8   2   85.91    4.35 
  -2   8   2   83.64    3.97 
   2  -8  -2   89.57    4.09 
   2   8   2   83.25    4.30 
  -2   8   4   -0.08    0.18 
  -2   8   4    0.11    0.11 
  -2  -8  -4    0.10    0.17 
   2  -8  -4    0.17    0.17 
   2   8   4   -0.12    0.14 
  -2  -8  -6    2.85    0.62 
  -2   8   6    2.33    0.67 
   2   8   6    2.41    0.64 
  -4  -8   6    0.44    0.25 
   4  -8   6    0.63    0.27 
  -4  -8   4   12.09    0.86 
  -4  -8   4   13.10    1.02 
   4  -8   4   12.76    0.99 
  -4  -8   2    5.87    0.40 
  -4  -8   2    5.10    0.49 
   4  -8   2    6.07    0.48 
  -4   8   0    2.78    0.26 
  -4  -8   0    2.51    0.22 
  -4  -8   0    2.72    0.21 
   4  -8   0    2.45    0.23 
  -4   8   2    5.27    0.35 
  -4   8   2    5.55    0.50 
  -4  -8  -2    5.25    0.48 
   4  -8  -2    5.52    0.44 
   4   8   2    5.40    0.44 
  -4   8   4   12.93    0.88 
  -4  -8  -4   12.96    1.03 
  -4   8   4   13.16    1.12 
   4  -8  -4   13.16    0.97 
   4   8   4   12.70    1.01 
  -4  -8  -6    0.31    0.25 
  -4   8   6   -0.20    0.23 
   4   8   6    0.59    0.35 
  -6  -8   6    2.06    0.59 
  -6  -8   4    2.36    0.46 
  -6  -8   4    1.92    0.34 
   6  -8   4    2.70    0.51 
   6  -8   4    2.36    0.40 
  -6  -8   2  102.89    4.63 
  -6  -8   2   99.55    4.84 
   6  -8   2  100.58    4.79 
  -6  -8   0    0.19    0.08 
  -6   8   0    0.27    0.09 
  -6   8   0    0.19    0.09 
  -6  -8   0    0.40    0.10 
   6  -8   0    0.53    0.13 
  -6  -8  -2   98.42    4.69 
  -6   8   2   99.41    4.94 
  -6   8   2   97.47    4.50 
   6   8   2  100.55    4.81 
   6  -8  -2   95.61    4.56 
   6   8   2   95.84    4.93 
  -6  -8  -4    1.57    0.44 
  -6   8   4    3.04    0.64 
  -6   8   4    1.49    0.30 
   6  -8  -4    2.13    0.42 
   6   8   4    2.15    0.43 
  -6  -8  -6    2.12    0.49 
  -6   8   6    1.42    0.55 
   6   8   6    1.60    0.55 
  -8  -8   6   -0.15    0.18 
   8  -8   6   -0.05    0.30 
  -8  -8   4    8.53    0.97 
   8  -8   4    8.18    0.70 
   8  -8   4    8.19    0.96 
  -8  -8   2    3.18    0.46 
  -8  -8   2    2.86    0.24 
   8  -8   2    3.09    0.42 
  -8  -8   0   52.37    2.39 
  -8  -8   0   48.83    2.36 
  -8   8   0   49.87    2.39 
  -8   8   0   49.00    2.52 
   8  -8   0   48.16    2.38 
  -8  -8  -2    3.16    0.38 
  -8  -8  -2    2.79    0.43 
  -8   8   2    3.13    0.48 
  -8   8   2    2.68    0.25 
   8  -8  -2    3.40    0.37 
   8   8   2    3.69    0.51 
   8   8   2    2.88    0.28 
  -8   8   4    9.98    1.18 
  -8  -8  -4    6.91    0.92 
  -8   8   4    7.23    0.60 
   8  -8  -4    6.49    0.62 
   8   8   4    8.13    1.00 
   8   8   4    7.05    0.65 
  -8   8   6   -0.22    0.24 
  -8  -8  -6    0.04    0.23 
   8   8   6    0.02    0.29 
 -10  -8   6    2.80    0.63 
  10  -8   6    2.16    0.54 
 -10  -8   4    4.55    0.71 
  10  -8   4    3.68    0.67 
 -10  -8   2   88.31    4.20 
 -10  -8   2   84.36    3.91 
  10  -8   2   85.52    4.17 
 -10  -8   0   64.97    3.09 
 -10   8   0   66.53    3.13 
 -10  -8   0   67.29    3.14 
 -10   8   0   64.17    3.29 
  10  -8   0   65.62    3.11 
 -10  -8  -2   83.83    4.02 
 -10  -8  -2   82.04    3.91 
 -10   8   2   80.29    4.21 
 -10   8   2   81.25    3.82 
  10  -8  -2   80.95    3.82 
  10   8   2   81.24    3.99 
 -10  -8  -4    3.45    0.61 
 -10   8   4    2.17    0.55 
 -10   8   4    3.78    0.50 
  10   8   4    3.41    0.65 
  10   8   4    3.39    0.53 
  10  -8  -4    3.60    0.50 
 -10  -8  -6    1.78    0.53 
 -10   8   6    2.83    0.75 
  10   8   6    1.37    0.55 
 -12  -8   6   -0.04    0.24 
  12  -8   6    0.35    0.34 
 -12  -8   4    3.32    0.58 
  12  -8   4    3.44    0.62 
 -12  -8   2   14.10    0.70 
 -12  -8   2   14.32    0.96 
  12  -8   2   14.26    0.97 
 -12   8   0   18.84    1.12 
 -12  -8   0   21.12    1.06 
 -12  -8   0   19.76    1.10 
 -12   8   0   19.21    1.08 
  12  -8   0   18.28    1.06 
 -12  -8  -2   14.24    0.99 
 -12  -8  -2   13.63    0.89 
 -12   8   2   14.13    1.02 
 -12   8   2   14.72    0.84 
  12  -8  -2   14.28    0.81 
  12   8   2   13.59    0.79 
 -12   8   4    4.52    0.57 
 -12   8   4    4.72    0.78 
 -12  -8  -4    5.52    0.80 
  12   8   4    4.23    0.57 
  12   8   4    4.10    0.73 
 -12  -8  -6    0.16    0.28 
 -12   8   6    0.14    0.28 
  12   8   6    0.15    0.33 
 -14  -8   6    1.85    0.50 
  14  -8   6    1.02    0.42 
 -14  -8   4    1.18    0.37 
  14  -8   4    1.17    0.42 
 -14  -8   2   53.12    2.81 
  14  -8   2   56.60    2.85 
 -14  -8   0    0.54    0.15 
 -14   8   0    0.44    0.15 
 -14  -8   0    0.61    0.18 
 -14   8   0    0.75    0.19 
  14  -8   0    0.70    0.17 
 -14   8   2   53.97    2.94 
 -14  -8  -2   53.73    2.73 
 -14   8   2   53.60    2.65 
 -14  -8  -2   54.95    2.83 
  14  -8  -2   52.27    2.57 
 -14  -8  -4    1.31    0.41 
 -14   8   4    0.57    0.32 
 -14   8   4    1.19    0.29 
 -14   8   6    2.05    0.65 
 -14  -8  -6    1.96    0.50 
 -16  -8   6    0.67    0.29 
  16  -8   6   -0.06    0.26 
 -16  -8   4    4.06    0.66 
  16  -8   4    3.31    0.64 
 -16  -8   2    7.16    0.63 
  16  -8   2    6.74    0.77 
 -16  -8   0    5.45    0.49 
 -16   8   0    6.05    0.48 
 -16   8   0    5.59    0.48 
 -16  -8   0    6.31    0.47 
  16  -8   0    5.60    0.46 
 -16   8   2    6.82    0.53 
 -16  -8  -2    7.48    0.67 
 -16   8   2    7.27    0.69 
 -16  -8  -2    6.36    0.57 
  16  -8  -2    6.49    0.46 
 -16   8   4    4.83    0.85 
 -16  -8  -4    7.41    0.96 
 -16   8   4    4.65    0.60 
 -16   8   6    0.26    0.34 
 -16  -8  -6   -0.17    0.24 
 -18  -8   6    1.43    0.48 
  18  -8   6    1.76    0.55 
 -18  -8   4    0.72    0.32 
  18  -8   4    0.50    0.34 
 -18  -8   2   17.36    1.13 
  18  -8   2   14.98    1.10 
 -18  -8   0    0.33    0.17 
 -18   8   0    0.37    0.15 
 -18   8   0    0.31    0.15 
 -18  -8   0    0.54    0.17 
  18  -8   0    0.24    0.12 
 -18   8   2   17.44    1.08 
 -18  -8  -2   17.75    1.21 
 -18  -8  -2   17.05    1.14 
 -18   8   2   17.34    1.25 
  18  -8  -2   18.07    0.98 
 -18  -8  -4    1.18    0.38 
 -18   8   4    0.54    0.33 
 -18   8   4    0.46    0.23 
 -18   8   6    1.12    0.49 
 -18  -8  -6    0.73    0.39 
 -20  -8   6   -0.13    0.24 
  20  -8   6    0.08    0.33 
 -20  -8   4   12.39    1.08 
  20  -8   4   11.69    1.12 
 -20   8  -2    3.99    0.66 
 -20  -8   2    2.88    0.51 
  20  -8   2    3.63    0.54 
 -20  -8   0   50.19    2.56 
 -20  -8   0   52.68    2.69 
 -20   8   0   52.45    2.71 
 -20   8   0   52.10    2.67 
  20  -8   0   50.22    2.57 
 -20  -8  -2    3.57    0.57 
 -20   8   2    2.96    0.43 
 -20  -8  -2    3.00    0.51 
 -20   8   2    3.66    0.61 
  20  -8  -2    3.43    0.38 
 -20   8   4   11.48    1.11 
 -20  -8  -4   10.34    1.21 
 -20   8   4   12.36    0.95 
 -20  -8  -6   -0.13    0.25 
 -20   8   6    0.27    0.32 
 -22  -8   4    0.54    0.31 
  22  -8   4    0.31    0.31 
 -22   8  -2    9.61    0.88 
 -22  -8   2    9.57    0.83 
  22  -8   2   10.00    0.84 
 -22   8   0    6.24    0.54 
 -22  -8   0    6.13    0.52 
 -22  -8   0    7.01    0.63 
 -22   8   0    6.20    0.58 
  22  -8   0    6.25    0.53 
 -22   8   2    8.80    0.73 
 -22   8   2    9.59    0.85 
 -22  -8  -2    8.42    0.80 
 -22  -8  -2    9.50    0.80 
  22  -8  -2    9.15    0.60 
 -22   8   4    0.05    0.21 
 -22   8   4    0.30    0.22 
 -22  -8  -4    0.15    0.23 
 -24  -8   4    7.29    0.98 
  24  -8   4    7.29    1.00 
 -24  -8   2    0.99    0.33 
 -24   8  -2    0.86    0.33 
  24  -8   2    1.56    0.38 
 -24  -8   0    9.71    0.72 
 -24  -8   0    9.16    0.81 
 -24   8   0   10.50    0.76 
 -24   8   0   11.85    0.86 
  24  -8   0   10.10    0.74 
 -24  -8  -2    0.61    0.29 
 -24  -8  -2    1.52    0.35 
 -24   8   2    1.30    0.37 
 -24   8   2    0.85    0.28 
  24  -8  -2    1.00    0.22 
 -24   8   4    8.38    0.93 
 -24   8   4    7.73    1.09 
 -24  -8  -4    5.44    0.86 
 -26  -8   4    0.52    0.30 
  26  -8   4   -0.31    0.23 
 -26  -8   2    0.71    0.30 
 -26   8  -2    0.29    0.23 
  26  -8   2    1.61    0.38 
 -26  -8   0    0.14    0.11 
 -26   8   0    0.13    0.20 
 -26   8   0    0.21    0.12 
 -26  -8   0    0.02    0.14 
  26  -8   0   -0.09    0.09 
 -26  -8  -2    0.37    0.22 
 -26   8   2    0.82    0.28 
 -26  -8  -2    0.74    0.31 
 -26   8   2    0.13    0.19 
 -26  -8  -4    0.24    0.23 
 -26   8   4    0.00    0.21 
 -28  -8   4    3.08    0.65 
  28  -8   4    3.36    0.74 
 -28   8  -2    1.12    0.39 
 -28  -8   2    1.22    0.40 
  28  -8   2    1.29    0.39 
 -28   8   0   17.00    1.11 
 -28  -8   0   17.89    1.25 
 -28   8   0   16.60    1.22 
 -28  -8   0   16.19    1.08 
  28  -8   0   17.07    1.10 
 -28   8   2    1.57    0.42 
 -28  -8  -2    1.56    0.39 
 -28   8   2    2.26    0.50 
 -28  -8  -2    1.60    0.43 
 -28  -8  -4    4.21    0.80 
 -28   8   4    3.79    0.78 
 -30  -8   4    0.98    0.38 
  30  -8   4    0.94    0.43 
 -30   8  -2    3.00    0.65 
 -30  -8   2    3.44    0.64 
  30  -8   2    2.69    0.52 
 -30   8   0    0.22    0.22 
 -30  -8   0   -0.04    0.16 
 -30  -8   0    0.62    0.21 
 -30   8   0    0.08    0.14 
  30  -8   0    0.52    0.21 
 -30   8   2    4.85    0.74 
 -30  -8  -2    2.58    0.54 
 -30  -8  -2    4.29    0.74 
 -30   8   2    3.15    0.57 
 -30   8   4    1.38    0.43 
 -30  -8  -4    0.99    0.45 
 -32  -8   4    1.89    0.54 
  32  -8   4    2.37    0.59 
 -32   8  -2    0.85    0.34 
 -32  -8   2    1.05    0.38 
  32  -8   2    0.71    0.28 
 -32  -8   0   13.30    1.04 
 -32   8   0   10.85    0.85 
 -32  -8   0   10.45    0.82 
 -32   8   0   12.05    1.02 
  32  -8   0   11.10    0.87 
 -32   8   2    1.75    0.44 
 -32  -8  -2    0.85    0.35 
 -32   8   2    0.84    0.32 
 -32  -8  -2    0.65    0.31 
 -32  -8  -4    2.06    0.53 
 -32   8   4    2.15    0.58 
 -34  -8   4    0.44    0.32 
  34  -8   4    0.26    0.30 
 -34  -8   2    8.80    1.09 
 -34   8  -2    7.40    1.05 
  34  -8   2    7.36    0.93 
 -34   8   0    0.74    0.31 
 -34  -8   0    1.04    0.35 
  34  -8   0    1.34    0.33 
 -34  -8  -2    9.12    1.10 
 -34   8   2    8.41    1.05 
 -34   8   2    8.56    1.07 
 -34  -8  -2    8.29    1.08 
 -34   8   4    0.23    0.22 
 -34  -8  -4   -0.05    0.22 
 -36  -8   4    0.58    0.38 
 -36  -8   4    0.40    0.34 
  36  -8   4    0.54    0.37 
 -36  -8   2    0.15    0.24 
 -36   8  -2   -0.03    0.22 
  36  -8   2    0.29    0.25 
 -36   8   0    2.98    0.63 
 -36  -8   0    2.25    0.51 
  36  -8   0    3.10    0.52 
 -36   8   2    0.19    0.28 
 -36  -8  -2   -0.11    0.18 
 -36   8   2    0.35    0.28 
 -36  -8  -2    0.43    0.24 
 -36   8   4    0.19    0.25 
 -36  -8  -4    0.40    0.26 
 -38  -8   4    0.01    0.33 
 -38  -8   4   -0.17    0.30 
  38  -8   4   -0.03    0.22 
 -38  -8   2    1.04    0.42 
 -38   8  -2    1.77    0.57 
  38  -8   2    1.43    0.41 
 -38   8   0    1.10    0.40 
 -38  -8   0    1.69    0.50 
 -38  -8  -2    2.52    0.60 
 -38   8   2    2.56    0.58 
 -38   8   2    2.52    0.57 
 -38  -8  -2    1.76    0.48 
 -38  -8  -4    1.25    0.42 
 -38   8   4    0.24    0.31 
 -40   8  -2   -0.21    0.23 
 -40  -8   2    0.04    0.24 
  40  -8   2   -0.02    0.20 
 -40   8   0    0.13    0.25 
 -40  -8   0    1.16    0.39 
 -40   8   2    0.29    0.26 
 -40  -8  -2   -0.12    0.18 
 -40  -8  -2   -0.18    0.19 
 -40   8   2    0.03    0.20 
  40   8   2    0.25    0.27 
 -42   8  -2    1.29    0.47 
 -42  -8   2    1.12    0.47 
  42  -8   2    1.61    0.49 
 -42  -8   0    0.74    0.31 
 -42   8   0    1.36    0.47 
 -42  -8  -2    1.78    0.54 
 -42   8   2    1.93    0.52 
  42   8   2    1.05    0.40 
 -44  -8   2   -0.23    0.21 
 -44   8  -2    0.31    0.25 
  44  -8   2    0.11    0.22 
 -44  -8   0    1.96    0.54 
 -44   8   0    0.78    0.38 
 -44  -8  -2    0.38    0.29 
 -44   8   2   -0.07    0.29 
  44   8   2    0.60    0.37 
 -46  -8   2    0.22    0.29 
 -46   8  -2    0.20    0.31 
  46  -8   2    0.52    0.27 
 -46   8   0    0.16    0.32 
 -46  -8   0    0.32    0.28 
 -46   8   2    0.21    0.29 
 -46  -8  -2    0.36    0.23 
 -48  -8   0    0.73    0.38 
 -48   8   0    1.66    0.50 
  -1  -9   5    2.13    0.51 
  -1  -9   5    1.44    0.37 
   1  -9   5    1.42    0.39 
   1  -9   5    1.69    0.45 
  -1  -9   3   45.56    2.35 
   1  -9   3   46.91    2.39 
  -1  -9   1    1.63    0.23 
   1  -9   1    2.02    0.26 
  -1  -9  -1    1.81    0.11 
  -1  -9  -1    1.87    0.26 
  -1   9   1    2.34    0.31 
   1  -9  -1    1.77    0.25 
   1   9   1    1.78    0.11 
   1   9   1    1.81    0.26 
  -1   9   3   44.09    2.14 
  -1  -9  -3   42.31    2.31 
  -1   9   3   41.04    2.40 
   1  -9  -3   41.07    2.28 
   1   9   3   45.97    2.42 
  -1  -9  -5    1.85    0.44 
  -1   9   5    1.68    0.48 
   1   9   5    1.47    0.44 
   1  -9  -5    1.99    0.47 
  -3  -9   5    4.88    0.76 
   3  -9   5    3.93    0.67 
  -3  -9   3    7.16    0.54 
  -3  -9   3    7.64    0.67 
   3  -9   3    6.53    0.58 
  -3  -9   1   11.79    0.75 
  -3  -9   1   12.63    0.70 
   3  -9   1   12.68    0.73 
  -3  -9  -1   15.12    0.70 
  -3   9   1   11.48    0.82 
  -3  -9  -1   15.13    0.83 
   3   9   1   12.51    0.80 
   3  -9  -1   14.46    0.79 
  -3   9   3    6.89    0.64 
  -3  -9  -3    5.07    0.65 
  -3   9   3    6.31    0.46 
   3  -9  -3    5.61    0.65 
   3   9   3    6.52    0.58 
  -3  -9  -5    5.65    0.82 
  -3   9   5    3.85    0.77 
   3  -9  -5    5.87    0.78 
   3   9   5    4.06    0.72 
  -5  -9   5    3.52    0.66 
   5  -9   5    3.05    0.61 
  -5  -9   3   22.84    1.43 
  -5  -9   3   22.05    1.23 
   5  -9   3   22.36    1.29 
   5  -9   3   23.30    1.38 
  -5   9  -1   20.52    0.91 
  -5  -9   1   17.86    0.96 
  -5  -9   1   16.68    1.02 
   5  -9   1   17.67    1.02 
  -5  -9  -1   21.59    0.96 
  -5   9   1   16.77    1.09 
  -5   9   1   17.81    0.90 
  -5  -9  -1   21.47    1.08 
   5   9   1   17.20    1.09 
   5   9   1   17.57    1.04 
   5  -9  -1   20.00    1.02 
  -5   9   3   21.59    1.41 
  -5   9   3   21.10    1.14 
  -5  -9  -3   20.25    1.33 
   5   9   3   20.43    1.28 
   5  -9  -3   20.07    1.24 
  -5  -9  -5    4.40    0.71 
  -5   9   5    2.95    0.69 
   5  -9  -5    4.42    0.64 
   5   9   5    3.72    0.68 
  -7  -9   5    3.16    0.64 
   7  -9   5    3.39    0.64 
  -7  -9   3   16.93    1.16 
  -7  -9   3   16.28    0.95 
   7  -9   3   17.31    1.02 
   7  -9   3   16.39    1.11 
  -7  -9   1    5.90    0.37 
  -7  -9   1    5.02    0.43 
   7  -9   1    6.12    0.45 
  -7   9   1    5.29    0.33 
  -7   9   1    5.30    0.46 
   7   9   1    5.45    0.38 
  -7   9   3   14.88    1.15 
  -7  -9  -3   16.84    1.13 
  -7   9   3   15.49    0.91 
   7   9   3   17.31    1.19 
   7  -9  -3   14.61    0.98 
   7   9   3   16.13    1.03 
  -7  -9  -5    3.75    0.68 
  -7   9   5    3.55    0.77 
   7   9   5    3.92    0.68 
   7   9   5    3.68    0.76 
  -9  -9   5    0.35    0.30 
   9  -9   5    0.34    0.29 
  -9  -9   3    7.31    0.83 
  -9  -9   3    6.84    0.47 
   9  -9   3    7.24    0.66 
  -9  -9   1   16.18    0.92 
  -9  -9   1   15.49    0.78 
   9  -9   1   13.42    0.88 
  -9  -9  -1   17.68    1.00 
  -9  -9  -1   18.08    0.94 
  -9   9   1   15.32    0.87 
  -9   9   1   15.83    1.04 
   9  -9  -1   17.09    0.94 
  -9   9   3    6.66    0.49 
  -9   9   3    7.19    0.71 
  -9  -9  -3    5.80    0.77 
   9  -9  -3    6.40    0.53 
   9   9   3    6.05    0.52 
   9   9   3    7.50    0.86 
  -9  -9  -5    0.87    0.34 
  -9   9   5    0.23    0.30 
   9   9   5    0.64    0.40 
 -11  -9   5    0.43    0.28 
  11  -9   5    0.60    0.34 
 -11  -9   3   17.41    0.93 
 -11  -9   3   16.56    1.18 
  11  -9   3   17.58    1.21 
 -11  -9   1   17.75    1.03 
 -11  -9   1   17.12    0.89 
  11  -9   1   17.50    1.03 
 -11  -9  -1   13.02    0.93 
 -11  -9  -1   15.23    0.90 
 -11   9   1   16.95    0.88 
 -11   9   1   17.28    1.04 
  11  -9  -1   15.72    0.89 
 -11   9   3   14.85    0.92 
 -11   9   3   15.53    1.19 
  11  -9  -3   15.16    0.95 
  11   9   3   16.25    0.98 
  11   9   3   15.44    1.16 
 -11  -9  -5    0.71    0.30 
 -11   9   5    1.00    0.42 
  11   9   5    0.44    0.35 
 -13  -9   5    1.43    0.40 
  13  -9   5    1.99    0.52 
 -13  -9   3    8.34    0.77 
  13  -9   3    9.76    0.84 
 -13  -9   1   57.87    2.87 
 -13   9  -1   57.09    2.89 
 -13  -9   1   56.58    2.66 
  13  -9   1   57.65    2.84 
 -13  -9  -1   60.32    2.91 
 -13   9   1   57.59    2.81 
 -13  -9  -1   58.27    2.86 
 -13   9   1   55.65    3.04 
  13  -9  -1   59.10    2.80 
 -13  -9  -3    9.82    0.85 
 -13   9   3    8.37    0.83 
 -13   9   3    7.91    0.62 
  13   9   3    8.77    0.61 
  13  -9  -3    9.66    0.65 
 -13   9   5    2.00    0.58 
 -13  -9  -5    1.39    0.45 
  13   9   5    1.42    0.50 
 -15  -9   5    1.46    0.46 
  15  -9   5    2.34    0.60 
 -15  -9   3   14.46    1.07 
  15  -9   3   13.64    1.08 
 -15  -9   1   40.74    2.15 
 -15   9  -1   41.29    2.20 
 -15  -9   1   41.07    1.97 
  15  -9   1   41.77    2.15 
 -15   9   1   39.55    2.13 
 -15   9   1   43.49    2.33 
 -15  -9  -1   43.30    2.22 
 -15  -9  -1   42.39    2.19 
  15  -9  -1   43.35    2.11 
 -15   9   3   11.97    1.05 
 -15  -9  -3   13.29    1.05 
 -15   9   3   12.80    0.84 
  15   9   3   13.49    0.78 
  15  -9  -3   11.44    0.78 
 -15  -9  -5    1.57    0.45 
 -15   9   5    1.63    0.52 
 -17  -9   5    0.91    0.34 
  17  -9   5    1.61    0.52 
 -17  -9   3    9.03    0.97 
  17  -9   3    6.38    0.81 
 -17  -9   1    9.07    0.71 
 -17   9  -1    9.44    0.75 
 -17  -9   1    9.53    0.55 
  17  -9   1    8.40    0.68 
 -17   9   1    8.50    0.65 
 -17  -9  -1    9.44    0.72 
 -17   9   1    9.54    0.75 
 -17  -9  -1    9.45    0.70 
  17  -9  -1    9.70    0.64 
 -17   9   3    7.84    1.02 
 -17  -9  -3    9.27    0.79 
 -17   9   3    7.91    0.65 
 -17  -9  -3    7.51    0.93 
  17  -9  -3    9.48    0.61 
 -17  -9  -5    2.03    0.57 
 -17   9   5    0.81    0.41 
 -19  -9   5    2.66    0.58 
  19  -9   5    1.92    0.55 
 -19  -9   3    9.64    0.85 
  19  -9   3    7.85    0.94 
 -19   9  -1   22.92    1.42 
 -19  -9   1   22.65    1.39 
 -19  -9   1   23.09    1.19 
  19  -9   1   23.87    1.38 
 -19  -9  -1   21.91    1.36 
 -19   9   1   23.21    1.43 
 -19  -9  -1   22.98    1.38 
 -19   9   1   23.79    1.34 
  19  -9  -1   21.72    1.25 
 -19  -9  -3   10.81    0.87 
 -19   9   3    8.52    0.88 
 -19   9   3    8.36    0.71 
 -19  -9  -3   11.99    0.97 
 -19   9   5    1.70    0.60 
 -19  -9  -5    2.11    0.59 
 -21  -9   5    0.76    0.34 
  21  -9   5    1.25    0.46 
 -21  -9   3    6.08    0.82 
  21  -9   3    6.27    0.86 
 -21  -9   1    9.90    0.82 
 -21  -9   1   11.07    0.66 
 -21   9  -1   13.10    0.92 
  21  -9   1   10.78    0.81 
 -21  -9  -1   12.31    0.89 
 -21  -9  -1   11.93    0.87 
 -21   9   1   11.74    0.84 
 -21   9   1   11.41    0.89 
  21  -9  -1   11.33    0.76 
 -21   9   3    7.97    1.03 
 -21   9   3    6.22    0.60 
 -21  -9  -3    7.64    0.93 
 -21  -9  -3    8.35    0.93 
 -21  -9  -5    2.21    0.54 
 -21   9   5    0.59    0.33 
 -23  -9   5    1.19    0.43 
  23  -9   5    1.77    0.55 
 -23  -9   3    2.34    0.51 
  23  -9   3    1.91    0.47 
 -23  -9   1   10.86    0.87 
 -23  -9   1   11.24    0.67 
 -23   9  -1   10.54    0.90 
  23  -9   1   10.42    0.82 
 -23  -9  -1    7.39    0.74 
 -23  -9  -1   10.87    0.83 
 -23   9   1   11.46    0.83 
 -23   9   1   11.13    0.85 
  23  -9  -1   11.05    0.72 
 -23   9   3    2.48    0.56 
 -23  -9  -3    1.25    0.35 
 -23  -9  -3    0.86    0.35 
 -23   9   3    1.93    0.39 
 -23  -9  -5    1.21    0.44 
 -23   9   5    0.70    0.39 
 -25  -9   5    0.63    0.33 
  25  -9   5    0.55    0.40 
 -25  -9   3    2.11    0.52 
  25  -9   3    2.05    0.46 
 -25  -9   1   17.41    1.25 
 -25   9  -1   18.99    1.32 
 -25  -9   1   18.48    1.02 
  25  -9   1   18.39    1.21 
 -25  -9  -1   18.34    1.25 
 -25   9   1   19.22    1.26 
 -25   9   1   17.51    1.21 
 -25  -9  -1   17.71    1.21 
  25  -9  -1   18.07    1.10 
 -25  -9  -3    1.97    0.47 
 -25   9   3    1.68    0.40 
 -25  -9  -3    1.58    0.42 
 -25   9   3    2.09    0.51 
 -25  -9  -5    1.01    0.41 
 -25   9   5    0.72    0.42 
 -27  -9   5    0.59    0.36 
  27  -9   5    0.50    0.41 
 -27  -9   3    9.29    1.06 
  27  -9   3    7.16    0.94 
 -27  -9   1    5.27    0.76 
 -27   9  -1    5.40    0.76 
  27  -9   1    7.18    0.65 
 -27   9   1    7.19    0.85 
 -27  -9  -1    7.23    0.81 
 -27   9   1    6.63    0.80 
 -27  -9  -1    5.85    0.80 
  27  -9  -1    6.35    0.55 
 -27  -9  -3    9.14    1.15 
 -27   9   3    9.57    1.20 
 -27   9   3    8.92    0.83 
 -27  -9  -3    9.11    1.12 
 -27   9   5    0.15    0.31 
 -27  -9  -5   -0.17    0.25 
 -29  -9   5    0.33    0.38 
  29  -9   5    0.12    0.31 
 -29  -9   3    1.74    0.49 
  29  -9   3    2.98    0.61 
 -29   9  -1    9.66    0.92 
 -29  -9   1    9.43    1.08 
  29  -9   1    9.96    0.83 
 -29   9   1   10.29    0.88 
 -29  -9  -1   10.04    0.88 
 -29  -9  -1    8.07    0.78 
 -29   9   1   11.04    0.86 
  29  -9  -1    8.63    0.70 
 -29   9   3    2.01    0.52 
 -29   9   3    1.58    0.44 
 -29  -9  -3    2.22    0.52 
 -29  -9  -3    2.26    0.56 
 -29  -9  -5    0.15    0.29 
 -29   9   5    0.28    0.33 
 -31  -9   5    0.67    0.34 
  31  -9   5   -0.01    0.32 
 -31  -9   3    2.37    0.56 
  31  -9   3    2.27    0.56 
 -31  -9   1    0.35    0.26 
 -31   9  -1    0.61    0.30 
  31  -9   1    0.31    0.20 
 -31   9   1    0.05    0.17 
 -31   9   1    0.57    0.32 
 -31  -9  -1    0.75    0.28 
 -31  -9  -1    0.84    0.33 
  31  -9  -1    0.52    0.20 
 -31  -9  -3    2.42    0.58 
 -31   9   3    2.19    0.50 
 -31   9   3    3.06    0.63 
 -31  -9  -3    2.83    0.63 
 -31   9   5    0.11    0.29 
 -31  -9  -5   -0.18    0.21 
 -33  -9   3    1.11    0.42 
  33  -9   3    1.81    0.49 
 -33  -9   1   -0.13    0.19 
 -33   9  -1    0.29    0.23 
  33  -9   1    0.16    0.22 
 -33   9   1    0.40    0.27 
 -33  -9  -1    0.56    0.23 
 -33  -9  -1    0.44    0.25 
 -33   9   1    0.37    0.21 
 -33   9   3    1.47    0.48 
 -33   9   3    1.79    0.47 
 -33  -9  -3    1.77    0.50 
 -33  -9  -3    1.26    0.38 
 -35  -9   3    0.59    0.32 
  35  -9   3    0.59    0.30 
 -35   9  -1    6.18    0.92 
 -35  -9   1    3.70    0.72 
  35  -9   1    6.54    0.80 
 -35  -9  -1    5.60    0.89 
 -35   9   1    6.12    0.79 
 -35   9   1    6.64    0.90 
 -35  -9  -1    6.49    0.83 
 -35  -9  -3    1.28    0.42 
 -35  -9  -3    0.60    0.31 
 -35   9   3    1.09    0.37 
 -35   9   3    0.80    0.36 
 -37  -9   3    0.57    0.31 
  37  -9   3    0.67    0.34 
 -37   9  -1    2.66    0.62 
 -37  -9   1    3.43    0.68 
  37  -9   1    3.73    0.62 
 -37   9   1    2.76    0.59 
 -37  -9  -1    2.47    0.50 
 -37  -9  -1    2.72    0.62 
 -37  -9  -3    0.48    0.26 
 -37   9   3    0.89    0.35 
 -37   9   3    0.65    0.30 
 -37  -9  -3    0.23    0.24 
 -39  -9   3    0.76    0.40 
 -39  -9   3    0.06    0.26 
  39  -9   3    0.25    0.31 
 -39   9  -1    1.89    0.56 
 -39  -9   1    2.09    0.54 
  39  -9   1    1.68    0.41 
 -39  -9  -1    2.85    0.54 
 -39  -9  -1    1.85    0.54 
 -39   9   1    1.77    0.54 
 -39  -9  -3    0.97    0.40 
 -39  -9  -3    1.29    0.46 
 -39   9   3    1.10    0.45 
 -39   9   3    0.77    0.38 
 -41  -9   3    0.38    0.30 
  41  -9   3    0.36    0.29 
 -41  -9   1    1.46    0.47 
 -41   9  -1    1.30    0.52 
  41  -9   1    1.51    0.37 
 -41  -9  -1    1.43    0.46 
 -41   9   1    1.67    0.54 
 -41  -9  -3   -0.45    0.22 
 -41   9   3   -0.40    0.25 
 -41   9   3    0.80    0.29 
 -41  -9  -3    0.15    0.27 
 -43  -9   3    0.09    0.27 
 -43   9  -1   -0.04    0.31 
 -43  -9   1    0.44    0.33 
  43  -9   1    0.63    0.24 
 -43  -9  -1    0.14    0.25 
 -43   9   1    0.17    0.29 
 -43  -9  -3   -0.12    0.29 
 -45   9  -1    0.84    0.39 
 -45  -9   1    0.45    0.28 
 -45   9   1    0.79    0.37 
 -45  -9  -1    0.65    0.39 
 -47   9  -1    0.62    0.38 
 -47  -9   1   -0.18    0.30 
 -47   9   1    0.11    0.30 
 -47  -9  -1   -0.20    0.24 
   0 -10   6    0.83    0.39 
   0 -10   4    0.10    0.15 
   0 -10   2  154.97    7.10 
   0 -10   0   -0.36    0.07 
   0 -10   0   -0.35    0.05 
   0 -10  -2  145.07    6.87 
   0  10   2  152.07    7.28 
   0 -10  -4    0.21    0.18 
   0  10   4   -0.03    0.19 
   0  10   4    0.05    0.11 
   0  10   6    0.80    0.38 
  -2 -10   6    0.19    0.25 
   2 -10   6    0.56    0.30 
  -2 -10   4    7.67    0.64 
  -2 -10   4    8.11    0.94 
   2 -10   4    7.40    0.68 
  -2 -10   2    5.68    0.44 
   2 -10   2    5.90    0.47 
  -2 -10   0   32.52    1.60 
  -2  10   0   31.91    1.71 
  -2 -10   0   31.60    1.55 
   2 -10   0   32.82    1.61 
  -2  10   2    5.15    0.31 
  -2 -10  -2    4.79    0.46 
  -2  10   2    5.41    0.49 
   2  10   2    5.10    0.45 
   2 -10  -2    5.15    0.45 
  -2  10   4    8.29    0.63 
  -2  10   4    9.02    0.85 
  -2 -10  -4    8.94    0.81 
   2  10   4    7.74    0.78 
   2 -10  -4    8.08    0.74 
  -2  10   6    0.12    0.31 
  -2 -10  -6    0.89    0.34 
   2  10   6    0.38    0.29 
  -4 -10   6    0.70    0.34 
   4 -10   6    1.20    0.41 
  -4 -10   4    0.15    0.20 
  -4 -10   4    0.27    0.13 
   4 -10   4    0.52    0.26 
  -4 -10   2   57.57    2.84 
  -4 -10   2   54.82    2.66 
   4 -10   2   56.01    2.75 
   4 -10   2   54.88    2.72 
  -4 -10   0    1.57    0.19 
  -4  10   0    1.50    0.25 
  -4 -10   0    1.30    0.20 
   4 -10   0    1.21    0.20 
  -4  10   2   54.21    2.63 
  -4  10   2   55.04    3.00 
  -4 -10  -2   62.70    2.89 
   4 -10  -2   58.70    2.80 
   4  10   2   55.42    2.91 
  -4 -10  -4    0.32    0.25 
  -4  10   4    0.45    0.18 
  -4  10   4    0.16    0.19 
   4  10   4    0.08    0.16 
   4 -10  -4    0.39    0.19 
  -4  10   6    1.19    0.46 
  -4 -10  -6    0.82    0.39 
   4  10   6    1.19    0.45 
  -6 -10   6    0.24    0.24 
  -6 -10   4   15.97    1.17 
  -6 -10   4   15.56    0.97 
   6 -10   4   14.17    1.10 
   6 -10   4   14.61    1.01 
  -6 -10   2    3.00    0.27 
  -6 -10   2    3.34    0.46 
   6 -10   2    2.32    0.35 
  -6 -10   0  365.08   16.06 
  -6 -10   0  356.93   16.14 
  -6  10   0  354.96   17.06 
   6 -10   0  360.54   16.09 
  -6  10   2    3.09    0.46 
  -6  10   2    3.19    0.23 
  -6 -10  -2    3.43    0.48 
   6  10   2    3.38    0.40 
   6 -10  -2    2.80    0.37 
   6  10   2    2.66    0.46 
  -6 -10  -4   14.58    1.12 
  -6  10   4   13.93    0.89 
  -6  10   4   13.00    1.13 
   6  10   4   13.66    1.01 
   6 -10  -4   11.90    0.95 
  -6 -10  -6    0.14    0.24 
  -6  10   6    0.65    0.40 
   6  10   6   -0.06    0.34 
  -8 -10   6    0.73    0.29 
   8 -10   6    0.95    0.39 
  -8 -10   4    1.97    0.44 
   8 -10   4    1.64    0.42 
  -8 -10   2  109.13    5.19 
  -8 -10   2  108.48    4.95 
   8 -10   2  106.63    5.13 
  -8 -10   0    4.91    0.37 
  -8 -10   0    4.65    0.36 
  -8  10   0    4.89    0.36 
  -8  10   0    5.55    0.44 
   8 -10   0    4.45    0.38 
  -8  10   2  105.54    5.33 
  -8 -10  -2  104.71    4.92 
  -8 -10  -2  105.94    5.07 
  -8  10   2  101.16    4.84 
   8  10   2  107.31    5.16 
   8 -10  -2  104.87    4.92 
   8  10   2  109.28    5.34 
  -8 -10  -4    3.04    0.56 
  -8  10   4    2.27    0.55 
  -8  10   4    2.15    0.36 
   8  10   4    2.30    0.43 
   8  10   4    1.93    0.52 
   8 -10  -4    2.40    0.43 
  -8  10   6    1.51    0.59 
  -8 -10  -6    1.59    0.43 
   8  10   6    0.67    0.41 
 -10 -10   6    0.22    0.29 
  10 -10   6    0.02    0.28 
 -10 -10   4   14.13    1.15 
  10 -10   4   15.39    1.18 
 -10 -10   2   10.74    0.79 
 -10 -10   2   10.69    0.61 
  10 -10   2   10.61    0.78 
 -10  10   0   18.50    1.04 
 -10 -10   0   20.03    1.04 
 -10 -10   0   19.53    1.06 
 -10  10   0   17.71    1.11 
  10 -10   0   18.79    1.06 
 -10 -10  -2   10.03    0.77 
 -10  10   2    9.18    0.77 
 -10 -10  -2    9.28    0.65 
 -10  10   2   10.16    0.60 
  10 -10  -2    9.53    0.64 
  10  10   2    9.58    0.63 
  10  10   2    9.73    0.78 
 -10  10   4   13.29    1.24 
 -10 -10  -4   20.44    1.35 
  10 -10  -4   17.42    1.09 
  10  10   4   15.10    1.28 
  10  10   4   14.65    1.07 
 -10 -10  -6    0.07    0.26 
 -10  10   6    0.26    0.34 
  10  10   6   -0.11    0.33 
 -12 -10   6    1.85    0.54 
  12 -10   6    1.55    0.53 
 -12 -10   4    1.17    0.36 
  12 -10   4    1.23    0.39 
 -12 -10   2   28.80    1.39 
 -12 -10   2   29.17    1.66 
  12 -10   2   28.71    1.65 
 -12 -10   0    5.36    0.41 
 -12 -10   0    5.23    0.43 
 -12  10   0    5.25    0.42 
 -12  10   0    5.84    0.47 
  12 -10   0    4.96    0.42 
 -12 -10  -2   28.82    1.64 
 -12  10   2   27.16    1.44 
 -12 -10  -2   26.76    1.51 
 -12  10   2   27.76    1.71 
  12 -10  -2   26.88    1.46 
  12  10   2   28.71    1.48 
 -12 -10  -4    1.27    0.38 
 -12  10   4    0.90    0.39 
  12 -10  -4    0.96    0.27 
  12  10   4    1.16    0.41 
 -12  10   6    1.43    0.56 
 -12 -10  -6    1.27    0.45 
  12  10   6    0.19    0.44 
 -14 -10   6    0.23    0.26 
  14 -10   6    0.58    0.37 
 -14 -10   4    3.31    0.59 
  14 -10   4    5.03    0.75 
 -14 -10   2    0.70    0.24 
 -14 -10   2    0.94    0.12 
  14 -10   2    0.35    0.18 
 -14 -10   0    4.53    0.38 
 -14 -10   0    4.10    0.48 
 -14  10   0    4.23    0.51 
 -14  10   0    4.28    0.39 
  14 -10   0    4.39    0.39 
 -14 -10  -2    0.80    0.25 
 -14  10   2    0.61    0.17 
 -14 -10  -2    0.52    0.19 
 -14  10   2    0.92    0.31 
  14  10   2    0.85    0.16 
  14 -10  -2    0.64    0.16 
 -14  10   4    4.17    0.79 
 -14 -10  -4    4.20    0.73 
 -14  10   6   -0.12    0.27 
 -14 -10  -6   -0.14    0.23 
 -16 -10   6    1.08    0.38 
  16 -10   6    1.25    0.47 
 -16 -10   4    1.23    0.42 
  16 -10   4    1.92    0.47 
 -16 -10   2   18.05    0.88 
 -16 -10   2   19.44    1.22 
  16 -10   2   18.57    1.22 
 -16  10   0   20.34    1.24 
 -16 -10   0   21.68    1.18 
 -16 -10   0   20.01    1.21 
 -16  10   0   20.13    1.20 
  16 -10   0   20.91    1.18 
 -16 -10  -2   17.36    1.19 
 -16  10   2   18.71    1.05 
 -16 -10  -2   16.69    1.09 
 -16  10   2   18.97    1.26 
  16 -10  -2   15.27    0.97 
 -16  10   4    1.17    0.44 
 -16 -10  -4    1.60    0.47 
 -16  10   6    0.49    0.40 
 -16 -10  -6    0.35    0.31 
 -18 -10   6    0.14    0.27 
  18 -10   6    0.26    0.33 
 -18 -10   4    4.82    0.78 
  18 -10   4    6.17    0.90 
 -18 -10   2    1.39    0.33 
  18 -10   2    0.81    0.25 
 -18  10   0    1.66    0.31 
 -18 -10   0    1.90    0.35 
 -18 -10   0    2.34    0.33 
 -18  10   0    2.16    0.36 
  18 -10   0    1.48    0.28 
 -18  10   2    1.29    0.28 
 -18 -10  -2    0.96    0.28 
 -18 -10  -2    1.10    0.32 
 -18  10   2    1.04    0.33 
  18 -10  -2    1.31    0.24 
 -18 -10  -4    3.54    0.68 
 -18  10   4    6.44    0.99 
 -18  10   6   -0.07    0.29 
 -18 -10  -6    0.40    0.32 
 -20 -10   6    1.43    0.45 
  20 -10   6    1.20    0.58 
 -20 -10   4    0.63    0.30 
  20 -10   4    0.20    0.26 
 -20 -10   2   22.19    1.40 
  20 -10   2   21.42    1.41 
 -20  10   0    1.18    0.28 
 -20 -10   0    1.20    0.29 
 -20 -10   0    1.48    0.27 
 -20  10   0    1.15    0.27 
  20 -10   0    1.24    0.27 
 -20 -10  -2   21.57    1.41 
 -20  10   2   23.85    1.50 
 -20  10   2   19.99    1.26 
 -20 -10  -2   20.97    1.35 
  20 -10  -2   20.33    1.16 
 -20 -10  -4    0.61    0.30 
 -20  10   4    0.09    0.21 
 -20  10   6    0.67    0.35 
 -20 -10  -6    1.30    0.44 
 -22 -10   4    6.58    0.94 
  22 -10   4    5.96    0.93 
 -22 -10   2    0.59    0.26 
 -22  10  -2    0.19    0.20 
  22 -10   2    0.06    0.16 
 -22  10   0   15.90    1.09 
 -22 -10   0   16.24    1.01 
 -22 -10   0   17.04    1.12 
 -22  10   0   16.38    1.06 
  22 -10   0   14.84    1.01 
 -22  10   2    0.07    0.17 
 -22 -10  -2    0.13    0.14 
 -22  10   2    0.20    0.14 
 -22 -10  -2    0.42    0.24 
  22 -10  -2    0.17    0.12 
 -22  10   4    5.99    0.93 
 -22 -10  -4    4.88    0.81 
 -24 -10   4   -0.02    0.19 
  24 -10   4    0.16    0.27 
 -24  10  -2   14.18    1.14 
 -24 -10   2   12.22    1.02 
  24 -10   2   14.30    1.07 
 -24 -10   0    4.52    0.62 
 -24 -10   0    3.90    0.48 
 -24  10   0    4.00    0.55 
 -24  10   0    3.21    0.53 
  24 -10   0    3.28    0.49 
 -24  10   2   14.35    1.15 
 -24  10   2   12.91    1.00 
 -24 -10  -2   15.98    1.13 
 -24 -10  -2   14.89    1.14 
  24 -10  -2   15.54    0.92 
 -24  10   4    0.24    0.22 
 -24 -10  -4    0.41    0.27 
 -26 -10   4    1.97    0.52 
  26 -10   4    1.45    0.49 
 -26 -10   2    5.08    0.73 
 -26  10  -2    6.43    0.90 
  26 -10   2    7.03    0.85 
 -26 -10   0    9.95    0.87 
 -26  10   0   10.89    0.90 
 -26 -10   0   10.59    0.78 
 -26  10   0    9.95    0.79 
  26 -10   0   11.73    0.83 
 -26  10   2    6.51    0.84 
 -26 -10  -2    5.95    0.79 
 -26  10   2    5.85    0.73 
 -26 -10  -2    5.53    0.76 
 -26  10   4    1.91    0.51 
 -26 -10  -4    2.09    0.53 
 -28 -10   4    0.83    0.38 
  28 -10   4    0.25    0.30 
 -28 -10   2    4.69    0.72 
 -28  10  -2    3.74    0.71 
  28 -10   2    4.86    0.71 
 -28 -10   0    0.20    0.16 
 -28  10   0   -0.05    0.11 
 -28 -10   0   -0.04    0.12 
 -28  10   0    0.03    0.19 
  28 -10   0    0.05    0.14 
 -28 -10  -2    2.86    0.56 
 -28  10   2    4.89    0.74 
 -28 -10  -2    3.78    0.64 
 -28  10   2    3.89    0.62 
 -28  10   4    0.33    0.25 
 -28 -10  -4    0.11    0.23 
 -30 -10   4    0.84    0.38 
  30 -10   4    1.31    0.43 
 -30  10  -2   -0.07    0.22 
 -30 -10   2   -0.03    0.16 
  30 -10   2    0.14    0.20 
 -30 -10   0    9.32    0.86 
 -30 -10   0    8.79    0.72 
 -30  10   0    9.32    0.87 
 -30  10   0    8.05    0.71 
  30 -10   0    9.01    0.75 
 -30  10   2    0.31    0.22 
 -30 -10  -2   -0.09    0.15 
 -30 -10  -2    0.11    0.16 
 -30  10   2    0.18    0.23 
 -30  10   4    1.48    0.51 
 -30 -10  -4    1.06    0.39 
 -32 -10   4    0.03    0.27 
  32 -10   4    0.95    0.39 
 -32  10  -2    5.82    0.91 
 -32 -10   2    5.80    0.85 
  32 -10   2    5.55    0.76 
 -32  10   0    1.02    0.28 
 -32 -10   0    0.98    0.33 
 -32  10   0    0.46    0.28 
 -32 -10   0    0.68    0.23 
  32 -10   0    0.27    0.21 
 -32 -10  -2    6.14    0.91 
 -32 -10  -2    5.18    0.78 
 -32  10   2    6.09    0.89 
 -32  10   2    5.42    0.78 
 -32 -10  -4    0.21    0.27 
 -32  10   4    0.38    0.30 
 -34 -10   4    0.48    0.33 
  34 -10   4    0.53    0.30 
 -34 -10   2    0.25    0.25 
 -34  10  -2    0.17    0.27 
  34 -10   2    0.05    0.19 
 -34 -10   0    8.85    1.04 
 -34  10   0    7.16    0.98 
  34 -10   0    7.80    0.71 
 -34  10   2    0.33    0.23 
 -34 -10  -2    0.34    0.23 
 -34 -10  -2    0.42    0.24 
 -34  10   2   -0.04    0.19 
 -34  10   4    1.10    0.45 
 -34 -10  -4    0.70    0.35 
 -36 -10   4   -0.37    0.25 
  36 -10   4   -0.31    0.25 
 -36 -10   2    1.97    0.55 
 -36  10  -2    1.94    0.53 
  36 -10   2    1.65    0.42 
 -36  10   0   -0.09    0.20 
 -36 -10   0   -0.07    0.14 
  36 -10   0    0.29    0.17 
 -36 -10  -2    2.03    0.50 
 -36 -10  -2    2.02    0.56 
 -36  10   2    1.94    0.47 
 -36  10   2    2.01    0.53 
 -36  10   4   -0.28    0.27 
 -36 -10  -4    0.25    0.28 
 -38 -10   4    0.48    0.38 
 -38 -10   4    0.36    0.30 
  38 -10   4    0.39    0.29 
 -38 -10   2    0.12    0.23 
 -38  10  -2    0.31    0.33 
  38 -10   2    0.32    0.27 
 -38 -10   0    0.92    0.42 
 -38  10   0    0.86    0.37 
  38 -10   0    1.20    0.37 
 -38  10   2    0.28    0.21 
 -38 -10  -2    0.29    0.22 
 -38  10   2    0.20    0.30 
 -38 -10  -2    0.39    0.27 
 -38 -10  -4    0.56    0.33 
 -38 -10  -4    0.49    0.33 
 -38  10   4    0.27    0.28 
 -40  10  -2    0.91    0.48 
 -40 -10   2    1.25    0.45 
  40 -10   2    0.57    0.31 
 -40 -10   0    1.33    0.40 
 -40  10   0    1.80    0.50 
 -40 -10  -2    0.62    0.30 
 -40  10   2    1.07    0.42 
 -40 -10  -2    2.07    0.59 
 -40  10   2    0.72    0.34 
 -42  10  -2    0.12    0.30 
 -42 -10   2    0.12    0.22 
  42 -10   2    0.28    0.26 
 -42 -10   0    2.86    0.65 
 -42  10   0    4.10    0.82 
 -42 -10  -2   -0.14    0.21 
 -42  10   2    0.70    0.37 
 -42 -10  -2    0.14    0.21 
 -44 -10   2    0.53    0.39 
 -44  10  -2   -0.31    0.24 
  44 -10   2   -0.06    0.25 
 -44  10   0   -0.04    0.27 
 -44 -10   0    0.27    0.23 
 -44 -10  -2    0.60    0.31 
 -44  10   2    0.44    0.32 
  44  10   2    0.15    0.30 
 -46 -10   0    1.24    0.42 
 -46  10   0    1.17    0.45 
  -1 -11   5    1.37    0.41 
   1 -11   5    1.85    0.49 
   1 -11   5    1.75    0.42 
  -1 -11   3   13.60    0.88 
   1 -11   3   13.28    0.89 
  -1 -11   1   70.34    3.30 
   1 -11   1   69.53    3.31 
  -1 -11  -1   72.78    3.27 
  -1 -11  -1   72.31    3.45 
  -1  11   1   73.46    3.66 
   1 -11  -1   74.88    3.44 
   1  11   1   69.55    3.63 
  -1  11   3   13.78    0.99 
  -1 -11  -3   11.52    0.92 
  -1  11   3   12.87    0.76 
   1  11   3   14.61    0.99 
   1 -11  -3   12.93    0.93 
  -1  11   5    1.63    0.49 
  -1 -11  -5    1.62    0.43 
   1  11   5    1.42    0.46 
   1 -11  -5    1.89    0.48 
  -3 -11   5    5.56    0.84 
   3 -11   5    4.78    0.72 
  -3 -11   3    7.40    0.68 
  -3 -11   3    7.43    0.57 
   3 -11   3    7.86    0.63 
  -3 -11   1   36.38    1.74 
  -3 -11   1   33.71    1.79 
   3 -11   1   34.51    1.77 
  -3 -11  -1   28.00    1.42 
  -3  11   1   32.77    1.68 
  -3 -11  -1   28.35    1.56 
   3 -11  -1   28.57    1.54 
   3  11   1   34.75    1.66 
  -3  11   3    7.54    0.71 
  -3  11   3    7.85    0.52 
  -3 -11  -3    8.13    0.71 
   3  11   3    7.85    0.67 
   3 -11  -3    8.05    0.66 
  -3  11   5    3.60    0.75 
  -3 -11  -5    5.57    0.81 
   3  11   5    5.48    0.86 
   3 -11  -5    4.78    0.70 
  -5 -11   5    0.40    0.30 
   5 -11   5    0.20    0.24 
  -5 -11   3   15.82    0.93 
  -5 -11   3   13.87    1.07 
   5 -11   3   15.10    1.03 
   5 -11   3   15.50    0.91 
  -5 -11   1    8.92    0.61 
  -5 -11   1    8.72    0.55 
   5 -11   1    8.67    0.60 
  -5  11   1    8.66    0.48 
  -5 -11  -1   11.24    0.67 
  -5  11   1    8.24    0.65 
  -5 -11  -1   10.64    0.54 
   5  11   1    9.14    0.62 
   5  11   1    8.44    0.65 
   5 -11  -1   11.22    0.64 
  -5 -11  -3   15.44    1.11 
  -5  11   3   16.09    0.89 
  -5  11   3   17.61    1.19 
   5 -11  -3   15.71    1.03 
   5  11   3   14.78    1.04 
  -5  11   5    0.37    0.29 
  -5 -11  -5    0.63    0.31 
   5 -11  -5    1.04    0.31 
   5  11   5    0.00    0.23 
  -7 -11   5    0.84    0.34 
   7 -11   5    1.43    0.44 
  -7 -11   3    8.66    0.78 
  -7 -11   3    9.08    0.61 
   7 -11   3    9.62    0.76 
  -7 -11   1   49.92    2.49 
  -7 -11   1   49.97    2.38 
   7 -11   1   50.31    2.48 
  -7 -11  -1   48.24    2.41 
  -7  11   1   48.06    2.25 
  -7 -11  -1   46.76    2.30 
  -7  11   1   46.60    2.55 
   7  11   1   51.53    2.47 
   7 -11  -1   48.91    2.37 
  -7  11   3    7.52    0.74 
  -7  11   3    8.07    0.53 
  -7 -11  -3    7.17    0.83 
   7  11   3    9.47    0.81 
   7  11   3    7.94    0.64 
   7 -11  -3    6.92    0.61 
  -7 -11  -5    2.37    0.54 
  -7  11   5    0.67    0.34 
   7  11   5    1.25    0.40 
   7  11   5    1.52    0.54 
  -9 -11   5    0.63    0.32 
   9 -11   5    1.00    0.39 
  -9 -11   3   18.84    1.04 
  -9 -11   3   18.61    1.27 
   9 -11   3   18.10    1.23 
  -9 -11   1   19.95    1.16 
  -9 -11   1   20.00    1.04 
   9 -11   1   20.84    1.17 
  -9 -11  -1   24.28    1.21 
  -9 -11  -1   24.62    1.30 
  -9  11   1   21.00    1.14 
  -9  11   1   19.76    1.32 
   9 -11  -1   24.36    1.25 
  -9 -11  -3   20.74    1.34 
  -9  11   3   17.48    1.32 
  -9  11   3   18.91    1.04 
   9  11   3   18.25    1.15 
   9 -11  -3   18.38    1.14 
   9  11   3   18.40    1.33 
  -9  11   5    0.78    0.38 
  -9 -11  -5    0.67    0.34 
   9  11   5    1.28    0.47 
 -11 -11   5    0.98    0.40 
  11 -11   5    1.10    0.41 
 -11 -11   3    8.08    0.74 
 -11 -11   3    7.94    0.52 
  11 -11   3    6.91    0.83 
 -11 -11   1    2.32    0.22 
 -11 -11   1    2.56    0.36 
  11 -11   1    2.86    0.40 
 -11  11   1    1.94    0.36 
 -11  11   1    2.65    0.25 
 -11 -11  -1    3.21    0.38 
 -11 -11  -1    2.96    0.39 
  11 -11  -1    3.42    0.40 
 -11 -11  -3    8.30    0.77 
 -11  11   3    7.77    0.54 
 -11  11   3    7.50    0.93 
  11  11   3    6.44    0.82 
  11 -11  -3    7.64    0.60 
  11  11   3    7.36    0.58 
 -11  11   5    1.02    0.43 
 -11 -11  -5    1.38    0.45 
  11  11   5    0.68    0.40 
 -13 -11   5    3.82    0.73 
  13 -11   5    3.96    0.75 
 -13 -11   3   24.49    1.59 
  13 -11   3   25.46    1.59 
 -13 -11   1   20.17    1.16 
 -13 -11   1   18.65    1.00 
  13 -11   1   18.53    1.14 
 -13  11   1   17.94    1.19 
 -13 -11  -1   19.21    1.08 
 -13 -11  -1   16.25    1.11 
 -13  11   1   19.60    1.04 
  13 -11  -1   19.57    1.08 
 -13  11   3   25.33    1.40 
 -13  11   3   25.74    1.73 
 -13 -11  -3   26.36    1.67 
  13  11   3   26.30    1.45 
  13 -11  -3   24.69    1.42 
 -13  11   5    3.20    0.77 
 -13 -11  -5    3.70    0.73 
  13  11   5    3.61    0.84 
 -15 -11   5    0.71    0.28 
  15 -11   5    0.63    0.33 
 -15 -11   3   11.76    0.95 
  15 -11   3   10.56    0.92 
 -15 -11   1   10.49    0.62 
 -15  11  -1    9.90    0.77 
 -15 -11   1   10.57    0.76 
  15 -11   1   10.42    0.75 
 -15 -11  -1   10.28    0.77 
 -15 -11  -1   10.57    0.73 
 -15  11   1   10.53    0.69 
 -15  11   1   11.44    0.83 
  15 -11  -1   10.18    0.70 
 -15 -11  -3   13.90    1.05 
 -15  11   3   11.80    1.03 
 -15  11   3   10.90    0.75 
  15  11   3   10.86    0.74 
  15 -11  -3   11.08    0.76 
 -15  11   5    0.13    0.28 
 -15 -11  -5    0.37    0.27 
 -17 -11   5    2.85    0.60 
  17 -11   5    2.28    0.60 
 -17 -11   3   21.96    1.49 
  17 -11   3   22.55    1.51 
 -17 -11   1   51.77    2.55 
 -17 -11   1   53.51    2.76 
 -17  11  -1   55.65    2.81 
  17 -11   1   54.01    2.75 
 -17  11   1   52.55    2.64 
 -17 -11  -1   54.08    2.73 
 -17  11   1   50.84    2.85 
 -17 -11  -1   54.84    2.71 
  17 -11  -1   51.82    2.62 
 -17  11   3   21.39    1.25 
 -17 -11  -3   21.53    1.48 
 -17  11   3   21.02    1.53 
 -17 -11  -3   20.53    1.37 
  17 -11  -3   21.09    1.21 
 -17 -11  -5    1.71    0.48 
 -17  11   5    1.52    0.53 
 -19 -11   5    1.07    0.36 
  19 -11   5    1.02    0.43 
 -19 -11   3    1.54    0.39 
  19 -11   3    1.12    0.35 
 -19 -11   1    8.21    0.53 
 -19  11  -1    7.58    0.68 
 -19 -11   1    8.48    0.69 
  19 -11   1    7.31    0.65 
 -19 -11  -1    7.74    0.66 
 -19 -11  -1    7.25    0.63 
 -19  11   1    8.52    0.63 
 -19  11   1    7.94    0.69 
  19 -11  -1    7.68    0.59 
 -19  11   3    1.52    0.46 
 -19 -11  -3    1.38    0.38 
 -19 -11  -3    1.15    0.33 
 -19  11   3    1.50    0.31 
 -19 -11  -5    1.66    0.52 
 -19  11   5    0.95    0.42 
 -21 -11   5    0.71    0.33 
  21 -11   5    1.31    0.51 
 -21 -11   3    3.04    0.58 
  21 -11   3    3.42    0.61 
 -21 -11   1   22.81    1.39 
 -21  11  -1   22.08    1.42 
 -21 -11   1   21.41    1.16 
  21 -11   1   20.59    1.33 
 -21  11   1   21.35    1.30 
 -21 -11  -1   21.04    1.35 
 -21 -11  -1   21.54    1.35 
 -21  11   1   20.72    1.39 
  21 -11  -1   21.97    1.25 
 -21  11   3    2.57    0.53 
 -21 -11  -3    2.87    0.54 
 -21  11   3    3.11    0.48 
 -21 -11  -3    2.75    0.57 
 -21  11   5    0.38    0.34 
 -21 -11  -5    0.84    0.39 
 -23 -11   5    0.47    0.34 
  23 -11   5    0.44    0.33 
 -23 -11   3    4.77    0.72 
  23 -11   3    4.39    0.71 
 -23  11  -1    5.42    0.69 
 -23 -11   1    4.59    0.64 
 -23 -11   1    3.96    0.35 
  23 -11   1    4.26    0.59 
 -23 -11  -1    6.04    0.73 
 -23 -11  -1    5.50    0.67 
 -23  11   1    3.49    0.54 
 -23  11   1    4.87    0.70 
  23 -11  -1    5.83    0.49 
 -23  11   3    5.15    0.86 
 -23  11   3    5.02    0.64 
 -23 -11  -3    4.78    0.72 
 -23 -11  -3    4.41    0.74 
 -23  11   5    0.38    0.36 
 -23 -11  -5    0.85    0.34 
 -25 -11   5    0.44    0.33 
  25 -11   5    1.41    0.51 
 -25 -11   3    2.33    0.54 
  25 -11   3    1.20    0.36 
 -25 -11   1    4.97    0.40 
 -25  11  -1    6.01    0.77 
 -25 -11   1    4.10    0.64 
  25 -11   1    4.31    0.59 
 -25  11   1    4.92    0.70 
 -25 -11  -1    5.53    0.69 
 -25 -11  -1    7.17    0.82 
 -25  11   1    5.82    0.73 
  25 -11  -1    5.63    0.51 
 -25  11   3    3.44    0.67 
 -25  11   3    2.17    0.44 
 -25 -11  -3    1.67    0.44 
 -25 -11  -3    2.39    0.53 
 -25  11   5    1.31    0.51 
 -25 -11  -5    1.61    0.50 
 -27 -11   5    1.61    0.45 
  27 -11   5    0.97    0.44 
 -27 -11   3    5.68    0.84 
  27 -11   3    4.51    0.72 
 -27 -11   1   16.10    1.18 
 -27  11  -1   15.57    1.20 
  27 -11   1   15.14    1.10 
 -27 -11  -1   18.02    1.23 
 -27 -11  -1   16.01    1.16 
 -27  11   1   15.87    1.17 
 -27  11   1   16.52    1.19 
  27 -11  -1   15.57    1.04 
 -27 -11  -3    5.98    0.90 
 -27 -11  -3    7.33    0.97 
 -27  11   3    5.53    0.90 
 -27  11   3    5.87    0.78 
 -27  11   5    0.49    0.34 
 -27 -11  -5    0.44    0.34 
 -29 -11   5    0.76    0.41 
  29 -11   5    1.59    0.57 
 -29 -11   3    0.67    0.32 
  29 -11   3    0.60    0.28 
 -29  11  -1    2.03    0.49 
 -29 -11   1    2.73    0.53 
  29 -11   1    2.32    0.44 
 -29  11   1    2.91    0.52 
 -29 -11  -1    1.96    0.47 
 -29  11   1    1.69    0.44 
 -29 -11  -1    1.78    0.40 
  29 -11  -1    1.65    0.33 
 -29  11   3    0.61    0.27 
 -29 -11  -3    1.26    0.39 
 -29  11   3    0.86    0.33 
 -29 -11  -3    0.29    0.25 
 -29 -11  -5    0.12    0.24 
 -29  11   5    0.73    0.40 
 -31 -11   5   -0.25    0.29 
  31 -11   5   -0.58    0.24 
 -31 -11   3    2.59    0.58 
  31 -11   3    2.84    0.60 
 -31 -11   1    5.00    0.78 
 -31  11  -1    6.68    0.92 
  31 -11   1    4.92    0.70 
 -31  11   1    5.12    0.77 
 -31  11   1    5.95    0.78 
 -31 -11  -1    6.15    0.77 
 -31 -11  -1    6.10    0.84 
  31 -11  -1    5.60    0.66 
 -31  11   3    2.50    0.57 
 -31 -11  -3    4.54    0.75 
 -31  11   3    4.00    0.66 
 -31 -11  -3    3.26    0.67 
 -31  11   5    0.55    0.37 
 -31 -11  -5    0.14    0.27 
 -33 -11   3    0.67    0.34 
  33 -11   3    0.17    0.25 
 -33  11  -1    1.54    0.44 
 -33 -11   1    2.76    0.57 
  33 -11   1    1.81    0.41 
 -33 -11  -1    1.56    0.38 
 -33  11   1    1.67    0.46 
 -33  11   1    3.21    0.56 
 -33 -11  -1    2.47    0.56 
 -33  11   3    0.28    0.26 
 -33 -11  -3    0.99    0.35 
 -33 -11  -3    0.51    0.27 
 -33  11   3    0.44    0.24 
 -35 -11   3    1.02    0.43 
  35 -11   3    1.23    0.43 
 -35 -11   1    2.47    0.54 
 -35  11  -1    1.51    0.48 
  35 -11   1    2.07    0.46 
 -35  11   1    2.61    0.58 
 -35 -11  -1    1.63    0.42 
 -35  11   1    3.23    0.54 
 -35 -11  -1    1.51    0.43 
 -35  11   3    1.21    0.42 
 -35 -11  -3    0.48    0.32 
 -35  11   3    1.75    0.47 
 -35 -11  -3    1.33    0.46 
 -37 -11   3    0.25    0.34 
  37 -11   3    1.03    0.37 
 -37  11  -1    0.45    0.27 
 -37 -11   1    0.19    0.23 
  37 -11   1    1.38    0.39 
 -37 -11  -1    1.14    0.33 
 -37 -11  -1    1.17    0.41 
 -37  11   1    1.15    0.36 
 -37  11   1    0.66    0.36 
 -37 -11  -3    0.71    0.33 
 -37 -11  -3    0.59    0.32 
 -37  11   3    0.95    0.36 
 -39 -11   3    0.27    0.27 
  39 -11   3    0.80    0.38 
 -39  11  -1    1.29    0.48 
 -39 -11   1    0.63    0.35 
  39 -11   1    1.73    0.42 
 -39 -11  -1    1.89    0.55 
 -39  11   1    1.33    0.40 
 -39 -11  -3   -0.15    0.23 
 -39 -11  -3    0.00    0.23 
 -39  11   3    0.01    0.27 
 -41 -11   3    0.39    0.35 
  41 -11   3    0.39    0.33 
 -41 -11   1    1.63    0.54 
 -41  11  -1    2.11    0.61 
  41 -11   1    1.93    0.46 
 -41 -11  -1    1.87    0.53 
 -41  11   1    1.98    0.56 
 -41  11   3    0.36    0.30 
 -41 -11  -3    0.43    0.28 
 -41 -11  -3    0.44    0.36 
 -43  11  -1    0.16    0.24 
 -43 -11   1    0.09    0.24 
  43 -11   1   -0.06    0.18 
 -43  11   1   -0.21    0.23 
 -43 -11  -1    1.00    0.38 
 -45 -11   1    0.51    0.36 
 -45  11  -1    0.76    0.38 
 -45  11   1    1.06    0.46 
 -45 -11  -1    0.11    0.24 
 -47  11  -1    0.37    0.38 
 -47 -11   1    0.62    0.37 
 -47 -11  -1    0.23    0.30 
 -47  11   1    0.61    0.34 
   0 -12   6    0.13    0.22 
   0 -12   4   22.56    1.40 
   0 -12   2    0.07    0.10 
   0  12   0   68.13    3.43 
   0 -12   0   72.38    3.33 
   0 -12   0   70.50    3.26 
   0  12   2    0.04    0.03 
   0  12   2    0.11    0.11 
   0 -12  -2    0.04    0.10 
   0  12   4   22.35    1.51 
   0 -12  -4   19.76    1.40 
   0  12   6   -0.04    0.24 
  -2 -12   6    1.09    0.44 
   2 -12   6    1.66    0.49 
  -2 -12   4    0.67    0.28 
  -2 -12   4    1.14    0.27 
   2 -12   4    1.33    0.35 
  -2 -12   2   45.53    2.26 
   2 -12   2   45.72    2.31 
  -2 -12   0  295.70   13.08 
  -2 -12   0  291.58   13.09 
   2 -12   0  285.51   13.08 
  -2 -12  -2   47.44    2.38 
  -2  12   2   44.40    2.10 
  -2  12   2   44.98    2.49 
   2 -12  -2   48.95    2.36 
   2  12   2   45.18    2.45 
  -2 -12  -4    0.54    0.23 
  -2  12   4    0.46    0.26 
   2 -12  -4    0.72    0.30 
   2  12   4    0.70    0.32 
  -2  12   6    0.90    0.42 
  -2 -12  -6    1.72    0.43 
   2  12   6    0.58    0.40 
  -4 -12   6    0.19    0.21 
   4 -12   6    0.27    0.26 
  -4 -12   4   12.01    1.04 
  -4 -12   4   12.84    0.89 
   4 -12   4   13.17    0.99 
  -4 -12   2   21.58    1.18 
  -4 -12   2   21.68    1.32 
   4 -12   2   21.66    1.25 
  -4 -12   0   13.38    0.83 
  -4 -12   0   14.82    0.80 
  -4  12   0   16.18    0.94 
   4 -12   0   14.42    0.86 
  -4  12   2   20.87    0.99 
  -4  12   2   21.47    1.32 
  -4 -12  -2   21.10    1.26 
   4  12   2   21.02    1.24 
   4 -12  -2   19.16    1.19 
  -4  12   4   10.12    0.97 
  -4 -12  -4   10.72    0.94 
   4  12   4   10.26    0.92 
   4 -12  -4   12.26    0.91 
  -4 -12  -6    0.26    0.30 
  -4  12   6    0.82    0.41 
   4  12   6    0.31    0.36 
  -6 -12   6    1.26    0.45 
   6 -12   6    0.68    0.32 
  -6 -12   4    2.97    0.59 
  -6 -12   4    2.91    0.42 
   6 -12   4    2.48    0.52 
  -6 -12   2   33.58    1.95 
  -6 -12   2   38.01    1.83 
   6 -12   2   36.22    1.93 
  -6 -12   0   28.91    1.42 
  -6 -12   0   28.26    1.44 
  -6  12   0   26.51    1.57 
   6 -12   0   28.43    1.48 
  -6  12   2   35.52    2.01 
  -6 -12  -2   32.82    1.71 
  -6 -12  -2   35.18    1.91 
  -6  12   2   34.10    1.64 
   6  12   2   36.12    2.01 
   6 -12  -2   34.61    1.82 
   6  12   2   35.15    1.88 
  -6  12   4    2.66    0.60 
  -6 -12  -4    2.99    0.57 
   6  12   4    3.53    0.58 
   6 -12  -4    1.99    0.42 
  -6  12   6    0.71    0.38 
  -6 -12  -6    0.24    0.30 
   6  12   6    0.36    0.39 
  -8 -12   6    0.04    0.20 
   8 -12   6   -0.15    0.24 
  -8 -12   4   10.43    0.94 
   8 -12   4    9.85    0.89 
  -8 -12   2   16.98    0.95 
  -8 -12   2   17.50    1.13 
   8 -12   2   17.33    1.09 
  -8 -12   0    0.94    0.19 
  -8 -12   0    0.94    0.18 
  -8  12   0    0.69    0.20 
   8 -12   0    0.61    0.18 
  -8  12   2   17.77    1.17 
  -8 -12  -2   17.41    0.96 
  -8  12   2   16.74    0.88 
  -8 -12  -2   15.44    1.08 
   8  12   2   17.77    1.03 
   8 -12  -2   15.42    0.99 
   8  12   2   17.76    1.16 
  -8 -12  -4    8.85    1.03 
  -8  12   4   10.65    1.00 
   8 -12  -4    7.54    0.74 
   8  12   4   10.08    1.21 
   8  12   4   11.17    0.83 
  -8 -12  -6    0.44    0.30 
  -8  12   6    0.24    0.29 
   8  12   6    0.22    0.38 
 -10 -12   6    0.98    0.41 
  10 -12   6    2.35    0.60 
 -10 -12   4    3.44    0.63 
  10 -12   4    2.64    0.54 
 -10 -12   2   35.64    1.71 
 -10 -12   2   34.24    1.93 
  10 -12   2   33.47    1.89 
 -10  12   0    3.89    0.40 
 -10 -12   0    4.27    0.36 
 -10 -12   0    3.88    0.35 
 -10  12   0    4.39    0.36 
  10 -12   0    4.01    0.38 
 -10 -12  -2   32.11    1.70 
 -10 -12  -2   32.91    1.87 
 -10  12   2   33.24    1.95 
 -10  12   2   33.81    1.62 
  10  12   2   32.87    1.94 
  10  12   2   33.40    1.76 
  10 -12  -2   29.70    1.70 
 -10  12   4    3.28    0.71 
 -10 -12  -4    2.43    0.55 
  10  12   4    2.94    0.64 
  10  12   4    3.39    0.51 
  10 -12  -4    2.58    0.45 
 -10  12   6    1.88    0.61 
 -10 -12  -6    2.23    0.60 
  10  12   6    0.95    0.50 
 -12 -12   6    0.01    0.25 
  12 -12   6   -0.50    0.24 
 -12 -12   4    7.31    0.94 
  12 -12   4    9.02    1.04 
 -12 -12   2   10.64    0.78 
 -12 -12   2    8.66    0.54 
  12 -12   2    9.62    0.75 
 -12  12   0   19.05    1.10 
 -12 -12   0   20.61    1.11 
 -12  12   0   18.22    1.18 
 -12 -12   0   19.85    1.12 
  12 -12   0   19.47    1.13 
 -12 -12  -2    9.33    0.65 
 -12  12   2    9.30    0.59 
 -12 -12  -2    9.94    0.79 
 -12  12   2    8.65    0.78 
  12  12   2    9.15    0.61 
  12 -12  -2    8.82    0.64 
 -12 -12  -4    9.74    1.08 
 -12  12   4    7.06    1.02 
  12 -12  -4    7.70    0.66 
  12  12   4    5.61    0.87 
 -12  12   6    0.06    0.27 
 -12 -12  -6    0.46    0.29 
  12  12   6   -0.39    0.30 
 -14 -12   6    1.08    0.38 
  14 -12   6    0.92    0.45 
 -14 -12   4    1.82    0.51 
  14 -12   4    1.94    0.48 
 -14 -12   2   34.36    1.70 
 -14 -12   2   36.68    2.01 
  14 -12   2   36.28    1.99 
 -14 -12   0    1.45    0.29 
 -14 -12   0    1.44    0.26 
 -14  12   0    1.88    0.35 
 -14  12   0    1.56    0.28 
  14 -12   0    1.36    0.26 
 -14 -12  -2   33.33    1.85 
 -14 -12  -2   35.16    1.99 
 -14  12   2   33.47    2.07 
 -14  12   2   36.34    1.79 
  14 -12  -2   35.16    1.81 
  14  12   2   33.80    1.79 
 -14  12   4    1.83    0.53 
 -14 -12  -4    3.15    0.62 
 -14  12   6    0.87    0.40 
 -14 -12  -6    0.93    0.45 
 -16 -12   6   -0.34    0.21 
  16 -12   6    0.10    0.32 
 -16 -12   4    3.10    0.62 
  16 -12   4    3.63    0.65 
 -16 -12   2    4.96    0.62 
 -16 -12   2    4.75    0.31 
  16 -12   2    4.52    0.60 
 -16  12   0   10.40    0.77 
 -16  12   0   10.63    0.74 
 -16 -12   0   10.23    0.75 
 -16 -12   0    9.76    0.69 
  16 -12   0   11.84    0.76 
 -16  12   2    4.90    0.70 
 -16 -12  -2    4.72    0.65 
 -16  12   2    5.15    0.44 
 -16 -12  -2    5.34    0.62 
  16 -12  -2    5.13    0.45 
 -16  12   4    3.02    0.69 
 -16 -12  -4    2.50    0.57 
 -16 -12  -6   -0.12    0.29 
 -16  12   6   -0.10    0.30 
 -18 -12   6    1.37    0.37 
  18 -12   6    0.76    0.41 
 -18 -12   4    0.37    0.25 
  18 -12   4    0.35    0.29 
 -18 -12   2   18.53    1.27 
  18 -12   2   19.73    1.28 
 -18 -12   0   14.95    1.00 
 -18 -12   0   14.73    0.95 
 -18  12   0   14.73    0.97 
 -18  12   0   16.12    1.03 
  18 -12   0   14.79    0.96 
 -18 -12  -2   19.68    1.23 
 -18  12   2   19.64    1.16 
 -18 -12  -2   21.30    1.35 
 -18  12   2   17.72    1.33 
  18 -12  -2   18.24    1.11 
 -18 -12  -4    0.29    0.22 
 -18  12   4    0.47    0.34 
 -18  12   6    0.77    0.43 
 -18 -12  -6    0.66    0.39 
 -20 -12   4    7.35    0.97 
  20 -12   4    7.70    1.05 
 -20 -12   2    4.35    0.64 
  20 -12   2    4.14    0.62 
 -20  12   0   43.65    2.48 
 -20 -12   0   48.89    2.46 
 -20 -12   0   45.26    2.34 
 -20  12   0   44.55    2.42 
  20 -12   0   46.58    2.38 
 -20 -12  -2    3.50    0.53 
 -20 -12  -2    3.37    0.56 
 -20  12   2    3.55    0.61 
 -20  12   2    4.06    0.52 
  20 -12  -2    3.30    0.43 
 -20 -12  -4   10.03    1.22 
 -20  12   4    6.44    1.03 
 -22 -12   4    0.25    0.25 
  22 -12   4   -0.26    0.20 
 -22 -12   2    8.63    0.80 
  22 -12   2    9.58    0.82 
 -22 -12   0    0.37    0.22 
 -22 -12   0    0.30    0.14 
 -22  12   0    0.20    0.16 
 -22  12   0    0.33    0.18 
  22 -12   0    0.21    0.13 
 -22 -12  -2   10.62    0.85 
 -22  12   2    9.76    0.76 
 -22  12   2    9.63    0.90 
 -22 -12  -2    9.29    0.85 
  22 -12  -2   11.08    0.73 
 -22  12   4    0.23    0.19 
 -22 -12  -4    0.06    0.19 
 -24 -12   4    3.75    0.70 
  24 -12   4    3.94    0.79 
 -24 -12   2    0.65    0.31 
  24 -12   2    1.00    0.32 
 -24 -12   0   14.23    1.01 
 -24 -12   0   13.91    0.92 
 -24  12   0   11.95    0.95 
 -24  12   0   12.79    0.94 
  24 -12   0   12.10    0.89 
 -24 -12  -2    0.70    0.28 
 -24 -12  -2    0.55    0.24 
 -24  12   2    0.92    0.34 
 -24  12   2    0.75    0.25 
  24 -12  -2    1.10    0.25 
 -24  12   4    4.37    0.86 
 -24 -12  -4    4.64    0.86 
 -26 -12   4    0.51    0.30 
  26 -12   4    0.19    0.30 
 -26  12  -2    2.93    0.64 
 -26 -12   2    1.81    0.44 
  26 -12   2    2.47    0.50 
 -26  12   0    1.55    0.35 
 -26  12   0    1.84    0.44 
 -26 -12   0    1.58    0.33 
 -26 -12   0    1.97    0.42 
  26 -12   0    1.33    0.31 
 -26 -12  -2    2.80    0.54 
 -26 -12  -2    2.87    0.55 
 -26  12   2    2.97    0.59 
 -26  12   2    1.83    0.40 
 -26  12   4   -0.03    0.17 
 -26 -12  -4    0.01    0.18 
 -28 -12   4    2.49    0.56 
  28 -12   4    1.03    0.42 
 -28  12  -2    2.38    0.55 
 -28 -12   2    2.10    0.51 
  28 -12   2    2.44    0.52 
 -28  12   0   17.96    1.27 
 -28  12   0   18.33    1.34 
 -28 -12   0   19.99    1.24 
 -28 -12   0   19.60    1.37 
  28 -12   0   21.01    1.28 
 -28  12   2    3.20    0.56 
 -28 -12  -2    2.94    0.56 
 -28 -12  -2    2.80    0.56 
 -28  12   2    3.04    0.61 
 -28  12   4    3.07    0.69 
 -28 -12  -4    1.66    0.48 
 -30 -12   4    0.37    0.29 
  30 -12   4    0.17    0.28 
 -30  12  -2    4.99    0.84 
 -30 -12   2    4.43    0.73 
  30 -12   2    5.75    0.80 
 -30 -12   0    1.89    0.38 
 -30  12   0    2.10    0.44 
 -30  12   0    1.57    0.43 
 -30 -12   0    1.74    0.44 
  30 -12   0    1.74    0.38 
 -30 -12  -2    4.81    0.78 
 -30  12   2    6.68    0.90 
 -30  12   2    6.76    0.83 
 -30 -12  -2    4.02    0.71 
 -30 -12  -4    0.21    0.25 
 -30  12   4   -0.08    0.23 
 -32 -12   4    1.08    0.45 
  32 -12   4    1.05    0.38 
 -32 -12   2    0.59    0.31 
 -32  12  -2    0.52    0.34 
  32 -12   2    0.21    0.23 
 -32  12   0    5.00    0.77 
 -32 -12   0    5.68    0.69 
 -32 -12   0    7.92    0.98 
 -32  12   0    6.45    0.79 
  32 -12   0    5.31    0.67 
 -32  12   2    0.45    0.29 
 -32 -12  -2    0.24    0.26 
 -32 -12  -2    0.79    0.37 
 -32  12   2    0.43    0.32 
 -32  12   4    1.23    0.43 
 -32 -12  -4    1.03    0.36 
 -34 -12   4    0.04    0.28 
  34 -12   4    0.16    0.22 
 -34  12  -2   10.40    1.32 
 -34 -12   2    6.91    0.96 
  34 -12   2    7.94    0.98 
 -34 -12   0    0.80    0.33 
 -34  12   0    1.24    0.41 
  34 -12   0    0.51    0.24 
 -34 -12  -2    8.55    1.10 
 -34  12   2    8.80    1.05 
 -34  12   2   10.41    0.97 
 -34 -12  -2    9.02    1.14 
 -34 -12  -4   -0.30    0.21 
 -34 -12  -4   -0.06    0.23 
 -34  12   4    0.41    0.32 
 -36 -12   4    0.71    0.39 
  36 -12   4   -0.09    0.25 
 -36  12  -2    0.23    0.26 
 -36 -12   2    0.01    0.21 
  36 -12   2    0.14    0.22 
 -36  12   0    1.72    0.50 
 -36 -12   0    1.60    0.42 
  36 -12   0    1.89    0.41 
 -36  12   2    0.37    0.27 
 -36 -12  -2    0.03    0.18 
 -36 -12  -2    0.25    0.23 
 -36  12   2    0.17    0.21 
 -36 -12  -4    1.15    0.43 
 -36  12   4    0.12    0.27 
 -36 -12  -4   -0.12    0.25 
 -38  12  -2    2.99    0.69 
 -38 -12   2    1.09    0.42 
  38 -12   2    2.84    0.56 
 -38  12   0    1.31    0.40 
 -38 -12   0    1.68    0.52 
  38 -12   0    0.94    0.29 
 -38  12   2    2.32    0.56 
 -38  12   2    2.76    0.57 
 -38 -12  -2    2.99    0.63 
 -38 -12  -2    2.73    0.59 
 -40  12  -2    0.28    0.31 
 -40 -12   2    0.26    0.27 
  40 -12   2   -0.12    0.18 
 -40 -12   0    0.20    0.24 
 -40  12   0   -0.18    0.21 
 -40  12   2    0.13    0.23 
 -40  12   2   -0.05    0.23 
 -40 -12  -2   -0.08    0.17 
 -40 -12  -2    0.00    0.22 
 -42 -12   2    0.55    0.35 
 -42  12  -2    1.54    0.52 
  42 -12   2    1.29    0.39 
 -42  12   0   -0.23    0.26 
 -42 -12   0    1.27    0.39 
 -42 -12  -2    2.58    0.63 
 -42 -12  -2    1.38    0.43 
 -42  12   2    0.74    0.35 
 -44 -12   2   -0.09    0.27 
 -44  12  -2    0.00    0.30 
  44 -12   2    0.10    0.21 
 -44  12   0    1.76    0.54 
 -44 -12   0    2.72    0.65 
 -44  12   2   -0.02    0.27 
 -44 -12  -2    0.20    0.26 
 -46 -12   0    0.63    0.31 
 -46  12   0    0.23    0.29 
  -1 -13   5    0.65    0.28 
   1 -13   5    0.53    0.26 
   1 -13   5    0.71    0.30 
  -1 -13   3   16.98    1.07 
   1 -13   3   17.32    1.10 
  -1 -13   1   25.21    1.35 
   1 -13   1   25.51    1.37 
  -1 -13  -1   25.86    1.19 
  -1  13   1   25.41    1.48 
  -1 -13  -1   25.89    1.40 
   1 -13  -1   25.99    1.39 
   1  13   1   25.54    1.47 
  -1  13   3   18.64    1.23 
  -1 -13  -3   17.77    1.17 
  -1  13   3   17.19    0.92 
   1 -13  -3   16.29    1.13 
   1  13   3   16.81    1.18 
  -1 -13  -5    0.73    0.29 
  -1  13   5    0.71    0.37 
   1 -13  -5    0.71    0.28 
   1  13   5    0.57    0.34 
  -3 -13   5    2.55    0.59 
   3 -13   5    2.04    0.50 
  -3 -13   3    4.62    0.66 
  -3 -13   3    4.46    0.52 
   3 -13   3    4.61    0.58 
  -3 -13   1   82.30    3.98 
  -3 -13   1   82.47    3.91 
   3 -13   1   85.28    3.96 
  -3  13   1   80.76    4.14 
  -3 -13  -1   81.21    3.91 
  -3 -13  -1   84.58    3.74 
   3  13   1   79.83    4.10 
   3 -13  -1   81.86    3.89 
   3  13   1   83.38    4.13 
  -3  13   3    4.75    0.68 
  -3  13   3    4.37    0.33 
  -3 -13  -3    4.77    0.64 
   3  13   3    4.67    0.65 
   3 -13  -3    5.07    0.64 
  -3 -13  -5    2.75    0.58 
  -3  13   5    1.95    0.57 
   3  13   5    1.71    0.49 
   3 -13  -5    2.12    0.50 
  -5 -13   5    4.25    0.75 
   5 -13   5    3.99    0.66 
  -5 -13   3   19.98    1.15 
  -5 -13   3   20.40    1.35 
   5 -13   3   20.33    1.27 
   5 -13   3   19.12    1.09 
  -5 -13   1   30.01    1.52 
  -5 -13   1   28.19    1.57 
   5 -13   1   30.47    1.59 
  -5  13   1   29.06    1.68 
  -5 -13  -1   29.06    1.58 
  -5 -13  -1   29.18    1.43 
   5 -13  -1   29.52    1.55 
   5  13   1   27.77    1.64 
   5  13   1   31.73    1.63 
  -5  13   3   16.28    1.26 
  -5  13   3   18.02    0.95 
  -5 -13  -3   17.49    1.23 
   5  13   3   19.40    1.20 
   5 -13  -3   18.11    1.16 
  -5 -13  -5    4.30    0.76 
  -5  13   5    3.30    0.72 
   5 -13  -5    4.40    0.68 
   5  13   5    4.50    0.75 
   5  13   5    3.59    0.78 
  -7 -13   5    0.86    0.36 
   7 -13   5    1.44    0.41 
  -7 -13   3   26.64    1.41 
  -7 -13   3   25.85    1.63 
   7 -13   3   24.66    1.54 
  -7 -13   1   44.31    2.23 
  -7 -13   1   44.15    2.14 
   7 -13   1   42.51    2.21 
  -7  13   1   42.99    2.38 
  -7 -13  -1   46.84    2.27 
  -7 -13  -1   44.27    2.13 
  -7  13   1   41.93    2.06 
   7  13   1   43.94    2.29 
   7 -13  -1   45.91    2.23 
  -7 -13  -3   24.74    1.56 
  -7  13   3   22.44    1.23 
  -7  13   3   25.41    1.64 
   7 -13  -3   24.02    1.43 
   7  13   3   24.71    1.64 
   7  13   3   25.78    1.48 
  -7 -13  -5    0.28    0.28 
  -7  13   5    0.68    0.37 
   7  13   5    1.03    0.44 
   7  13   5    1.14    0.41 
  -9 -13   5    0.45    0.31 
   9 -13   5    0.39    0.28 
  -9 -13   3   13.18    0.82 
  -9 -13   3   12.35    1.00 
  -9 -13   1   39.04    2.00 
  -9 -13   1   37.19    1.87 
   9 -13   1   38.82    2.01 
  -9 -13  -1   39.71    2.02 
  -9 -13  -1   39.40    1.91 
  -9  13   1   36.09    2.10 
  -9  13   1   36.87    1.84 
   9 -13  -1   39.57    1.98 
  -9 -13  -3   14.05    1.04 
  -9  13   3   12.93    0.74 
  -9  13   3   13.03    1.06 
   9 -13  -3   12.45    0.88 
   9  13   3   12.50    1.05 
   9  13   3   11.58    0.86 
  -9 -13  -5    0.37    0.29 
  -9  13   5    0.02    0.24 
   9  13   5   -0.19    0.27 
 -11 -13   5    0.16    0.24 
  11 -13   5    0.08    0.21 
 -11 -13   3   11.60    0.93 
 -11 -13   3    9.79    0.66 
  11 -13   3   11.24    0.90 
 -11 -13   1    9.50    0.68 
 -11 -13   1    9.03    0.57 
  11 -13   1    9.26    0.69 
 -11  13   1    8.65    0.53 
 -11 -13  -1    8.03    0.57 
 -11 -13  -1    8.14    0.64 
 -11  13   1    8.89    0.70 
  11 -13  -1    7.87    0.59 
 -11  13   3   10.98    0.67 
 -11  13   3   10.88    0.96 
 -11 -13  -3    9.98    0.90 
  11  13   3   11.08    0.96 
  11  13   3   10.50    0.75 
  11 -13  -3    9.81    0.75 
 -11  13   5    0.42    0.29 
 -11 -13  -5    0.27    0.24 
  11  13   5   -0.08    0.27 
 -13 -13   5    1.65    0.47 
  13 -13   5    1.46    0.49 
 -13 -13   3    7.49    0.90 
  13 -13   3    6.51    0.82 
 -13 -13   1   32.33    1.71 
 -13 -13   1   30.79    1.55 
  13 -13   1   28.98    1.68 
 -13  13   1   31.81    1.77 
 -13 -13  -1   29.06    1.59 
 -13  13   1   29.52    1.53 
 -13 -13  -1   29.37    1.65 
  13 -13  -1   28.36    1.58 
 -13  13   3    5.63    0.47 
 -13  13   3    5.96    0.85 
 -13 -13  -3    7.11    0.85 
  13 -13  -3    6.70    0.56 
  13  13   3    6.82    0.53 
 -13  13   5    1.20    0.48 
 -13 -13  -5    1.26    0.46 
  13  13   5    1.02    0.46 
 -15 -13   5    1.34    0.39 
  15 -13   5    2.66    0.67 
 -15 -13   3   10.93    0.91 
  15 -13   3    8.78    0.85 
 -15 -13   1   10.40    0.64 
 -15 -13   1    9.83    0.75 
  15 -13   1   10.01    0.76 
 -15 -13  -1   11.81    0.83 
 -15 -13  -1   11.33    0.77 
 -15  13   1    9.92    0.82 
 -15  13   1   10.08    0.69 
  15 -13  -1   11.87    0.77 
 -15  13   3    9.18    0.90 
 -15 -13  -3    9.05    0.84 
 -15 -13  -3    7.50    0.69 
 -15  13   3    9.65    0.64 
  15 -13  -3    8.00    0.65 
 -15 -13  -5    1.30    0.45 
 -15  13   5    1.24    0.51 
 -17 -13   5    1.40    0.45 
  17 -13   5    0.94    0.40 
 -17 -13   3    5.93    0.79 
  17 -13   3    6.40    0.83 
 -17  13  -1    0.74    0.25 
 -17 -13   1    1.71    0.35 
 -17 -13   1    1.34    0.22 
  17 -13   1    1.76    0.38 
 -17  13   1    1.67    0.29 
 -17  13   1    1.06    0.30 
 -17 -13  -1    0.64    0.20 
 -17 -13  -1    0.70    0.23 
  17 -13  -1    0.71    0.21 
 -17 -13  -3    7.82    0.96 
 -17 -13  -3    6.99    0.65 
 -17  13   3    6.99    0.56 
 -17  13   3    7.19    0.97 
  17 -13  -3    6.14    0.55 
 -17  13   5    1.46    0.50 
 -17 -13  -5    1.52    0.47 
 -19 -13   5    0.87    0.36 
  19 -13   5    1.15    0.45 
 -19 -13   3    8.85    1.02 
  19 -13   3    8.58    0.99 
 -19  13  -1    7.24    0.68 
 -19 -13   1    7.79    0.68 
 -19 -13   1    8.21    0.55 
  19 -13   1    7.82    0.68 
 -19  13   1    8.95    0.75 
 -19 -13  -1    8.16    0.69 
 -19  13   1    7.37    0.62 
 -19 -13  -1    8.48    0.67 
  19 -13  -1    8.03    0.63 
 -19  13   3    7.73    0.63 
 -19 -13  -3    7.53    0.72 
 -19  13   3    8.26    1.04 
 -19 -13  -3   10.13    1.12 
  19 -13  -3    8.71    0.64 
 -19  13   5    1.30    0.52 
 -19 -13  -5    1.32    0.42 
 -21 -13   5    0.84    0.35 
  21 -13   5    0.93    0.40 
 -21 -13   3    4.23    0.69 
  21 -13   3    3.34    0.60 
 -21  13  -1    3.21    0.54 
 -21 -13   1    2.74    0.35 
 -21 -13   1    3.65    0.56 
  21 -13   1    2.22    0.43 
 -21  13   1    3.32    0.57 
 -21  13   1    2.65    0.44 
 -21 -13  -1    2.93    0.48 
 -21 -13  -1    2.88    0.48 
  21 -13  -1    4.15    0.52 
 -21  13   3    3.88    0.53 
 -21 -13  -3    4.05    0.64 
 -21 -13  -3    3.65    0.67 
 -21  13   3    3.41    0.65 
 -21 -13  -5    1.67    0.53 
 -21  13   5    0.93    0.46 
 -23 -13   5    0.19    0.29 
  23 -13   5    0.53    0.40 
 -23 -13   3    1.91    0.48 
  23 -13   3    1.90    0.47 
 -23 -13   1   12.03    0.96 
 -23 -13   1   12.73    0.79 
 -23  13  -1   12.56    1.01 
  23 -13   1   12.94    0.95 
 -23 -13  -1   13.84    0.97 
 -23 -13  -1   12.34    0.95 
 -23  13   1   11.87    0.96 
 -23  13   1   12.09    0.90 
  23 -13  -1   11.57    0.84 
 -23  13   3    2.29    0.51 
 -23  13   3    2.45    0.43 
 -23 -13  -3    1.77    0.44 
 -23 -13  -3    1.99    0.50 
 -23 -13  -5    1.14    0.46 
 -23  13   5    1.02    0.45 
 -25 -13   5    0.81    0.38 
  25 -13   5    0.87    0.46 
 -25 -13   3    4.15    0.72 
  25 -13   3    4.54    0.72 
 -25 -13   1    3.85    0.43 
 -25 -13   1    3.28    0.58 
 -25  13  -1    2.96    0.56 
  25 -13   1    4.30    0.61 
 -25 -13  -1    5.29    0.70 
 -25  13   1    4.43    0.64 
 -25 -13  -1    2.80    0.50 
 -25  13   1    3.26    0.53 
  25 -13  -1    4.14    0.54 
 -25  13   3    3.75    0.57 
 -25 -13  -3    3.83    0.65 
 -25 -13  -3    3.33    0.66 
 -25  13   3    3.38    0.72 
 -25  13   5    1.44    0.51 
 -25 -13  -5    1.73    0.49 
 -27 -13   5    0.59    0.38 
  27 -13   5    0.14    0.38 
 -27 -13   3    3.97    0.71 
  27 -13   3    4.07    0.69 
 -27  13  -1    4.55    0.72 
 -27 -13   1    5.45    0.73 
  27 -13   1    5.38    0.70 
 -27 -13  -1    6.74    0.86 
 -27  13   1    5.25    0.74 
 -27  13   1    6.79    0.67 
 -27 -13  -1    8.81    0.95 
  27 -13  -1    6.24    0.58 
 -27 -13  -3    3.16    0.67 
 -27  13   3    3.74    0.75 
 -27 -13  -3    2.11    0.48 
 -27  13   3    3.54    0.58 
 -27 -13  -5   -0.02    0.26 
 -27  13   5   -0.27    0.24 
 -29 -13   5   -0.10    0.25 
  29 -13   5    0.22    0.37 
 -29 -13   3    1.79    0.50 
  29 -13   3    2.32    0.56 
 -29 -13   1    3.02    0.56 
 -29  13  -1    2.88    0.58 
  29 -13   1    3.36    0.57 
 -29  13   1    3.86    0.62 
 -29 -13  -1    3.24    0.58 
 -29  13   1    2.81    0.52 
 -29 -13  -1    3.22    0.56 
  29 -13  -1    4.03    0.54 
 -29 -13  -3    1.56    0.47 
 -29  13   3    1.19    0.39 
 -29 -13  -3    1.61    0.44 
 -29 -13  -5    0.42    0.27 
 -29  13   5    0.35    0.27 
 -31 -13   3    1.65    0.45 
  31 -13   3    0.56    0.26 
 -31 -13   1    1.26    0.35 
 -31  13  -1    1.22    0.42 
  31 -13   1    1.41    0.36 
 -31 -13  -1    1.89    0.44 
 -31  13   1    1.99    0.48 
 -31 -13  -1    2.08    0.50 
 -31  13   1    1.93    0.44 
  31 -13  -1    2.34    0.42 
 -31 -13  -3    1.15    0.38 
 -31 -13  -3    1.64    0.44 
 -31  13   3    1.38    0.44 
 -33 -13   3    0.56    0.30 
  33 -13   3    1.07    0.38 
 -33  13  -1    2.10    0.53 
 -33 -13   1    1.67    0.42 
  33 -13   1    1.55    0.38 
 -33  13   1    1.71    0.47 
 -33 -13  -1    2.43    0.54 
 -33  13   1    2.25    0.47 
 -33 -13  -1    2.26    0.49 
 -33  13   3    1.16    0.40 
 -33 -13  -3    1.32    0.41 
 -33 -13  -3    1.11    0.38 
 -35 -13   3    0.98    0.40 
  35 -13   3    0.62    0.33 
 -35 -13   1    4.14    0.71 
 -35  13  -1    2.91    0.64 
  35 -13   1    3.63    0.62 
 -35  13   1    3.24    0.62 
 -35  13   1    4.41    0.73 
 -35 -13  -1    4.16    0.67 
 -35 -13  -1    2.90    0.60 
 -35 -13  -3    0.76    0.32 
 -35 -13  -3    0.98    0.31 
 -35  13   3    0.57    0.31 
 -37 -13   3   -0.17    0.24 
  37 -13   3    0.16    0.23 
 -37 -13   1    2.78    0.60 
 -37  13  -1    2.53    0.64 
  37 -13   1    2.91    0.54 
 -37 -13  -1    1.79    0.43 
 -37  13   1    2.02    0.53 
 -37  13   1    2.98    0.57 
 -37 -13  -1    2.07    0.53 
 -37 -13  -3    0.64    0.35 
 -37  13   3    1.06    0.33 
 -37 -13  -3    0.35    0.24 
 -39 -13   3    0.68    0.34 
  39 -13   3    0.83    0.36 
 -39 -13   1    2.85    0.63 
 -39  13  -1    2.81    0.69 
  39 -13   1    2.45    0.56 
 -39 -13  -1    2.85    0.63 
 -39  13   1    1.99    0.54 
 -39 -13  -3    0.33    0.30 
 -39  13   3    0.33    0.35 
 -39 -13  -3    0.86    0.31 
 -41 -13   3    0.32    0.32 
  41 -13   3    0.22    0.27 
 -41 -13   1    1.43    0.46 
 -41  13  -1    0.71    0.35 
  41 -13   1    1.64    0.43 
 -41  13   1    0.90    0.41 
 -41 -13  -1    1.86    0.54 
 -41 -13  -3    0.30    0.29 
 -41  13   3   -0.14    0.26 
 -41 -13  -3   -0.05    0.24 
 -43  13  -1    0.75    0.39 
 -43 -13   1   -0.06    0.22 
  43 -13   1    0.62    0.30 
 -43 -13  -1    0.36    0.24 
 -43  13   1    0.11    0.27 
 -45  13  -1    0.14    0.32 
 -45 -13   1    0.04    0.25 
 -45 -13  -1    0.52    0.35 
 -45  13   1    0.40    0.29 
   0 -14   6    1.19    0.38 
   0 -14   4    0.06    0.20 
   0 -14   4    0.03    0.18 
   0 -14   2   23.14    1.31 
   0 -14   0   -0.03    0.06 
   0  14   0   -0.08    0.04 
   0 -14   0   -0.05    0.04 
   0 -14  -2   18.16    1.22 
   0  14   2   23.84    1.34 
   0  14   4   -0.08    0.17 
   0 -14  -4    0.23    0.20 
   0  14   6    0.82    0.37 
  -2 -14   6    0.14    0.23 
   2 -14   6    0.13    0.26 
  -2 -14   4   14.70    1.19 
  -2 -14   4   14.19    1.03 
   2 -14   4   17.21    1.14 
  -2 -14   2    6.84    0.53 
  -2 -14   2    6.29    0.58 
   2 -14   2    6.39    0.54 
  -2 -14   0    7.05    0.50 
  -2 -14   0    6.42    0.43 
   2 -14   0    6.76    0.51 
  -2 -14  -2    5.45    0.53 
  -2  14   2    6.59    0.59 
   2  14   2    6.33    0.55 
   2 -14  -2    6.67    0.55 
  -2  14   4   17.21    1.30 
  -2 -14  -4   15.03    1.19 
   2 -14  -4   17.05    1.22 
   2  14   4   16.37    1.24 
  -2 -14  -6    0.19    0.29 
  -2  14   6    0.25    0.32 
  -4 -14   6    0.60    0.35 
   4 -14   6    1.23    0.43 
  -4 -14   4    0.35    0.22 
  -4 -14   4    0.27    0.18 
   4 -14   4    0.02    0.20 
  -4 -14   2    4.11    0.39 
  -4 -14   2    4.76    0.59 
   4 -14   2    4.67    0.54 
  -4  14   0    0.53    0.20 
  -4 -14   0    0.20    0.12 
  -4 -14   0    0.43    0.12 
   4 -14   0    0.32    0.13 
  -4  14   2    4.92    0.60 
  -4 -14  -2    2.79    0.45 
   4  14   2    4.53    0.42 
   4 -14  -2    2.78    0.41 
  -4  14   4    0.15    0.23 
  -4 -14  -4    0.36    0.23 
   4 -14  -4    0.17    0.17 
   4  14   4    0.28    0.24 
  -4 -14  -6    1.57    0.46 
  -4  14   6    1.15    0.45 
   4  14   6    1.14    0.51 
  -6 -14   6    0.18    0.26 
   6 -14   6    0.09    0.24 
  -6 -14   4   10.68    0.77 
  -6 -14   4    9.71    0.92 
   6 -14   4    9.59    0.87 
  -6 -14   2    3.87    0.43 
  -6 -14   2    3.69    0.53 
   6 -14   2    4.14    0.53 
  -6  14   0    1.21    0.26 
  -6 -14   0    1.51    0.23 
  -6 -14   0    1.72    0.27 
   6 -14   0    1.49    0.27 
  -6  14   2    3.26    0.20 
  -6  14   2    3.26    0.50 
  -6 -14  -2    3.22    0.27 
  -6 -14  -2    3.67    0.52 
   6  14   2    3.20    0.44 
   6  14   2    3.35    0.52 
   6 -14  -2    3.87    0.48 
  -6  14   4   10.49    1.00 
  -6 -14  -4    9.97    0.93 
   6 -14  -4    9.88    0.85 
   6  14   4   11.43    1.08 
   6  14   4   10.19    0.88 
  -6  14   6   -0.04    0.35 
  -6 -14  -6   -0.03    0.26 
   6  14   6    0.03    0.32 
  -8 -14   6    0.65    0.36 
   8 -14   6    1.63    0.50 
  -8 -14   4    0.73    0.32 
   8 -14   4    0.41    0.27 
  -8 -14   2   31.28    1.86 
  -8 -14   2   34.21    1.70 
   8 -14   2   33.43    1.84 
  -8 -14   0   17.69    0.97 
  -8 -14   0   16.40    0.94 
  -8  14   0   15.72    1.06 
   8 -14   0   16.43    1.00 
  -8 -14  -2   33.19    1.83 
  -8 -14  -2   32.52    1.62 
  -8  14   2   31.10    1.51 
  -8  14   2   30.48    1.88 
   8  14   2   30.50    1.89 
   8  14   2   32.25    1.77 
   8 -14  -2   32.31    1.72 
  -8 -14  -4    1.48    0.40 
  -8  14   4    0.80    0.35 
   8 -14  -4    0.56    0.26 
   8  14   4    1.04    0.30 
   8  14   4    0.83    0.40 
  -8 -14  -6    1.33    0.36 
  -8  14   6    0.76    0.45 
   8  14   6    1.39    0.59 
 -10 -14   6   -0.17    0.23 
  10 -14   6   -0.12    0.29 
 -10 -14   4    8.84    1.05 
  10 -14   4    7.75    0.93 
 -10 -14   2    2.87    0.47 
 -10 -14   2    3.34    0.31 
  10 -14   2    4.60    0.59 
 -10 -14   0   81.62    3.83 
 -10  14   0   79.36    4.10 
 -10 -14   0   78.80    3.83 
  10 -14   0   82.83    3.88 
 -10  14   2    3.05    0.55 
 -10 -14  -2    3.13    0.37 
 -10  14   2    3.02    0.24 
 -10 -14  -2    2.39    0.44 
  10  14   2    2.89    0.52 
  10  14   2    3.24    0.42 
  10 -14  -2    3.10    0.42 
 -10  14   4    7.57    1.04 
 -10 -14  -4    9.94    1.15 
  10  14   4    7.92    0.70 
  10  14   4    8.34    1.08 
  10 -14  -4    7.03    0.81 
 -10  14   6   -0.28    0.29 
 -10 -14  -6    0.00    0.25 
  10  14   6   -0.24    0.31 
 -12 -14   6    1.55    0.52 
  12 -14   6    0.48    0.38 
 -12 -14   4    4.54    0.72 
  12 -14   4    2.94    0.59 
 -12 -14   2   20.06    1.26 
 -12 -14   2   18.16    1.01 
  12 -14   2   18.99    1.23 
 -12  14   0    4.24    0.39 
 -12 -14   0    4.36    0.39 
 -12  14   0    4.93    0.61 
 -12 -14   0    4.09    0.39 
  12 -14   0    4.32    0.52 
 -12 -14  -2   19.28    1.12 
 -12  14   2   19.26    1.03 
 -12  14   2   17.38    1.30 
 -12 -14  -2   20.15    1.30 
  12  14   2   18.81    1.12 
  12 -14  -2   20.35    1.16 
 -12  14   4    3.21    0.67 
 -12 -14  -4    4.02    0.70 
  12 -14  -4    3.02    0.50 
  12  14   4    3.22    0.69 
 -12 -14  -6    1.22    0.44 
 -12  14   6    1.07    0.50 
  12  14   6    0.91    0.51 
 -14 -14   6    0.26    0.27 
  14 -14   6   -0.22    0.24 
 -14 -14   4    1.48    0.43 
  14 -14   4    2.13    0.51 
 -14 -14   2    3.20    0.52 
 -14 -14   2    4.05    0.31 
  14 -14   2    3.86    0.58 
 -14 -14   0   66.74    3.29 
 -14  14   0   67.87    3.28 
 -14 -14   0   65.83    3.25 
 -14  14   0   65.85    3.48 
  14 -14   0   67.83    3.30 
 -14 -14  -2    3.67    0.61 
 -14  14   2    4.37    0.70 
 -14  14   2    4.18    0.36 
 -14 -14  -2    5.06    0.55 
  14 -14  -2    3.48    0.47 
 -14 -14  -4    1.45    0.46 
 -14  14   4    2.16    0.54 
 -14 -14  -6    0.07    0.29 
 -14  14   6    0.70    0.46 
 -16 -14   6    0.13    0.26 
  16 -14   6    0.37    0.41 
 -16 -14   4    0.34    0.23 
  16 -14   4   -0.10    0.20 
 -16 -14   2   30.21    1.81 
 -16 -14   2   30.33    1.52 
  16 -14   2   31.66    1.83 
 -16  14   0    0.54    0.18 
 -16 -14   0    0.79    0.22 
 -16 -14   0    0.60    0.18 
 -16  14   0    0.72    0.23 
  16 -14   0    0.63    0.21 
 -16 -14  -2   32.80    1.93 
 -16  14   2   33.61    2.03 
 -16 -14  -2   34.36    1.82 
 -16  14   2   30.31    1.69 
  16 -14  -2   31.99    1.76 
 -16 -14  -4    0.11    0.20 
 -16  14   4    0.44    0.29 
 -16 -14  -6    0.29    0.32 
 -16  14   6    0.49    0.45 
 -18 -14   6   -0.03    0.25 
  18 -14   6   -0.18    0.29 
 -18 -14   4    2.93    0.61 
  18 -14   4    2.65    0.58 
 -18 -14   2    0.38    0.23 
  18 -14   2    0.30    0.20 
 -18  14   0    5.49    0.68 
 -18 -14   0    7.23    0.56 
 -18 -14   0    5.52    0.53 
 -18  14   0    6.60    0.57 
  18 -14   0    5.76    0.54 
 -18  14   2    0.18    0.11 
 -18 -14  -2    0.10    0.13 
 -18 -14  -2    0.12    0.14 
 -18  14   2    0.22    0.18 
  18 -14  -2    0.31    0.15 
 -18 -14  -4    3.55    0.69 
 -18  14   4    3.71    0.77 
 -18 -14  -6   -0.11    0.26 
 -18  14   6    0.02    0.31 
 -20 -14   4    0.09    0.23 
  20 -14   4    0.07    0.24 
 -20 -14   2   20.02    1.42 
  20 -14   2   23.52    1.46 
 -20  14   0    0.78    0.26 
 -20  14   0    0.74    0.24 
 -20 -14   0    0.64    0.21 
 -20 -14   0    0.56    0.22 
  20 -14   0    0.67    0.21 
 -20  14   2   23.37    1.31 
 -20 -14  -2   21.28    1.46 
 -20  14   2   22.76    1.54 
 -20 -14  -2   21.35    1.37 
  20 -14  -2   20.35    1.27 
 -20 -14  -4   -0.07    0.19 
 -20  14   4    0.10    0.20 
 -22 -14   4    5.22    0.86 
  22 -14   4    3.00    0.63 
 -22 -14   2    1.35    0.36 
  22 -14   2    2.15    0.43 
 -22  14   0   19.75    1.29 
 -22  14   0   19.11    1.25 
 -22 -14   0   19.78    1.20 
 -22 -14   0   19.79    1.28 
  22 -14   0   18.11    1.20 
 -22 -14  -2    1.68    0.41 
 -22 -14  -2    2.12    0.43 
 -22  14   2    2.24    0.51 
 -22  14   2    1.74    0.35 
  22 -14  -2    2.09    0.37 
 -22  14   4    3.35    0.73 
 -22 -14  -4    3.97    0.73 
 -24 -14   4    0.16    0.26 
  24 -14   4    0.38    0.29 
 -24 -14   2   20.31    1.43 
  24 -14   2   20.93    1.43 
 -24  14   0    1.87    0.41 
 -24 -14   0    2.55    0.42 
 -24 -14   0    2.44    0.49 
 -24  14   0    1.61    0.40 
  24 -14   0    1.77    0.35 
 -24 -14  -2   22.56    1.49 
 -24  14   2   22.54    1.40 
 -24 -14  -2   21.68    1.54 
 -24  14   2   25.25    1.65 
  24 -14  -2   22.70    1.36 
 -24  14   4    1.32    0.42 
 -24 -14  -4    0.24    0.26 
 -26 -14   4    1.16    0.45 
  26 -14   4    1.08    0.43 
 -26 -14   2    2.27    0.48 
  26 -14   2    3.39    0.60 
 -26 -14   0    7.86    0.69 
 -26  14   0    8.20    0.77 
 -26  14   0    8.28    0.74 
 -26 -14   0    9.83    0.82 
  26 -14   0    8.61    0.73 
 -26  14   2    3.64    0.65 
 -26 -14  -2    4.07    0.66 
 -26 -14  -2    2.90    0.58 
 -26  14   2    2.99    0.51 
  26 -14  -2    2.78    0.50 
 -26  14   4    0.83    0.39 
 -26 -14  -4    0.90    0.40 
 -28 -14   4    0.15    0.26 
  28 -14   4    0.09    0.28 
 -28 -14   2    3.81    0.68 
  28 -14   2    4.87    0.72 
 -28  14   0    0.42    0.19 
 -28 -14   0    0.27    0.19 
 -28 -14   0    0.27    0.21 
 -28  14   0    0.66    0.28 
  28 -14   0    0.43    0.22 
 -28  14   2    5.36    0.80 
 -28 -14  -2    4.82    0.78 
 -28 -14  -2    6.05    0.84 
 -28  14   2    5.64    0.74 
 -28  14   4    0.27    0.27 
 -28 -14  -4    0.37    0.24 
 -30 -14   4    1.76    0.56 
  30 -14   4    1.02    0.40 
 -30 -14   2    0.44    0.29 
 -30  14  -2    0.33    0.25 
  30 -14   2    0.64    0.26 
 -30 -14   0    2.05    0.48 
 -30  14   0    2.35    0.48 
 -30 -14   0    2.30    0.42 
 -30  14   0    1.54    0.42 
  30 -14   0    2.19    0.42 
 -30  14   2    0.56    0.28 
 -30  14   2    0.35    0.25 
 -30 -14  -2    0.59    0.29 
 -30 -14  -2    0.52    0.27 
 -30  14   4    1.24    0.42 
 -30 -14  -4    1.44    0.47 
 -32 -14   4    0.45    0.31 
  32 -14   4    0.16    0.23 
 -32 -14   2    3.69    0.70 
 -32  14  -2    3.91    0.79 
  32 -14   2    4.14    0.68 
 -32  14   0    0.68    0.31 
 -32 -14   0    1.74    0.45 
 -32  14   0    1.40    0.35 
 -32 -14   0    1.08    0.29 
  32 -14   0    1.27    0.34 
 -32  14   2    5.46    0.88 
 -32 -14  -2    4.50    0.76 
 -32 -14  -2    4.15    0.75 
 -32  14   2    4.59    0.72 
 -32  14   4    0.24    0.32 
 -32 -14  -4    0.54    0.36 
 -34 -14   4    0.21    0.32 
  34 -14   4    0.62    0.36 
 -34  14  -2    0.43    0.33 
 -34 -14   2   -0.10    0.21 
  34 -14   2   -0.07    0.19 
 -34 -14   0    5.98    0.91 
 -34  14   0    4.78    0.80 
  34 -14   0    4.13    0.63 
 -34 -14  -2    0.14    0.23 
 -34 -14  -2   -0.24    0.18 
 -34  14   2    0.33    0.24 
 -34  14   2    0.09    0.22 
 -34  14   4    0.91    0.44 
 -34 -14  -4    1.63    0.50 
 -34 -14  -4    0.70    0.37 
 -36 -14   4   -0.12    0.26 
  36 -14   4    0.44    0.33 
 -36 -14   2    1.59    0.46 
 -36  14  -2    1.56    0.55 
  36 -14   2    0.84    0.36 
 -36 -14   0   -0.14    0.15 
 -36  14   0   -0.02    0.21 
  36 -14   0    0.40    0.20 
 -36 -14  -2    2.50    0.64 
 -36  14   2    3.42    0.67 
 -36  14   2    2.97    0.60 
 -36 -14  -2    1.40    0.47 
 -36  14   4    0.28    0.30 
 -36 -14  -4   -0.11    0.25 
 -36 -14  -4   -0.32    0.26 
 -38 -14   2   -0.20    0.22 
 -38  14  -2    0.43    0.31 
  38 -14   2    0.39    0.26 
 -38  14   0    5.87    0.90 
 -38 -14   0    4.12    0.73 
  38 -14   0    3.12    0.54 
 -38 -14  -2   -0.19    0.16 
 -38 -14  -2    0.18    0.21 
 -38  14   2    0.20    0.27 
 -38  14   2    0.51    0.28 
 -40 -14   2    1.17    0.42 
 -40  14  -2    1.38    0.58 
  40 -14   2    1.49    0.42 
 -40  14   0    1.27    0.44 
 -40 -14   0    1.34    0.49 
 -40  14   2    1.58    0.41 
 -40  14   2    1.20    0.41 
 -40 -14  -2    0.96    0.35 
 -40 -14  -2    1.77    0.50 
 -42  14  -2    0.24    0.36 
 -42 -14   2    0.05    0.27 
  42 -14   2   -0.02    0.23 
 -42  14   0    1.89    0.56 
 -42 -14   0    1.60    0.52 
 -42  14   2    0.16    0.30 
 -42 -14  -2    0.22    0.27 
 -42 -14  -2   -0.07    0.20 
 -44  14  -2   -0.09    0.30 
 -44 -14   2    0.02    0.28 
  44 -14   2   -0.06    0.30 
 -44  14   0    0.24    0.31 
 -44 -14   0    0.23    0.32 
 -44  14   2    0.30    0.29 
 -44 -14  -2    0.37    0.37 
 -46  14   0    0.91    0.48 
 -46 -14   0    1.54    0.49 
  -1 -15   5    1.11    0.41 
   1 -15   5    0.12    0.23 
   1 -15   5    0.19    0.21 
  -1 -15   3    8.07    0.66 
   1 -15   3    7.67    0.65 
  -1 -15   1   73.51    3.58 
  -1 -15   1   75.62    3.54 
   1 -15   1   72.14    3.55 
  -1 -15  -1   75.64    3.58 
  -1 -15  -1   74.99    3.35 
  -1  15   1   69.96    3.78 
   1 -15  -1   74.07    3.57 
   1  15   1   75.14    3.79 
  -1  15   3    6.98    0.47 
  -1 -15  -3    7.94    0.71 
  -1  15   3    9.19    0.77 
   1 -15  -3    8.84    0.73 
   1  15   3    7.31    0.46 
   1  15   3    7.68    0.70 
  -1 -15  -5    0.55    0.30 
  -1  15   5    1.38    0.44 
   1 -15  -5    1.13    0.37 
   1  15   5    0.40    0.34 
  -3 -15   5    2.47    0.56 
   3 -15   5    3.36    0.63 
  -3 -15   3   18.55    1.25 
  -3 -15   3   18.17    1.09 
   3 -15   3   15.98    0.93 
   3 -15   3   17.00    1.13 
  -3 -15   1   38.26    2.05 
  -3 -15   1   40.92    2.02 
   3 -15   1   39.70    2.06 
  -3 -15  -1   34.19    1.87 
  -3  15   1   37.32    2.02 
  -3 -15  -1   33.47    1.68 
   3 -15  -1   35.07    1.87 
   3  15   1   36.53    1.98 
   3  15   1   39.50    1.99 
  -3  15   3   13.74    1.14 
  -3 -15  -3   18.85    1.20 
   3  15   3   16.92    1.14 
   3 -15  -3   15.19    1.07 
  -3  15   5    2.83    0.67 
  -3 -15  -5    2.68    0.59 
   3 -15  -5    3.95    0.65 
   3  15   5    3.01    0.64 
  -5 -15   5    0.50    0.26 
   5 -15   5    1.57    0.44 
  -5 -15   3   13.59    0.85 
  -5 -15   3   11.74    0.98 
   5 -15   3   10.97    0.88 
  -5 -15   1   39.33    2.01 
  -5 -15   1   40.63    2.08 
   5 -15   1   40.31    2.09 
  -5 -15  -1   38.48    1.82 
  -5  15   1   37.22    2.10 
  -5 -15  -1   39.20    1.98 
   5 -15  -1   38.87    1.97 
   5  15   1   37.05    2.07 
   5  15   1   35.56    2.03 
  -5 -15  -3   11.93    0.95 
  -5  15   3   11.04    0.96 
   5  15   3   12.90    0.91 
   5 -15  -3   10.79    0.86 
  -5 -15  -5    1.20    0.39 
  -5  15   5    1.21    0.47 
   5 -15  -5    1.92    0.44 
   5  15   5    1.45    0.44 
   5  15   5    0.83    0.41 
  -7 -15   5    1.86    0.47 
   7 -15   5    1.34    0.41 
  -7 -15   3   26.10    1.65 
  -7 -15   3   25.64    1.43 
   7 -15   3   24.77    1.56 
  -7 -15   1   23.38    1.33 
  -7 -15   1   22.74    1.25 
   7 -15   1   23.60    1.34 
  -7  15   1   21.31    1.34 
  -7 -15  -1   21.29    1.26 
  -7 -15  -1   21.82    1.12 
   7 -15  -1   21.35    1.24 
  -7  15   3   23.80    1.59 
  -7 -15  -3   23.10    1.52 
   7  15   3   23.59    1.60 
   7 -15  -3   20.14    1.36 
   7  15   3   24.16    1.44 
  -7  15   5    1.14    0.46 
  -7 -15  -5    1.36    0.43 
   7  15   5    1.29    0.47 
   7 -15  -5    0.99    0.35 
  -9 -15   5    0.93    0.39 
   9 -15   5    0.68    0.36 
  -9 -15   3    7.27    0.85 
  -9 -15   3    6.62    0.53 
   9 -15   3    6.77    0.79 
  -9 -15   1   11.34    0.70 
  -9 -15   1   11.25    0.78 
   9 -15   1   11.37    0.80 
  -9  15   1   10.78    0.82 
  -9  15   1   10.55    0.60 
  -9 -15  -1    9.89    0.74 
  -9 -15  -1   10.32    0.65 
   9 -15  -1   11.02    0.75 
  -9 -15  -3    8.40    0.96 
  -9  15   3    7.84    0.96 
   9 -15  -3    8.46    0.69 
   9  15   3    5.82    0.83 
   9  15   3    8.15    0.65 
  -9 -15  -5    0.50    0.30 
  -9  15   5    0.47    0.34 
   9  15   5    0.10    0.34 
 -11 -15   5    0.92    0.36 
  11 -15   5    0.98    0.40 
 -11 -15   3   10.83    0.92 
 -11 -15   3   10.12    0.69 
  11 -15   3   10.98    0.90 
 -11 -15   1   19.78    1.10 
 -11 -15   1   20.40    1.21 
  11 -15   1   20.42    1.22 
 -11  15   1   19.43    1.40 
 -11 -15  -1   24.22    1.36 
 -11  15   1   21.19    1.18 
 -11 -15  -1   24.50    1.27 
  11 -15  -1   25.24    1.33 
 -11 -15  -3   10.89    0.92 
 -11  15   3    9.80    0.93 
  11 -15  -3   10.67    0.79 
  11  15   3    9.92    0.75 
  11  15   3    9.12    0.89 
 -11 -15  -5    0.74    0.32 
 -11  15   5    0.58    0.35 
  11  15   5    0.39    0.33 
 -13 -15   5    1.40    0.44 
  13 -15   5    1.55    0.49 
 -13 -15   3    6.70    0.87 
  13 -15   3    6.72    0.81 
 -13 -15   1   29.12    1.49 
 -13 -15   1   27.61    1.60 
  13 -15   1   28.55    1.63 
 -13 -15  -1   22.90    1.46 
 -13  15   1   28.14    1.36 
 -13  15   1   28.84    1.63 
 -13 -15  -1   22.99    1.39 
  13 -15  -1   25.19    1.45 
 -13  15   3    6.03    0.88 
 -13 -15  -3    5.67    0.77 
  13  15   3    5.39    0.49 
  13 -15  -3    5.12    0.62 
 -13 -15  -5    1.22    0.42 
 -13  15   5    1.39    0.54 
  13  15   5    1.71    0.56 
 -15 -15   5    0.68    0.33 
  15 -15   5    0.34    0.32 
 -15 -15   3   10.01    0.90 
  15 -15   3    9.30    0.87 
 -15 -15   1    1.36    0.30 
 -15 -15   1    1.05    0.21 
  15 -15   1    1.43    0.32 
 -15 -15  -1    0.59    0.20 
 -15  15   1    1.42    0.34 
 -15  15   1    1.60    0.26 
 -15 -15  -1    0.63    0.20 
  15 -15  -1    0.71    0.22 
 -15  15   3   11.00    1.02 
 -15 -15  -3   10.72    0.82 
 -15 -15  -3   10.43    0.96 
  15 -15  -3   11.06    0.80 
 -15  15   5    0.79    0.48 
 -15 -15  -5    0.42    0.26 
 -17 -15   5    1.15    0.41 
  17 -15   5    1.63    0.50 
 -17 -15   3    8.14    0.98 
  17 -15   3    7.23    0.90 
 -17 -15   1   22.36    1.35 
 -17 -15   1   21.10    1.19 
  17 -15   1   21.98    1.37 
 -17  15   1   21.94    1.44 
 -17  15   1   21.40    1.25 
 -17 -15  -1   21.89    1.32 
 -17 -15  -1   23.49    1.40 
  17 -15  -1   20.88    1.29 
 -17 -15  -3    6.81    0.88 
 -17  15   3    5.54    0.82 
 -17 -15  -3    6.58    0.63 
  17 -15  -3    6.87    0.59 
 -17 -15  -5    1.30    0.49 
 -17  15   5    1.58    0.57 
 -19 -15   5    0.70    0.35 
  19 -15   5    0.73    0.42 
 -19 -15   3    1.72    0.41 
  19 -15   3    0.84    0.33 
 -19 -15   1    3.04    0.38 
 -19 -15   1    3.79    0.52 
 -19  15  -1    1.91    0.40 
  19 -15   1    1.45    0.36 
 -19  15   1    2.21    0.47 
 -19  15   1    1.96    0.35 
 -19 -15  -1    2.19    0.42 
 -19 -15  -1    2.32    0.40 
  19 -15  -1    2.45    0.41 
 -19 -15  -3    0.96    0.31 
 -19  15   3    1.75    0.47 
 -19 -15  -3    1.51    0.46 
  19 -15  -3    1.19    0.27 
 -19 -15  -5    1.09    0.41 
 -19  15   5    0.79    0.41 
 -21 -15   5    0.18    0.29 
  21 -15   5    0.62    0.39 
 -21 -15   3    0.57    0.28 
  21 -15   3    0.56    0.29 
 -21  15  -1   22.38    1.45 
 -21 -15   1   21.77    1.23 
 -21 -15   1   20.21    1.38 
  21 -15   1   22.26    1.40 
 -21  15   1   15.87    1.27 
 -21  15   1   20.64    1.22 
 -21 -15  -1   19.08    1.24 
 -21 -15  -1   20.89    1.29 
  21 -15  -1   18.96    1.20 
 -21  15   3    0.62    0.29 
 -21 -15  -3    0.88    0.33 
 -21 -15  -3    0.67    0.30 
 -21 -15  -5    1.00    0.42 
 -21  15   5    0.54    0.39 
 -23 -15   5    0.82    0.40 
  23 -15   5    0.47    0.37 
 -23 -15   3    2.48    0.56 
  23 -15   3    2.99    0.58 
 -23  15  -1    0.90    0.32 
 -23 -15   1    0.26    0.15 
 -23 -15   1    0.16    0.14 
  23 -15   1    0.44    0.21 
 -23 -15  -1    1.02    0.27 
 -23 -15  -1    1.29    0.34 
 -23  15   1    0.16    0.17 
 -23  15   1    0.17    0.15 
  23 -15  -1    0.59    0.20 
 -23 -15  -3    3.31    0.58 
 -23 -15  -3    2.79    0.58 
 -23  15   3    2.82    0.66 
 -23 -15  -5    0.10    0.28 
 -23  15   5    1.27    0.52 
 -25 -15   5    0.93    0.35 
  25 -15   5    0.38    0.38 
 -25 -15   3    1.86    0.43 
  25 -15   3    1.45    0.40 
 -25 -15   1    0.95    0.22 
 -25  15  -1    1.05    0.37 
 -25 -15   1    0.45    0.25 
  25 -15   1    0.91    0.29 
 -25 -15  -1    0.75    0.27 
 -25  15   1    0.63    0.23 
 -25  15   1    0.64    0.27 
 -25 -15  -1    0.93    0.30 
  25 -15  -1    1.61    0.35 
 -25  15   3    2.00    0.57 
 -25 -15  -3    1.59    0.44 
 -25 -15  -3    2.17    0.55 
 -25  15   5    0.44    0.41 
 -25 -15  -5    0.42    0.34 
 -27 -15   5    1.27    0.48 
  27 -15   5    1.01    0.46 
 -27 -15   3    2.17    0.51 
  27 -15   3    1.63    0.44 
 -27 -15   1    7.90    0.94 
 -27  15  -1    9.81    0.90 
  27 -15   1    9.09    0.82 
 -27 -15  -1    9.02    0.84 
 -27 -15  -1    9.08    0.82 
 -27  15   1    8.43    0.80 
 -27  15   1    9.63    0.86 
  27 -15  -1   10.04    0.78 
 -27 -15  -3    2.98    0.57 
 -27 -15  -3    2.83    0.62 
 -27  15   3    2.12    0.53 
 -27 -15  -5    0.91    0.41 
 -27  15   5    1.14    0.49 
 -29 -15   5    0.48    0.37 
  29 -15   5    0.23    0.37 
 -29 -15   3    0.45    0.29 
  29 -15   3    0.29    0.26 
 -29  15  -1    2.75    0.58 
 -29 -15   1    1.92    0.47 
  29 -15   1    2.36    0.49 
 -29 -15  -1    2.06    0.46 
 -29 -15  -1    2.92    0.56 
 -29  15   1    1.79    0.44 
 -29  15   1    2.89    0.54 
  29 -15  -1    1.54    0.35 
 -29 -15  -3    1.51    0.42 
 -29 -15  -3    0.47    0.29 
 -29  15   3    0.60    0.31 
 -29 -15  -5   -0.07    0.24 
 -29  15   5    0.18    0.25 
 -31 -15   3    2.26    0.57 
  31 -15   3    3.59    0.70 
 -31 -15   1    7.49    0.97 
 -31  15  -1    7.48    1.03 
  31 -15   1    7.95    0.91 
 -31 -15  -1    5.68    0.80 
 -31 -15  -1    8.39    1.02 
 -31  15   1    9.08    0.84 
 -31  15   1    8.64    0.99 
  31 -15  -1    8.66    0.73 
 -31 -15  -3    3.26    0.62 
 -31 -15  -3    2.52    0.57 
 -31  15   3    2.19    0.53 
 -33 -15   3    0.47    0.33 
  33 -15   3    0.74    0.32 
 -33  15  -1    1.18    0.44 
 -33 -15   1    1.78    0.48 
  33 -15   1    1.25    0.37 
 -33 -15  -1    1.81    0.50 
 -33  15   1    1.02    0.34 
 -33 -15  -1    0.85    0.34 
 -33  15   1    0.72    0.33 
 -33 -15  -3    0.94    0.34 
 -33  15   3    0.63    0.31 
 -33 -15  -3    0.77    0.39 
 -35 -15   3    1.00    0.44 
  35 -15   3    1.06    0.37 
 -35  15  -1    0.79    0.39 
 -35 -15   1    1.67    0.45 
  35 -15   1    1.67    0.44 
 -35 -15  -1    1.10    0.37 
 -35  15   1    1.66    0.42 
 -35 -15  -1    1.29    0.43 
 -35  15   1    1.45    0.46 
 -35 -15  -3    0.88    0.37 
 -35  15   3    0.60    0.35 
 -35 -15  -3    0.80    0.34 
 -37 -15   3    0.40    0.34 
  37 -15   3    0.10    0.23 
 -37  15  -1    1.79    0.54 
 -37 -15   1    0.89    0.33 
  37 -15   1    1.54    0.41 
 -37 -15  -1    1.08    0.35 
 -37  15   1    0.20    0.26 
 -37 -15  -1    1.00    0.36 
 -37  15   1    0.87    0.36 
 -37  15   3   -0.19    0.24 
 -37 -15  -3    0.79    0.31 
 -37 -15  -3    0.50    0.27 
 -39 -15   3    0.28    0.30 
  39 -15   3    0.09    0.24 
 -39  15  -1    0.54    0.38 
 -39 -15   1    0.75    0.34 
  39 -15   1    1.00    0.32 
 -39  15   1    0.57    0.35 
 -39 -15  -1    0.76    0.30 
 -39 -15  -3   -0.42    0.20 
 -39  15   3    0.04    0.30 
 -39 -15  -3    0.30    0.28 
 -41 -15   3    0.17    0.27 
  41 -15   3    0.69    0.38 
 -41 -15   1    0.91    0.42 
 -41  15  -1    0.88    0.42 
  41 -15   1    1.97    0.49 
 -41  15   1    1.40    0.49 
 -41 -15  -1    1.37    0.44 
 -41 -15  -3    0.52    0.35 
 -41 -15  -3    0.48    0.28 
 -41  15   3    1.07    0.42 
 -43  15  -1    0.02    0.33 
 -43 -15   1    0.16    0.22 
  43 -15   1    0.44    0.22 
 -43 -15  -1    0.46    0.28 
 -43  15   1    0.42    0.34 
 -45  15  -1    1.03    0.42 
 -45 -15   1    1.37    0.49 
 -45 -15  -1    0.65    0.36 
 -45  15   1    1.70    0.49 
   0 -16   6   -0.01    0.25 
   0 -16   4   13.47    1.17 
   0 -16   4   16.37    1.11 
   0 -16   2    0.00    0.12 
   0 -16   0    4.97    0.45 
   0 -16   0    5.66    0.39 
   0  16   0    5.19    0.40 
   0  16   2   -0.06    0.09 
   0 -16  -2    0.04    0.12 
   0 -16  -4   16.47    1.24 
   0  16   4   16.18    1.28 
   0  16   6    0.02    0.26 
  -2 -16   6    1.00    0.38 
   2 -16   6    1.46    0.52 
  -2 -16   4    2.33    0.45 
  -2 -16   4    2.50    0.54 
   2 -16   4    2.49    0.49 
  -2 -16   2   29.05    1.71 
  -2 -16   2   28.96    1.61 
   2 -16   2   30.56    1.65 
  -2 -16   0   48.25    2.42 
  -2 -16   0   49.17    2.34 
   2 -16   0   47.41    2.43 
  -2  16   2   27.44    1.71 
  -2 -16  -2   31.04    1.68 
   2 -16  -2   29.21    1.63 
   2  16   2   27.74    1.69 
  -2 -16  -4    2.47    0.51 
  -2  16   4    2.59    0.57 
   2  16   4    2.06    0.50 
   2 -16  -4    2.85    0.53 
  -2 -16  -6    0.80    0.35 
  -2  16   6    0.97    0.48 
  -4 -16   6    0.16    0.26 
   4 -16   6    0.19    0.26 
  -4 -16   4    4.15    0.56 
  -4 -16   4    3.23    0.65 
   4 -16   4    3.82    0.64 
  -4 -16   2   15.46    1.04 
  -4 -16   2   13.16    0.89 
   4 -16   2   15.02    0.97 
  -4 -16   0  209.17    9.34 
  -4 -16   0  204.08    9.35 
   4 -16   0  202.53    9.38 
  -4 -16  -2   14.26    0.98 
  -4  16   2   12.90    0.99 
   4  16   2   14.79    0.98 
   4 -16  -2   13.32    0.93 
  -4 -16  -4    3.33    0.59 
  -4  16   4    2.79    0.59 
   4 -16  -4    4.28    0.65 
   4  16   4    3.15    0.57 
  -4 -16  -6    0.17    0.29 
  -4  16   6    0.80    0.41 
   4  16   6    0.51    0.41 
  -6 -16   6    0.27    0.29 
   6 -16   6    0.82    0.41 
  -6 -16   4    0.06    0.17 
  -6 -16   4   -0.23    0.17 
   6 -16   4    0.11    0.22 
  -6 -16   2    6.35    0.73 
  -6 -16   2    6.72    0.53 
   6 -16   2    7.09    0.61 
  -6  16   0   -0.06    0.08 
  -6 -16   0    0.27    0.14 
  -6 -16   0    0.01    0.07 
   6 -16   0    0.13    0.12 
  -6 -16  -2    8.37    0.68 
  -6  16   2    7.66    0.69 
  -6 -16  -2    7.44    0.46 
   6  16   2    6.08    0.78 
   6  16   2    6.59    0.59 
   6 -16  -2    8.02    0.63 
  -6 -16  -4    0.10    0.20 
  -6  16   4    0.00    0.21 
   6 -16  -4    0.24    0.19 
   6  16   4    0.05    0.18 
   6  16   4    0.09    0.26 
  -6  16   6    1.08    0.47 
  -6 -16  -6    0.06    0.31 
   6  16   6    0.26    0.38 
  -8 -16   6   -0.04    0.23 
  -8 -16   4    1.63    0.43 
   8 -16   4    3.34    0.59 
  -8 -16   2   11.00    0.76 
  -8 -16   2   14.06    0.96 
   8 -16   2   12.72    0.90 
  -8 -16   0    0.76    0.18 
  -8  16   0    0.53    0.20 
  -8 -16   0    0.68    0.19 
   8 -16   0    0.81    0.22 
  -8  16   2   13.49    0.98 
  -8 -16  -2   11.63    0.89 
  -8 -16  -2   11.84    0.71 
  -8  16   2   10.91    0.58 
   8 -16  -2   11.10    0.82 
   8  16   2   12.62    0.84 
   8  16   2   12.42    0.95 
  -8  16   4    3.50    0.69 
  -8 -16  -4    3.28    0.65 
   8  16   4    2.95    0.67 
   8 -16  -4    3.40    0.55 
   8  16   4    3.03    0.53 
  -8 -16  -6    0.11    0.27 
  -8  16   6   -0.09    0.26 
   8  16   6    0.33    0.33 
 -10 -16   6    1.13    0.45 
  10 -16   6    1.84    0.55 
 -10 -16   4    0.75    0.29 
  10 -16   4    0.65    0.30 
 -10 -16   2   24.01    1.53 
 -10 -16   2   25.28    1.36 
  10 -16   2   26.82    1.55 
 -10  16   0   40.64    2.35 
 -10 -16   0   43.58    2.15 
 -10 -16   0   42.11    2.17 
  10 -16   0   43.75    2.22 
 -10 -16  -2   22.21    1.28 
 -10  16   2   27.01    1.61 
 -10  16   2   24.21    1.18 
 -10 -16  -2   23.75    1.49 
  10  16   2   24.48    1.41 
  10 -16  -2   22.75    1.38 
 -10  16   4    0.43    0.31 
 -10 -16  -4    0.64    0.31 
  10 -16  -4    0.75    0.26 
  10  16   4    0.09    0.25 
  10  16   4    0.87    0.27 
 -10  16   6    0.79    0.43 
 -10 -16  -6    1.48    0.50 
  10  16   6    2.70    0.80 
 -12 -16   6    0.22    0.30 
  12 -16   6    0.32    0.30 
 -12 -16   4    6.17    0.90 
  12 -16   4    8.58    1.03 
 -12 -16   2    0.81    0.28 
 -12 -16   2    1.27    0.22 
  12 -16   2    0.57    0.26 
 -12 -16   0   25.51    1.39 
 -12  16   0   22.66    1.49 
 -12 -16   0   24.37    1.38 
  12 -16   0   26.28    1.44 
 -12  16   2    1.86    0.45 
 -12  16   2    1.05    0.18 
 -12 -16  -2    1.13    0.33 
 -12 -16  -2    0.89    0.22 
  12  16   2    1.21    0.26 
  12 -16  -2    1.18    0.27 
 -12  16   4    7.79    1.12 
 -12 -16  -4    8.83    1.07 
  12 -16  -4    7.66    0.70 
  12  16   4    7.87    1.11 
 -12 -16  -6    0.71    0.29 
 -12  16   6    0.32    0.40 
  12  16   6    0.32    0.36 
 -14 -16   6    0.35    0.34 
  14 -16   6    0.34    0.39 
 -14 -16   4    5.38    0.82 
  14 -16   4    3.80    0.69 
 -14 -16   2   39.46    1.98 
  14 -16   2   40.85    2.25 
 -14  16   0    6.28    0.53 
 -14  16   0    6.97    0.62 
 -14 -16   0    6.11    0.53 
 -14 -16   0    6.52    0.55 
  14 -16   0    6.88    0.58 
 -14  16   2   40.64    2.05 
 -14  16   2   42.61    2.47 
 -14 -16  -2   40.41    2.16 
 -14 -16  -2   41.26    2.34 
  14 -16  -2   42.16    2.20 
 -14 -16  -4    5.98    0.89 
 -14  16   4    4.89    0.91 
 -14 -16  -6    1.31    0.43 
 -14  16   6    1.10    0.48 
 -16 -16   6    0.26    0.38 
  16 -16   6   -0.31    0.29 
 -16 -16   4    1.34    0.40 
  16 -16   4    1.72    0.48 
 -16 -16   2    5.08    0.38 
 -16 -16   2    3.92    0.58 
  16 -16   2    5.89    0.74 
 -16  16   0   21.47    1.28 
 -16 -16   0   22.29    1.27 
 -16  16   0   20.28    1.36 
 -16 -16   0   20.99    1.29 
  16 -16   0   22.50    1.33 
 -16  16   2    5.38    0.76 
 -16 -16  -2    5.45    0.75 
 -16 -16  -2    5.03    0.61 
 -16  16   2    4.91    0.41 
  16 -16  -2    3.63    0.51 
 -16 -16  -4    1.86    0.48 
 -16  16   4    1.91    0.54 
 -16  16   6    0.05    0.32 
 -16 -16  -6   -0.24    0.32 
 -18 -16   4    0.63    0.33 
  18 -16   4    0.96    0.38 
 -18 -16   2   12.62    0.99 
  18 -16   2   12.02    0.97 
 -18  16   0    6.19    0.61 
 -18  16   0    7.10    0.60 
 -18 -16   0    6.71    0.60 
 -18 -16   0    6.81    0.58 
  18 -16   0    6.93    0.61 
 -18 -16  -2   10.81    0.93 
 -18  16   2   12.34    0.78 
 -18  16   2   12.17    1.01 
 -18 -16  -2   10.35    0.82 
  18 -16  -2   10.72    0.80 
 -18 -16  -4    0.62    0.24 
 -18  16   4    0.78    0.40 
 -20 -16   4    4.67    0.76 
  20 -16   4    3.79    0.76 
 -20 -16   2    1.64    0.41 
  20 -16   2    1.05    0.32 
 -20 -16   0   25.11    1.40 
 -20  16   0   22.20    1.47 
 -20 -16   0   21.75    1.41 
 -20  16   0   23.67    1.43 
  20 -16   0   23.19    1.42 
 -20  16   2    1.15    0.27 
 -20 -16  -2    1.13    0.32 
 -20  16   2    0.96    0.33 
 -20 -16  -2    1.15    0.34 
  20 -16  -2    1.08    0.27 
 -20  16   4    3.89    0.80 
 -20 -16  -4    3.13    0.65 
 -22 -16   4    0.19    0.26 
  22 -16   4   -0.05    0.21 
 -22 -16   2    3.90    0.61 
  22 -16   2    5.64    0.76 
 -22 -16   0    0.31    0.17 
 -22 -16   0   -0.02    0.13 
 -22  16   0    0.32    0.18 
 -22  16   0    0.02    0.13 
  22 -16   0    0.31    0.18 
 -22  16   2    4.74    0.76 
 -22 -16  -2    4.12    0.65 
 -22 -16  -2    4.59    0.64 
 -22  16   2    4.73    0.58 
  22 -16  -2    4.64    0.58 
 -22 -16  -4    0.08    0.17 
 -22  16   4    0.18    0.25 
 -24 -16   4    2.96    0.67 
  24 -16   4    2.84    0.64 
 -24 -16   2    0.06    0.20 
  24 -16   2    0.13    0.18 
 -24 -16   0   10.72    0.88 
 -24  16   0    9.57    0.84 
 -24  16   0   11.42    0.90 
 -24 -16   0   10.93    0.82 
  24 -16   0   10.06    0.82 
 -24 -16  -2    0.03    0.16 
 -24  16   2    0.07    0.12 
 -24 -16  -2    0.10    0.13 
 -24  16   2    0.31    0.26 
  24 -16  -2    0.29    0.17 
 -24  16   4    3.16    0.67 
 -24 -16  -4    2.90    0.66 
 -26 -16   4    0.18    0.21 
  26 -16   4    0.30    0.31 
 -26 -16   2    4.73    0.75 
  26 -16   2    3.57    0.61 
 -26  16   0   -0.09    0.14 
 -26 -16   0   -0.08    0.13 
 -26  16   0    0.18    0.18 
 -26 -16   0    0.07    0.13 
  26 -16   0    0.29    0.18 
 -26  16   2    5.73    0.89 
 -26 -16  -2    6.52    0.88 
 -26 -16  -2    4.46    0.68 
 -26  16   2    4.37    0.64 
  26 -16  -2    4.66    0.61 
 -26 -16  -4    0.70    0.35 
 -26  16   4    0.01    0.23 
 -28 -16   4    2.28    0.59 
  28 -16   4    1.70    0.53 
 -28 -16   2    1.81    0.44 
  28 -16   2    2.41    0.51 
 -28 -16   0   11.81    0.91 
 -28 -16   0   11.92    1.00 
 -28  16   0   12.08    1.02 
 -28  16   0   10.88    0.93 
  28 -16   0   12.65    0.95 
 -28  16   2    2.80    0.52 
 -28 -16  -2    3.76    0.70 
 -28 -16  -2    3.48    0.62 
 -28  16   2    2.41    0.55 
 -28 -16  -4    2.05    0.56 
 -28  16   4    2.03    0.64 
 -30 -16   4   -0.05    0.23 
  30 -16   4   -0.11    0.19 
 -30 -16   2    4.94    0.79 
  30 -16   2    5.41    0.79 
 -30  16   0    5.07    0.68 
 -30 -16   0    5.08    0.77 
 -30 -16   0    4.24    0.62 
 -30  16   0    4.43    0.75 
  30 -16   0    4.13    0.61 
 -30  16   2    6.08    0.95 
 -30 -16  -2    6.17    0.88 
 -30  16   2    4.72    0.72 
 -30 -16  -2    5.36    0.79 
 -30 -16  -4    0.08    0.23 
 -30  16   4    0.74    0.37 
 -32 -16   4    0.68    0.36 
  32 -16   4    0.32    0.28 
 -32 -16   2    1.09    0.37 
  32 -16   2    1.55    0.41 
 -32  16   0    2.42    0.49 
 -32 -16   0    1.18    0.38 
 -32  16   0    1.37    0.45 
  32 -16   0    1.39    0.37 
 -32  16   2    1.22    0.40 
 -32 -16  -2    1.40    0.42 
 -32 -16  -2    1.04    0.38 
 -32  16   2    1.85    0.47 
 -32  16   4    0.75    0.36 
 -32 -16  -4    0.20    0.27 
 -34 -16   4    0.57    0.38 
  34 -16   4   -0.09    0.24 
 -34 -16   2    3.91    0.75 
  34 -16   2    4.28    0.70 
 -34  16   0    0.16    0.24 
 -34  16   0   -0.01    0.17 
 -34 -16   0    0.23    0.23 
  34 -16   0   -0.06    0.16 
 -34 -16  -2    5.59    0.89 
 -34  16   2    4.11    0.68 
 -34 -16  -2    2.74    0.59 
 -34  16   2    5.42    0.86 
 -34  16   4    0.29    0.28 
 -34 -16  -4   -0.06    0.23 
 -36 -16   4    0.17    0.28 
  36 -16   4    0.14    0.31 
 -36 -16   2    0.15    0.21 
  36 -16   2    0.46    0.30 
 -36  16   0    1.41    0.48 
 -36 -16   0    1.94    0.49 
  36 -16   0    1.43    0.35 
 -36 -16  -2    0.07    0.20 
 -36  16   2    0.07    0.19 
 -36 -16  -2   -0.27    0.18 
 -36  16   2    0.19    0.23 
 -36 -16  -4    0.28    0.33 
 -36  16   4    0.50    0.34 
 -38  16  -2    1.77    0.54 
 -38 -16   2    0.82    0.35 
  38 -16   2    1.85    0.50 
 -38  16   0    0.18    0.30 
 -38 -16   0    0.34    0.21 
  38 -16   0   -0.01    0.16 
 -38  16   2    1.98    0.51 
 -38 -16  -2    1.33    0.42 
 -38  16   2    1.42    0.41 
 -38 -16  -2    1.97    0.48 
 -40  16  -2    0.03    0.27 
 -40 -16   2    0.14    0.27 
  40 -16   2    0.13    0.21 
 -40  16   0    0.05    0.26 
 -40 -16   0    0.28    0.26 
 -40 -16  -2    0.08    0.22 
 -40  16   2    0.25    0.28 
 -40 -16  -2    0.28    0.26 
 -42 -16   2    1.00    0.43 
 -42  16  -2    1.11    0.45 
  42 -16   2    0.89    0.36 
 -42 -16   0   -0.04    0.25 
 -42  16   0    0.11    0.27 
 -42 -16  -2    1.33    0.43 
 -42 -16  -2    0.47    0.27 
 -44  16  -2    0.25    0.31 
 -44 -16   0    2.35    0.60 
 -44  16   0    2.21    0.57 
 -44 -16  -2    0.35    0.28 
 -46 -16   0    0.47    0.32 
 -46  16   0    0.30    0.30 
  -1 -17   5    0.20    0.26 
   1 -17   5    0.75    0.33 
   1 -17   5    0.41    0.30 
  -1 -17   3    6.85    0.75 
  -1 -17   3    5.79    0.77 
   1 -17   3    6.79    0.75 
  -1 -17   1    6.19    0.52 
  -1 -17   1    6.03    0.52 
   1 -17   1    6.21    0.52 
  -1 -17  -1    5.42    0.49 
  -1 -17  -1    5.83    0.32 
  -1  17   1    7.13    0.58 
   1 -17  -1    5.55    0.49 
   1  17   1    5.50    0.51 
   1 -17  -1    5.35    0.29 
   1 -17  -1    4.92    0.30 
  -1  17   3    7.40    0.90 
  -1 -17  -3    6.66    0.81 
   1  17   3    6.38    0.77 
   1 -17  -3    6.34    0.73 
  -1  17   5    0.40    0.27 
  -1 -17  -5    0.71    0.29 
   1  17   5    0.88    0.38 
   1 -17  -5    0.71    0.34 
  -3 -17   5    0.84    0.36 
   3 -17   5    1.82    0.47 
   3 -17   5    0.57    0.33 
  -3 -17   3    0.60    0.21 
  -3 -17   3    0.49    0.24 
   3 -17   3    0.31    0.20 
  -3 -17   1   31.00    1.64 
  -3 -17   1   29.82    1.67 
   3 -17   1   30.89    1.68 
  -3 -17  -1   28.29    1.55 
  -3 -17  -1   27.20    1.33 
  -3  17   1   28.14    1.66 
   3 -17  -1   27.04    1.28 
   3 -17  -1   27.21    1.30 
   3  17   1   29.60    1.64 
   3 -17  -1   27.90    1.55 
   3  17   1   26.90    1.60 
  -3  17   3    0.60    0.29 
  -3 -17  -3    0.52    0.24 
   3 -17  -3    0.40    0.21 
   3  17   3    0.62    0.24 
  -3  17   5    1.24    0.46 
  -3 -17  -5    1.63    0.48 
   3  17   5    1.81    0.50 
   3 -17  -5    1.12    0.35 
  -5 -17   5    4.41    0.80 
   5 -17   5    5.69    0.81 
  -5 -17   3   18.70    1.38 
  -5 -17   3   21.49    1.26 
   5 -17   3   20.91    1.34 
  -5 -17   1    1.74    0.31 
  -5 -17   1    1.38    0.28 
   5 -17   1    1.02    0.26 
  -5 -17  -1    1.06    0.26 
  -5 -17  -1    1.79    0.22 
  -5  17   1    1.37    0.31 
   5  17   1    1.60    0.32 
   5 -17  -1    1.46    0.30 
   5  17   1    1.50    0.30 
  -5 -17  -3   17.53    1.24 
  -5  17   3   20.35    1.36 
   5  17   3   18.81    1.22 
   5 -17  -3   15.06    1.15 
  -5 -17  -5    4.92    0.83 
  -5  17   5    4.52    0.87 
   5  17   5    6.15    0.92 
   5 -17  -5    6.26    0.84 
   5  17   5    4.95    0.95 
  -7 -17   5    2.66    0.64 
   7 -17   5    2.40    0.55 
  -7 -17   3    7.72    0.64 
  -7 -17   3    8.63    0.98 
   7 -17   3    8.95    0.95 
  -7 -17   1   38.76    2.00 
  -7 -17   1   36.24    1.92 
   7 -17   1   37.03    2.01 
  -7 -17  -1   31.56    1.66 
  -7  17   1   34.88    1.97 
  -7 -17  -1   33.40    1.82 
   7 -17  -1   34.51    1.82 
  -7  17   3    8.41    1.04 
  -7 -17  -3    8.53    0.80 
   7  17   3    8.02    0.71 
   7 -17  -3    7.92    0.71 
   7  17   3    8.71    1.06 
  -7  17   5    1.68    0.54 
  -7 -17  -5    1.48    0.46 
   7  17   5    1.45    0.55 
   7 -17  -5    2.20    0.47 
  -9 -17   5    0.82    0.34 
   9 -17   5    0.31    0.31 
  -9 -17   3   16.80    1.02 
  -9 -17   3   16.95    1.24 
   9 -17   3   15.36    1.16 
  -9 -17   1   18.65    1.08 
  -9 -17   1   18.67    1.16 
   9 -17   1   20.17    1.21 
  -9 -17  -1   21.84    1.26 
  -9  17   1   19.19    1.31 
  -9 -17  -1   20.42    1.10 
   9 -17  -1   18.99    1.20 
  -9  17   3   16.23    1.27 
  -9 -17  -3   17.22    1.24 
   9 -17  -3   16.88    1.12 
   9  17   3   15.43    1.08 
   9  17   3   14.75    1.23 
  -9  17   5    0.28    0.31 
  -9 -17  -5    0.46    0.35 
   9  17   5    0.23    0.32 
 -11 -17   5    0.27    0.25 
  11 -17   5    0.59    0.34 
 -11 -17   3    0.95    0.31 
 -11 -17   3    0.71    0.19 
  11 -17   3    0.37    0.26 
 -11 -17   1   13.80    0.89 
 -11 -17   1   12.41    0.78 
  11 -17   1   11.38    0.87 
 -11 -17  -1   11.01    0.84 
 -11  17   1   13.47    0.72 
 -11  17   1   12.30    0.94 
 -11 -17  -1   10.93    0.75 
  11 -17  -1   12.05    0.84 
 -11  17   3    0.49    0.26 
 -11 -17  -3    1.07    0.36 
  11  17   3    0.68    0.32 
  11  17   3    0.65    0.22 
  11 -17  -3    0.86    0.27 
 -11 -17  -5    0.54    0.31 
 -11  17   5    0.93    0.39 
  11  17   5    0.32    0.34 
 -13 -17   5    1.01    0.39 
  13 -17   5    0.12    0.26 
 -13 -17   3    5.06    0.73 
  13 -17   3    5.60    0.77 
 -13 -17   1    6.12    0.49 
 -13 -17   1    6.85    0.58 
  13 -17   1    6.26    0.59 
 -13 -17  -1    4.90    0.62 
 -13  17   1    6.95    0.64 
 -13 -17  -1    5.54    0.48 
 -13  17   1    6.23    0.45 
  13 -17  -1    5.60    0.64 
 -13 -17  -3    5.57    0.77 
 -13  17   3    4.52    0.74 
  13 -17  -3    5.14    0.64 
  13  17   3    5.11    0.49 
 -13 -17  -5    1.60    0.48 
 -13  17   5    1.27    0.47 
  13  17   5    1.27    0.55 
 -15 -17   5    2.07    0.57 
  15 -17   5    0.28    0.33 
 -15 -17   3    2.19    0.50 
  15 -17   3    3.37    0.60 
 -15 -17   1    4.97    0.43 
 -15 -17   1    5.15    0.62 
  15 -17   1    6.28    0.70 
 -15 -17  -1    6.09    0.70 
 -15  17   1    4.80    0.43 
 -15 -17  -1    5.16    0.48 
 -15  17   1    6.44    0.80 
  15 -17  -1    5.91    0.54 
 -15 -17  -3    2.63    0.43 
 -15  17   3    2.69    0.60 
 -15 -17  -3    1.62    0.44 
  15 -17  -3    2.72    0.44 
 -15 -17  -5    0.93    0.38 
 -15  17   5    1.21    0.49 
 -17 -17   5    0.58    0.33 
  17 -17   5    0.67    0.39 
 -17 -17   3    7.88    0.97 
  17 -17   3    9.68    1.07 
 -17 -17   1   10.06    0.71 
 -17 -17   1   11.08    0.83 
  17 -17   1   11.06    0.84 
 -17 -17  -1   11.11    0.83 
 -17  17   1    9.25    0.67 
 -17 -17  -1   10.33    0.76 
 -17  17   1    8.74    0.82 
  17 -17  -1   10.53    0.78 
 -17  17   3    7.55    0.96 
 -17 -17  -3    7.91    0.98 
 -17 -17  -3    7.21    0.65 
  17 -17  -3    6.62    0.61 
 -17 -17  -5    1.77    0.54 
 -17  17   5    0.83    0.42 
 -19 -17   5    0.19    0.28 
  19 -17   5    0.52    0.33 
 -19 -17   3    6.48    0.85 
  19 -17   3    7.33    0.92 
 -19 -17   1   11.57    0.94 
 -19 -17   1   14.09    0.86 
  19 -17   1   13.67    0.99 
 -19  17   1   14.79    1.09 
 -19  17   1   15.12    0.93 
 -19 -17  -1   12.23    0.94 
 -19 -17  -1   13.63    1.02 
  19 -17  -1   12.75    0.94 
 -19  17   3    6.45    0.95 
 -19 -17  -3    6.63    0.95 
 -19 -17  -3    7.40    0.69 
  19 -17  -3    7.01    0.62 
 -19  17   5    0.74    0.37 
 -19 -17  -5    1.01    0.46 
 -21 -17   5    0.43    0.31 
  21 -17   5    0.17    0.29 
 -21 -17   3    3.45    0.65 
  21 -17   3    2.46    0.56 
 -21 -17   1   10.88    0.86 
 -21 -17   1    9.33    0.68 
  21 -17   1    9.62    0.83 
 -21 -17  -1   10.57    0.87 
 -21  17   1    9.64    0.77 
 -21  17   1   10.76    0.91 
 -21 -17  -1   11.93    0.88 
  21 -17  -1   10.51    0.82 
 -21 -17  -3    2.18    0.51 
 -21  17   3    2.88    0.61 
 -21 -17  -3    2.41    0.49 
 -21  17   5    0.57    0.37 
 -21 -17  -5    0.26    0.29 
 -23 -17   5    1.27    0.49 
  23 -17   5    0.96    0.44 
 -23 -17   3    1.84    0.47 
  23 -17   3    2.29    0.55 
 -23  17  -1   11.15    0.96 
 -23 -17   1   10.30    0.74 
 -23 -17   1   10.50    0.89 
  23 -17   1   10.19    0.88 
 -23  17   1   10.25    0.80 
 -23 -17  -1   10.38    0.88 
 -23 -17  -1   12.32    0.90 
 -23  17   1    9.39    0.88 
  23 -17  -1   10.34    0.82 
 -23 -17  -3    2.00    0.53 
 -23 -17  -3    2.64    0.52 
 -23  17   3    2.63    0.59 
 -23  17   5    1.34    0.54 
 -23 -17  -5    0.41    0.31 
 -25 -17   5    0.89    0.42 
  25 -17   5    0.63    0.39 
 -25 -17   3    3.38    0.66 
  25 -17   3    2.35    0.54 
 -25  17  -1    5.63    0.81 
 -25 -17   1    5.08    0.72 
  25 -17   1    5.25    0.72 
 -25 -17  -1    4.61    0.69 
 -25 -17  -1    4.72    0.68 
 -25  17   1    4.68    0.63 
 -25  17   1    5.46    0.79 
  25 -17  -1    5.80    0.71 
 -25 -17  -3    1.92    0.43 
 -25 -17  -3    0.96    0.36 
 -25  17   3    1.87    0.53 
 -25 -17  -5    0.75    0.39 
 -25  17   5    1.02    0.41 
 -27 -17   5    0.38    0.28 
  27 -17   5    0.30    0.36 
 -27 -17   3    1.00    0.37 
  27 -17   3    0.82    0.32 
 -27 -17   1    3.22    0.60 
 -27  17  -1    4.43    0.71 
  27 -17   1    3.36    0.58 
 -27 -17  -1    3.41    0.60 
 -27  17   1    3.71    0.60 
 -27  17   1    4.48    0.71 
 -27 -17  -1    4.60    0.68 
  27 -17  -1    4.87    0.61 
 -27 -17  -3    1.37    0.46 
 -27 -17  -3    1.74    0.44 
 -27  17   3    1.05    0.37 
 -27  17   5    0.02    0.26 
 -27 -17  -5    0.09    0.25 
 -29 -17   3    1.15    0.43 
  29 -17   3    1.60    0.44 
 -29  17  -1    2.82    0.61 
 -29 -17   1    3.30    0.62 
  29 -17   1    3.75    0.62 
 -29  17   1    3.99    0.68 
 -29  17   1    4.07    0.65 
 -29 -17  -1    3.14    0.57 
 -29 -17  -1    2.93    0.56 
  29 -17  -1    2.89    0.48 
 -29 -17  -3    1.28    0.42 
 -29  17   3    1.04    0.41 
 -29 -17  -3    1.49    0.39 
 -31 -17   3    0.98    0.40 
  31 -17   3    0.90    0.35 
 -31  17  -1    4.02    0.75 
 -31 -17   1    4.20    0.72 
  31 -17   1    4.23    0.69 
 -31  17   1    3.60    0.63 
 -31 -17  -1    3.63    0.66 
 -31 -17  -1    3.32    0.60 
 -31  17   1    2.99    0.58 
  31 -17  -1    3.30    0.52 
 -31  17   3    0.85    0.37 
 -31 -17  -3    1.70    0.43 
 -31 -17  -3    0.98    0.35 
 -33 -17   3    0.59    0.32 
  33 -17   3    0.63    0.35 
 -33  17  -1    1.77    0.49 
 -33 -17   1    1.87    0.52 
  33 -17   1    2.01    0.48 
 -33 -17  -1    2.40    0.54 
 -33 -17  -1    2.23    0.49 
 -33  17   1    2.12    0.53 
 -33  17   1    2.23    0.53 
  33 -17  -1    2.64    0.47 
 -33  17   3    0.35    0.28 
 -33 -17  -3    0.55    0.32 
 -33 -17  -3    1.12    0.38 
 -35 -17   3    0.65    0.37 
  35 -17   3    0.80    0.41 
 -35 -17   1    1.82    0.47 
 -35  17  -1    2.05    0.56 
  35 -17   1    1.26    0.37 
 -35  17   1    2.91    0.62 
 -35 -17  -1    2.81    0.60 
 -35 -17  -1    1.85    0.48 
 -35  17   1    2.92    0.58 
 -35  17   3    0.40    0.34 
 -35 -17  -3    1.58    0.42 
 -35 -17  -3    1.07    0.40 
 -37 -17   3    0.34    0.31 
  37 -17   3    0.44    0.29 
 -37 -17   1    0.70    0.35 
 -37  17  -1    0.30    0.27 
  37 -17   1    0.19    0.18 
 -37  17   1    1.09    0.34 
 -37 -17  -1    0.11    0.26 
 -37 -17  -1    0.15    0.23 
 -37  17   1    0.27    0.29 
 -37 -17  -3    0.40    0.29 
 -37 -17  -3    0.69    0.28 
 -37  17   3    0.06    0.24 
 -39 -17   3    0.57    0.36 
  39 -17   3    0.65    0.34 
 -39 -17   1    1.34    0.40 
 -39  17  -1    2.55    0.67 
  39 -17   1    1.09    0.37 
 -39  17   1    2.38    0.53 
 -39 -17  -1    1.82    0.55 
 -39 -17  -3    0.17    0.28 
 -39  17   3    0.98    0.32 
 -39 -17  -3    0.72    0.35 
 -41  17  -1    0.20    0.32 
 -41 -17   1    0.98    0.36 
  41 -17   1    0.76    0.30 
 -41 -17  -1    0.23    0.26 
 -41  17   1    0.30    0.32 
 -43 -17   1    0.66    0.37 
 -43  17  -1    0.19    0.41 
  43 -17   1    0.17    0.23 
 -43  17   1    1.13    0.48 
 -43 -17  -1    0.49    0.31 
 -45 -17   1    0.15    0.26 
 -45  17  -1   -0.11    0.33 
 -45  17   1    0.47    0.35 
 -45 -17  -1   -0.47    0.25 
   0 -18   6    1.63    0.45 
   0 -18   4    0.08    0.21 
   0 -18   4   -0.05    0.19 
   0 -18   2   42.91    2.27 
   0  18   0   -0.04    0.07 
   0 -18   0   -0.05    0.11 
   0 -18   0    0.00    0.07 
   0 -18  -2   39.52    2.20 
   0  18   2   41.61    2.32 
   0  18   4    0.01    0.19 
   0 -18  -4    0.27    0.24 
   0  18   6    1.73    0.54 
  -2 -18   6   -0.01    0.22 
   2 -18   6    0.01    0.19 
  -2 -18   4    5.40    0.69 
  -2 -18   4    4.19    0.72 
   2 -18   4    5.45    0.74 
  -2 -18   2    2.65    0.47 
  -2 -18   2    2.71    0.42 
   2 -18   2    2.52    0.41 
  -2 -18   0   77.34    3.59 
  -2 -18   0   74.95    3.68 
   2 -18   0   75.65    3.69 
  -2  18   2    3.68    0.58 
  -2 -18  -2    1.99    0.38 
   2  18   2    1.64    0.35 
   2 -18  -2    2.76    0.46 
  -2 -18  -4    6.40    0.84 
  -2  18   4    4.37    0.74 
   2 -18  -4    6.20    0.80 
   2  18   4    4.05    0.69 
  -2  18   6    0.35    0.34 
  -2 -18  -6    0.58    0.28 
   2  18   6    0.25    0.41 
  -4 -18   6    0.42    0.30 
   4 -18   6    1.18    0.42 
  -4 -18   4    0.71    0.32 
  -4 -18   4    1.49    0.34 
   4 -18   4    0.65    0.30 
  -4 -18   2   24.16    1.41 
  -4 -18   2   24.11    1.52 
   4 -18   2   26.32    1.50 
  -4 -18   0   58.90    2.87 
  -4 -18   0   56.86    2.78 
   4 -18   0   57.68    2.90 
  -4 -18  -2   25.97    1.55 
  -4  18   2   26.71    1.63 
   4  18   2   24.34    1.62 
   4  18   2   24.70    1.54 
   4 -18  -2   24.91    1.50 
  -4 -18  -4    0.48    0.25 
  -4  18   4    0.48    0.30 
   4 -18  -4    0.57    0.25 
   4  18   4    0.47    0.28 
  -4 -18  -6    1.34    0.43 
  -4  18   6    1.09    0.47 
   4  18   6    0.83    0.44 
  -6 -18   6    0.04    0.26 
   6 -18   6    0.27    0.23 
  -6 -18   4    3.26    0.62 
   6 -18   4    4.29    0.68 
  -6 -18   2    2.35    0.37 
  -6 -18   2    1.65    0.38 
   6 -18   2    1.40    0.33 
  -6 -18   0   97.51    4.60 
  -6 -18   0   97.09    4.54 
   6 -18   0   95.67    4.63 
  -6 -18  -2    2.01    0.23 
  -6  18   2    2.17    0.45 
  -6 -18  -2    1.43    0.34 
   6  18   2    1.76    0.40 
   6 -18  -2    1.66    0.33 
   6  18   2    2.88    0.48 
  -6  18   4    3.61    0.70 
  -6 -18  -4    4.88    0.77 
   6 -18  -4    4.51    0.65 
   6  18   4    2.35    0.48 
   6  18   4    2.58    0.63 
  -6  18   6    0.14    0.28 
  -6 -18  -6    0.15    0.26 
   6  18   6   -0.31    0.28 
  -8 -18   6    0.72    0.30 
  -8 -18   4    0.10    0.18 
   8 -18   4    0.60    0.31 
  -8 -18   2   35.03    1.81 
  -8 -18   2   34.28    1.98 
   8 -18   2   32.86    1.92 
  -8 -18   0   47.51    2.37 
  -8  18   0   46.66    2.57 
  -8 -18   0   46.84    2.32 
   8 -18   0   44.72    2.41 
  -8 -18  -2   33.67    1.61 
  -8 -18  -2   25.90    1.78 
  -8  18   2   31.36    1.95 
   8  18   2   32.24    1.96 
   8 -18  -2   33.15    1.81 
   8  18   2   32.98    1.84 
  -8  18   4    1.05    0.41 
  -8 -18  -4    0.84    0.33 
   8 -18  -4    0.83    0.26 
   8  18   4    0.52    0.36 
   8  18   4    0.35    0.22 
  -8  18   6    0.81    0.44 
  -8 -18  -6    2.18    0.54 
   8  18   6    0.25    0.36 
 -10 -18   6    0.11    0.26 
  10 -18   6   -0.06    0.30 
 -10 -18   4    5.46    0.85 
  10 -18   4    5.12    0.78 
 -10 -18   2    4.41    0.49 
 -10 -18   2    4.03    0.59 
  10 -18   2    5.00    0.63 
 -10  18   0   36.38    2.14 
 -10 -18   0   37.98    1.94 
 -10 -18   0   37.44    1.97 
  10 -18   0   37.10    2.01 
 -10  18   2    3.73    0.26 
 -10  18   2    4.78    0.68 
 -10 -18  -2    4.47    0.37 
 -10 -18  -2    4.47    0.63 
  10 -18  -2    5.10    0.62 
  10  18   2    4.44    0.44 
 -10 -18  -4    7.92    1.02 
 -10  18   4    5.09    0.88 
  10  18   4    4.57    0.84 
  10  18   4    6.21    0.78 
  10 -18  -4    5.62    0.74 
 -10 -18  -6    0.45    0.31 
 -10  18   6    0.84    0.42 
  10  18   6    0.17    0.33 
 -12 -18   6    0.96    0.39 
  12 -18   6    0.56    0.38 
 -12 -18   4    1.86    0.50 
  12 -18   4    1.81    0.50 
 -12 -18   2   22.77    1.47 
 -12 -18   2   22.85    1.27 
  12 -18   2   23.79    1.50 
 -12 -18   0    3.59    0.46 
 -12 -18   0    3.78    0.47 
 -12  18   0    5.24    0.70 
  12 -18   0    3.88    0.54 
 -12 -18  -2   20.02    1.36 
 -12  18   2   20.61    1.06 
 -12 -18  -2   19.34    1.17 
 -12  18   2   23.62    1.51 
  12  18   2   20.91    1.26 
  12 -18  -2   21.01    1.28 
 -12  18   4    1.27    0.45 
 -12 -18  -4    2.07    0.49 
  12 -18  -4    2.02    0.42 
  12  18   4    2.45    0.65 
 -12  18   6    1.16    0.49 
 -12 -18  -6    0.37    0.32 
 -14 -18   6    0.38    0.36 
  14 -18   6    0.22    0.33 
 -14 -18   4    2.44    0.59 
  14 -18   4    3.57    0.70 
 -14 -18   2    4.63    0.67 
 -14 -18   2    4.86    0.41 
  14 -18   2    5.58    0.73 
 -14 -18   0   19.49    1.21 
 -14 -18   0   20.80    1.23 
 -14  18   0   19.70    1.34 
  14 -18   0   21.72    1.29 
 -14 -18  -2    4.01    0.62 
 -14  18   2    5.80    0.80 
 -14  18   2    5.05    0.38 
 -14 -18  -2    4.95    0.46 
  14 -18  -2    4.60    0.60 
 -14 -18  -4    2.99    0.62 
 -14  18   4    2.25    0.60 
  14 -18  -4    2.57    0.47 
 -14  18   6   -0.11    0.28 
 -14 -18  -6    0.46    0.37 
 -16 -18   4    0.39    0.28 
  16 -18   4    0.44    0.31 
 -16 -18   2    5.11    0.42 
 -16 -18   2    5.24    0.68 
  16 -18   2    5.79    0.76 
 -16 -18   0    0.23    0.15 
 -16  18   0    0.28    0.18 
 -16 -18   0    0.05    0.11 
 -16  18   0    0.08    0.11 
  16 -18   0    0.21    0.17 
 -16 -18  -2    5.30    0.50 
 -16  18   2    4.75    0.40 
 -16 -18  -2    5.85    0.77 
 -16  18   2    7.09    0.93 
  16 -18  -2    4.87    0.63 
 -16  18   4    1.02    0.45 
 -18 -18   4    4.43    0.82 
  18 -18   4    4.26    0.78 
 -18 -18   2    1.76    0.43 
  18 -18   2    1.45    0.38 
 -18  18   0    0.72    0.23 
 -18 -18   0    0.46    0.19 
 -18  18   0    0.26    0.18 
 -18 -18   0    0.47    0.19 
  18 -18   0    0.49    0.22 
 -18 -18  -2    1.71    0.42 
 -18  18   2    1.84    0.47 
 -18 -18  -2    1.46    0.33 
 -18  18   2    1.60    0.29 
  18 -18  -2    2.13    0.40 
 -18  18   4    3.60    0.77 
 -18 -18  -4    4.74    0.78 
 -20 -18   4    0.60    0.31 
  20 -18   4    0.68    0.34 
 -20 -18   2    5.36    0.78 
  20 -18   2    4.66    0.70 
 -20  18   0    2.01    0.41 
 -20 -18   0    1.61    0.38 
 -20  18   0    1.20    0.34 
 -20 -18   0    1.96    0.37 
  20 -18   0    2.08    0.43 
 -20 -18  -2    3.01    0.56 
 -20  18   2    4.50    0.51 
 -20 -18  -2    3.40    0.53 
 -20  18   2    5.77    0.86 
  20 -18  -2    3.53    0.53 
 -20 -18  -4    0.10    0.21 
 -20  18   4    0.31    0.28 
 -22 -18   4    4.40    0.79 
  22 -18   4    2.28    0.59 
 -22 -18   2    0.74    0.28 
  22 -18   2    1.42    0.41 
 -22 -18   0    8.76    0.74 
 -22  18   0    9.40    0.77 
 -22 -18   0    8.98    0.77 
 -22  18   0    8.47    0.79 
  22 -18   0   10.06    0.81 
 -22 -18  -2    1.44    0.40 
 -22 -18  -2    1.20    0.33 
 -22  18   2    1.17    0.27 
 -22  18   2    1.55    0.45 
  22 -18  -2    1.54    0.35 
 -22  18   4    3.31    0.75 
 -22 -18  -4    2.22    0.54 
 -24 -18   4   -0.15    0.25 
  24 -18   4    0.64    0.35 
 -24 -18   2   11.82    1.01 
  24 -18   2   11.38    1.00 
 -24  18   0    0.93    0.33 
 -24 -18   0    1.58    0.39 
 -24  18   0    1.60    0.39 
 -24 -18   0    1.47    0.33 
  24 -18   0    1.24    0.32 
 -24  18   2    9.94    0.77 
 -24  18   2   11.13    1.01 
 -24 -18  -2   10.24    0.86 
 -24 -18  -2    9.60    0.93 
  24 -18  -2   10.96    0.84 
 -24 -18  -4    0.29    0.27 
 -24  18   4    0.57    0.30 
 -26 -18   4    0.68    0.32 
  26 -18   4    0.15    0.28 
 -26 -18   2    1.36    0.38 
  26 -18   2    0.81    0.31 
 -26 -18   0   13.49    0.99 
 -26 -18   0   12.54    1.04 
 -26  18   0   13.01    1.06 
 -26  18   0   15.28    1.10 
  26 -18   0   13.46    1.02 
 -26  18   2    1.02    0.38 
 -26 -18  -2    0.72    0.33 
 -26 -18  -2    1.09    0.32 
 -26  18   2    0.86    0.26 
  26 -18  -2    1.27    0.33 
 -26 -18  -4    0.91    0.37 
 -26  18   4    0.79    0.38 
 -28 -18   4    0.26    0.25 
  28 -18   4   -0.14    0.24 
 -28 -18   2    3.31    0.63 
  28 -18   2    2.85    0.61 
 -28  18   0   -0.05    0.17 
 -28 -18   0    0.12    0.17 
 -28  18   0    0.10    0.17 
 -28 -18   0   -0.10    0.15 
  28 -18   0    0.41    0.21 
 -28 -18  -2    3.58    0.63 
 -28 -18  -2    2.25    0.54 
 -28  18   2    3.14    0.55 
 -28  18   2    3.21    0.66 
 -28  18   4    0.15    0.23 
 -28 -18  -4    0.16    0.26 
 -30 -18   4    2.29    0.60 
  30 -18   4    1.38    0.51 
 -30 -18   2    0.60    0.27 
  30 -18   2    1.61    0.43 
 -30  18   0    0.34    0.24 
 -30 -18   0    0.20    0.19 
 -30 -18   0    0.40    0.23 
 -30  18   0    0.19    0.23 
  30 -18   0    0.26    0.17 
 -30 -18  -2    1.06    0.34 
 -30  18   2    1.40    0.41 
 -30 -18  -2    1.59    0.45 
 -30 -18  -4    1.37    0.50 
 -30  18   4    1.83    0.59 
 -32 -18   4   -0.24    0.23 
  32 -18   4   -0.19    0.25 
 -32 -18   2    1.08    0.40 
  32 -18   2    1.97    0.45 
 -32 -18   0   -0.08    0.17 
 -32  18   0    0.15    0.21 
 -32  18   0   -0.12    0.20 
  32 -18   0    0.11    0.18 
 -32 -18  -2    1.67    0.47 
 -32  18   2    2.26    0.53 
 -32 -18  -2    2.61    0.59 
 -32  18   4    0.22    0.26 
 -32 -18  -4    0.44    0.31 
 -34 -18   4    0.62    0.37 
  34 -18   4    0.18    0.33 
 -34 -18   2    0.08    0.18 
  34 -18   2    0.06    0.22 
 -34  18   0    2.65    0.55 
 -34 -18   0    1.93    0.50 
 -34  18   0    2.53    0.58 
  34 -18   0    2.35    0.50 
 -34 -18  -2    0.07    0.19 
 -34  18   2    0.07    0.23 
 -34 -18  -2    0.42    0.21 
 -34 -18  -4    0.18    0.27 
 -34  18   4    0.64    0.40 
 -36 -18   2    1.64    0.48 
  36 -18   2    0.92    0.35 
 -36 -18   0    0.20    0.18 
 -36  18   0    0.18    0.23 
  36 -18   0    0.09    0.18 
 -36  18   2    1.44    0.43 
 -36 -18  -2    1.21    0.42 
 -36 -18  -2    1.65    0.46 
 -38 -18   2   -0.13    0.19 
  38 -18   2   -0.09    0.23 
 -38  18   0    5.05    0.86 
 -38 -18   0    3.44    0.67 
  38 -18   0    4.11    0.65 
 -38 -18  -2    0.29    0.22 
 -38 -18  -2   -0.23    0.21 
 -38  18   2    0.12    0.21 
 -40 -18   2    0.97    0.42 
  40 -18   2    0.22    0.33 
 -40  18   0    0.47    0.33 
 -40 -18   0   -0.07    0.19 
 -40  18   2    0.45    0.28 
 -40 -18  -2    0.60    0.37 
 -40 -18  -2    0.65    0.33 
 -42 -18   2   -0.34    0.18 
  42 -18   2    0.27    0.28 
 -42  18   0    1.13    0.44 
 -42 -18   0    1.50    0.52 
 -42 -18  -2    0.58    0.26 
 -42 -18  -2    0.11    0.23 
 -44 -18   0    0.01    0.25 
 -44  18   0    0.49    0.36 
  -1 -19   5    0.93    0.38 
   1 -19   5    1.53    0.44 
  -1 -19   3    3.30    0.60 
  -1 -19   3    3.81    0.54 
   1 -19   3    2.96    0.49 
  -1 -19   1    5.40    0.50 
  -1 -19   1    5.49    0.50 
   1 -19   1    6.00    0.52 
  -1 -19  -1    7.31    0.60 
  -1 -19  -1    6.70    0.38 
  -1  19   1    5.44    0.57 
   1 -19  -1    7.13    0.37 
   1 -19  -1    6.90    0.58 
   1  19   1    5.89    0.58 
  -1  19   3    3.60    0.61 
  -1 -19  -3    3.38    0.55 
   1 -19  -3    3.10    0.52 
   1  19   3    3.19    0.56 
  -1  19   5    0.72    0.37 
  -1 -19  -5    1.42    0.41 
   1 -19  -5    1.10    0.35 
   1  19   5    0.96    0.40 
  -3 -19   5    3.87    0.73 
   3 -19   5    3.58    0.66 
   3 -19   5    2.52    0.61 
  -3 -19   3    7.13    0.88 
  -3 -19   3    7.38    0.66 
   3 -19   3    8.18    0.72 
  -3 -19   1   19.36    1.15 
  -3 -19   1   20.55    1.16 
   3 -19   1   16.69    1.14 
  -3 -19  -1   15.93    0.86 
  -3 -19  -1   16.83    1.08 
  -3  19   1   18.41    1.18 
   3  19   1   20.87    1.18 
   3  19   1   17.18    1.10 
   3 -19  -1   15.42    0.80 
   3 -19  -1   15.55    1.06 
  -3  19   3    7.08    0.93 
  -3 -19  -3    7.34    0.87 
   3 -19  -3    7.64    0.87 
   3  19   3    6.74    0.84 
  -3  19   5    3.74    0.75 
  -3 -19  -5    3.12    0.64 
   3 -19  -5    2.85    0.56 
   3  19   5    2.94    0.64 
  -5 -19   5    0.46    0.33 
   5 -19   5    0.94    0.39 
  -5 -19   3    6.19    0.58 
  -5 -19   3    7.68    0.92 
   5 -19   3    6.40    0.79 
  -5 -19   1    3.65    0.47 
  -5 -19   1    2.36    0.36 
   5 -19   1    2.15    0.37 
  -5  19   1    2.50    0.46 
  -5 -19  -1    2.87    0.45 
  -5 -19  -1    2.56    0.23 
   5  19   1    2.52    0.41 
   5 -19  -1    2.59    0.41 
  -5  19   3    7.72    0.98 
  -5 -19  -3    5.87    0.78 
   5 -19  -3    7.22    0.68 
   5  19   3    5.78    0.82 
   5  19   3    6.80    0.66 
  -5 -19  -5    1.33    0.46 
  -5  19   5    1.48    0.50 
   5 -19  -5    1.29    0.41 
   5  19   5    0.81    0.37 
   5  19   5    1.63    0.58 
  -7 -19   5    2.74    0.65 
   7 -19   5    2.77    0.60 
  -7 -19   3   16.81    1.24 
  -7 -19   3   16.20    1.06 
   7 -19   3   16.44    1.20 
  -7 -19   1   27.04    1.52 
  -7 -19   1   27.50    1.57 
   7 -19   1   28.51    1.61 
  -7 -19  -1   23.56    1.26 
  -7 -19  -1   25.13    1.45 
  -7  19   1   25.73    1.57 
   7 -19  -1   23.51    1.43 
  -7 -19  -3   15.73    1.19 
  -7  19   3   16.53    1.28 
   7 -19  -3   16.34    1.14 
   7  19   3   15.19    1.13 
   7  19   3   17.07    1.30 
  -7 -19  -5    3.10    0.66 
  -7  19   5    3.41    0.78 
   7 -19  -5    2.37    0.52 
   7  19   5    2.27    0.67 
  -9 -19   5    1.18    0.44 
   9 -19   5    1.19    0.43 
  -9 -19   3    1.34    0.31 
  -9 -19   3    1.16    0.37 
   9 -19   3    0.89    0.34 
  -9 -19   1    7.30    0.62 
  -9 -19   1    7.93    0.59 
   9 -19   1    7.91    0.68 
  -9 -19  -1    8.37    0.55 
  -9  19   1    7.84    0.72 
  -9 -19  -1    7.23    0.65 
   9 -19  -1    7.62    0.65 
  -9  19   3    0.75    0.34 
  -9 -19  -3    2.01    0.45 
   9 -19  -3    2.06    0.41 
   9  19   3    0.97    0.29 
   9  19   3    1.48    0.41 
  -9  19   5    0.51    0.34 
  -9 -19  -5    0.95    0.40 
   9  19   5    0.52    0.40 
 -11 -19   5    0.60    0.30 
  11 -19   5    0.52    0.31 
 -11 -19   3    1.39    0.40 
 -11 -19   3    1.29    0.26 
  11 -19   3    0.99    0.36 
 -11 -19   1   35.17    1.80 
 -11 -19   1   33.27    1.88 
  11 -19   1   33.29    1.92 
 -11 -19  -1   33.73    1.92 
 -11 -19  -1   34.61    1.79 
 -11  19   1   35.83    2.08 
  11 -19  -1   33.35    1.90 
 -11  19   3    1.21    0.41 
 -11 -19  -3    1.14    0.38 
  11 -19  -3    1.44    0.36 
  11  19   3    1.46    0.34 
  11  19   3    0.67    0.31 
 -11  19   5    0.55    0.28 
 -11 -19  -5    0.57    0.32 
  11  19   5    0.57    0.39 
 -13 -19   5    1.00    0.41 
  13 -19   5    0.39    0.34 
 -13 -19   3    5.71    0.80 
  13 -19   3    3.28    0.60 
 -13 -19   1    4.46    0.57 
 -13 -19   1    4.38    0.49 
  13 -19   1    3.66    0.53 
 -13  19   1    4.70    0.38 
 -13 -19  -1    4.62    0.59 
 -13 -19  -1    4.30    0.41 
 -13  19   1    4.09    0.64 
  13 -19  -1    4.52    0.58 
 -13 -19  -3    4.42    0.71 
 -13  19   3    3.92    0.73 
  13  19   3    4.81    0.60 
  13 -19  -3    4.26    0.59 
 -13 -19  -5    1.04    0.40 
 -13  19   5    0.66    0.37 
 -15 -19   5    0.71    0.36 
  15 -19   5    0.48    0.32 
 -15 -19   3    1.79    0.49 
  15 -19   3    1.51    0.45 
 -15 -19   1    9.93    0.70 
 -15 -19   1    9.62    0.78 
  15 -19   1    9.76    0.80 
 -15  19   1    7.22    0.77 
 -15 -19  -1    9.32    0.77 
 -15  19   1    9.54    0.64 
 -15 -19  -1   10.65    0.73 
  15 -19  -1   10.16    0.77 
 -15 -19  -3    2.13    0.37 
 -15 -19  -3    1.76    0.47 
 -15  19   3    1.16    0.42 
  15 -19  -3    1.90    0.39 
 -15 -19  -5    0.90    0.41 
 -15  19   5    1.37    0.58 
 -17 -19   5    0.46    0.32 
  17 -19   5    1.18    0.46 
 -17 -19   3    7.24    0.99 
  17 -19   3    9.21    1.09 
 -17 -19   1   14.83    1.06 
 -17 -19   1   14.89    0.95 
  17 -19   1   15.80    1.11 
 -17  19   1   15.86    1.16 
 -17 -19  -1   12.08    1.00 
 -17 -19  -1   15.69    1.01 
 -17  19   1   14.90    0.93 
  17 -19  -1   14.42    1.01 
 -17  19   3    8.23    1.11 
 -17 -19  -3    7.47    0.97 
 -17 -19  -3    6.63    0.62 
  17 -19  -3    6.52    0.80 
 -17 -19  -5    0.25    0.34 
 -17  19   5    1.22    0.47 
 -19 -19   5    0.49    0.33 
  19 -19   5    0.45    0.36 
 -19 -19   3    1.35    0.40 
  19 -19   3    1.05    0.39 
 -19 -19   1   11.05    0.88 
 -19 -19   1   10.65    0.77 
  19 -19   1   12.24    0.94 
 -19  19   1   11.71    0.95 
 -19 -19  -1    9.35    0.82 
 -19  19   1    9.68    0.73 
 -19 -19  -1   10.43    0.81 
  19 -19  -1    9.80    0.80 
 -19 -19  -3    1.41    0.34 
 -19  19   3    1.46    0.43 
 -19 -19  -3    0.79    0.34 
  19 -19  -3    1.41    0.35 
 -19  19   5    0.46    0.32 
 -19 -19  -5    1.01    0.40 
 -21 -19   5    0.16    0.32 
  21 -19   5    0.33    0.40 
 -21 -19   3    5.15    0.80 
  21 -19   3    5.08    0.81 
 -21 -19   1   24.94    1.59 
 -21 -19   1   26.49    1.46 
  21 -19   1   23.80    1.59 
 -21  19   1   26.69    1.71 
 -21 -19  -1   24.92    1.60 
 -21  19   1   25.31    1.48 
 -21 -19  -1   23.95    1.53 
  21 -19  -1   23.53    1.51 
 -21 -19  -3    4.49    0.75 
 -21  19   3    4.50    0.82 
 -21 -19  -3    6.10    0.76 
 -21  19   5   -0.06    0.26 
 -21 -19  -5    0.32    0.31 
 -23 -19   5    0.11    0.30 
  23 -19   5    0.35    0.34 
 -23 -19   3    2.33    0.55 
  23 -19   3    2.69    0.57 
 -23 -19   1    2.54    0.48 
 -23 -19   1    3.41    0.45 
  23 -19   1    3.48    0.59 
 -23 -19  -1    2.18    0.43 
 -23  19   1    2.69    0.44 
 -23 -19  -1    1.66    0.42 
 -23  19   1    3.49    0.63 
  23 -19  -1    2.90    0.49 
 -23  19   3    3.81    0.76 
 -23 -19  -3    2.03    0.52 
 -23 -19  -3    2.54    0.48 
 -23  19   5    0.61    0.42 
 -23 -19  -5    0.74    0.40 
 -25 -19   5    0.12    0.29 
  25 -19   5    0.47    0.42 
 -25 -19   3    1.49    0.48 
  25 -19   3    2.63    0.59 
 -25 -19   1    1.88    0.44 
  25 -19   1    1.95    0.43 
 -25 -19  -1    1.47    0.39 
 -25  19   1    1.21    0.36 
 -25  19   1    1.31    0.32 
 -25 -19  -1    1.09    0.31 
  25 -19  -1    1.20    0.32 
 -25 -19  -3    2.12    0.55 
 -25 -19  -3    2.44    0.48 
 -25  19   3    2.90    0.70 
 -25 -19  -5    0.23    0.31 
 -25  19   5    0.06    0.32 
 -27 -19   5    0.92    0.43 
  27 -19   5    0.20    0.36 
 -27 -19   3    0.92    0.40 
  27 -19   3    0.95    0.34 
 -27 -19   1    4.77    0.71 
 -27  19  -1    5.30    0.81 
  27 -19   1    4.10    0.65 
 -27  19   1    4.86    0.67 
 -27 -19  -1    5.01    0.74 
 -27 -19  -1    4.55    0.71 
 -27  19   1    4.33    0.74 
  27 -19  -1    4.61    0.64 
 -27  19   3    1.75    0.54 
 -27 -19  -3    2.37    0.47 
 -27 -19  -3    1.17    0.39 
 -27  19   5    0.32    0.31 
 -27 -19  -5    0.68    0.38 
 -29 -19   3    1.16    0.44 
  29 -19   3    1.95    0.49 
 -29 -19   1    3.02    0.62 
 -29  19  -1    1.75    0.50 
  29 -19   1    2.59    0.53 
 -29  19   1    2.43    0.53 
 -29 -19  -1    1.70    0.41 
 -29 -19  -1    2.20    0.50 
 -29  19   1    2.32    0.49 
  29 -19  -1    2.23    0.42 
 -29 -19  -3    1.49    0.45 
 -29  19   3    2.07    0.58 
 -29 -19  -3    2.00    0.47 
 -31 -19   3    1.61    0.47 
  31 -19   3    2.04    0.55 
 -31  19  -1    4.29    0.79 
 -31 -19   1    3.20    0.60 
  31 -19   1    4.50    0.69 
 -31  19   1    4.33    0.72 
 -31 -19  -1    4.71    0.76 
 -31  19   1    3.94    0.64 
 -31 -19  -1    2.57    0.54 
  31 -19  -1    4.41    0.62 
 -31 -19  -3    2.71    0.58 
 -31 -19  -3    1.54    0.49 
 -31  19   3    1.75    0.45 
 -33 -19   3    0.40    0.29 
  33 -19   3    0.39    0.28 
 -33  19  -1    0.99    0.41 
 -33 -19   1    0.62    0.29 
  33 -19   1    0.89    0.30 
 -33  19   1    1.17    0.35 
 -33 -19  -1    1.21    0.36 
 -33 -19  -1    1.04    0.31 
 -33  19   1    1.47    0.41 
  33 -19  -1    1.02    0.32 
 -33 -19  -3    0.61    0.28 
 -33  19   3    0.56    0.33 
 -33 -19  -3    0.05    0.25 
 -35 -19   3    0.30    0.34 
  35 -19   3    0.95    0.42 
 -35 -19   1    1.24    0.41 
 -35  19  -1    0.56    0.37 
  35 -19   1    0.57    0.31 
 -35 -19  -1    1.05    0.37 
 -35 -19  -1    1.15    0.40 
 -35  19   1    0.74    0.32 
 -35  19   1    1.19    0.39 
 -35  19   3    1.74    0.46 
 -35 -19  -3    0.54    0.35 
 -35 -19  -3    0.71    0.29 
 -37 -19   3    0.26    0.28 
  37 -19   3    0.40    0.32 
 -37  19  -1    1.52    0.50 
 -37 -19   1    1.03    0.38 
  37 -19   1    0.98    0.37 
 -37  19   1    1.39    0.38 
 -37 -19  -1    2.02    0.52 
 -37  19   1    1.46    0.44 
 -37 -19  -3    0.95    0.36 
 -37 -19  -3    0.74    0.42 
 -37  19   3    0.99    0.34 
 -39 -19   3    0.10    0.29 
  39 -19   3    0.26    0.27 
 -39  19  -1    0.17    0.31 
 -39 -19   1    0.91    0.39 
  39 -19   1    0.47    0.29 
 -39  19   1    0.55    0.29 
 -39 -19  -1    0.34    0.24 
 -39  19   3    0.53    0.35 
 -39 -19  -3    0.36    0.30 
 -39 -19  -3    0.26    0.26 
 -41 -19   1    0.81    0.40 
 -41  19  -1    0.68    0.39 
  41 -19   1    0.69    0.32 
 -41 -19  -1    0.00    0.25 
 -41  19   1    1.21    0.41 
 -43  19  -1    0.50    0.43 
 -43 -19   1    0.50    0.29 
  43 -19   1    0.31    0.25 
 -43 -19  -1    0.41    0.26 
 -43  19   1    0.28    0.30 
   0 -20   6   -0.08    0.27 
   0 -20   4   17.75    1.36 
   0 -20   4   14.99    1.17 
   0 -20   2    0.22    0.16 
   0 -20   0  300.09   13.06 
   0 -20   0  275.06   12.96 
   0  20   0  285.32   13.67 
   0  20   2    0.07    0.13 
   0 -20  -2   -0.07    0.11 
   0 -20  -4   17.25    1.32 
   0  20   4   17.17    1.35 
   0  20   6   -0.43    0.23 
   0 -20  -6    0.12    0.23 
  -2 -20   6    1.30    0.48 
   2 -20   6    0.86    0.37 
  -2 -20   4    5.22    0.85 
  -2 -20   4    3.32    0.56 
   2 -20   4    4.59    0.68 
  -2 -20   2   24.98    1.42 
  -2 -20   2   21.57    1.45 
   2 -20   2   23.63    1.44 
  -2 -20   0    8.19    0.63 
  -2  20   0    6.94    0.54 
  -2 -20   0    6.95    0.51 
   2 -20   0    6.51    0.51 
   2 -20   0    7.80    0.63 
  -2  20   2   24.11    1.47 
  -2 -20  -2   19.30    1.32 
   2  20   2   20.35    1.37 
   2 -20  -2   20.08    1.33 
  -2  20   4    4.70    0.85 
  -2 -20  -4    4.39    0.76 
   2  20   4    4.59    0.74 
   2 -20  -4    6.04    0.81 
  -2 -20  -6    1.02    0.38 
  -2  20   6    1.13    0.45 
   2  20   6    1.48    0.52 
  -4 -20   6    0.21    0.33 
   4 -20   6   -0.19    0.27 
  -4 -20   4    2.56    0.49 
  -4 -20   4    2.26    0.55 
   4 -20   4    2.85    0.57 
  -4 -20   2    1.42    0.35 
  -4 -20   2    1.24    0.28 
   4 -20   2    1.02    0.31 
  -4 -20   0   16.27    0.94 
  -4 -20   0   16.94    1.04 
   4 -20   0   15.31    1.04 
  -4  20   2    2.26    0.45 
  -4 -20  -2    1.38    0.34 
   4  20   2    1.48    0.34 
   4 -20  -2    0.99    0.29 
   4  20   2    1.72    0.40 
  -4 -20  -4    2.94    0.59 
  -4  20   4    2.46    0.60 
   4 -20  -4    3.79    0.62 
   4  20   4    3.38    0.61 
  -4  20   6    0.49    0.38 
  -4 -20  -6    0.04    0.32 
   4  20   6    0.10    0.30 
  -6 -20   6    1.03    0.46 
   6 -20   6   -0.01    0.25 
  -6 -20   4    0.28    0.25 
   6 -20   4    0.65    0.32 
  -6 -20   2   12.17    0.96 
  -6 -20   2   13.78    0.90 
   6 -20   2   12.88    0.96 
  -6 -20   0    0.04    0.11 
  -6 -20   0    0.03    0.08 
   6 -20   0    0.02    0.13 
  -6 -20  -2   13.82    0.99 
  -6 -20  -2   11.81    0.67 
  -6  20   2   13.03    1.02 
   6  20   2   12.14    0.91 
   6 -20  -2   11.82    0.91 
   6  20   2   11.76    0.97 
  -6  20   4    0.25    0.30 
  -6 -20  -4    0.54    0.31 
   6 -20  -4    0.43    0.25 
   6  20   4    0.96    0.38 
   6  20   4    0.97    0.35 
  -6  20   6    1.11    0.49 
  -6 -20  -6    0.85    0.44 
   6  20   6    0.27    0.40 
  -8 -20   6    0.11    0.26 
   8 -20   6    0.02    0.25 
  -8 -20   4    1.43    0.45 
   8 -20   4    0.79    0.37 
  -8 -20   2    0.14    0.19 
  -8 -20   2    0.54    0.19 
   8 -20   2    0.58    0.25 
  -8 -20   0    8.50    0.63 
  -8 -20   0    7.29    0.55 
  -8  20   0    6.65    0.66 
   8 -20   0    7.44    0.64 
  -8 -20  -2    0.55    0.13 
  -8 -20  -2    0.19    0.18 
  -8  20   2    0.41    0.26 
   8  20   2    0.33    0.17 
   8 -20  -2    0.49    0.21 
   8  20   2    0.33    0.21 
  -8 -20  -4    1.63    0.46 
  -8  20   4    0.76    0.35 
   8 -20  -4    1.53    0.42 
   8  20   4    0.64    0.31 
   8  20   4    0.37    0.32 
  -8 -20  -6   -0.13    0.24 
  -8  20   6    0.41    0.35 
   8  20   6    0.47    0.40 
 -10 -20   6    1.64    0.52 
  10 -20   6    1.65    0.55 
 -10 -20   4    0.17    0.23 
  10 -20   4   -0.35    0.20 
 -10 -20   2   22.72    1.49 
 -10 -20   2   23.65    1.34 
  10 -20   2   23.00    1.48 
 -10 -20   0    6.65    0.52 
 -10  20   0    6.09    0.61 
 -10 -20   0    6.30    0.55 
  10 -20   0    6.10    0.58 
 -10 -20  -2   19.56    1.34 
 -10 -20  -2   19.03    1.11 
 -10  20   2   22.48    1.49 
  10  20   2   20.19    1.28 
  10 -20  -2   20.37    1.30 
 -10  20   4    0.10    0.22 
 -10 -20  -4   -0.03    0.19 
  10 -20  -4    0.36    0.20 
  10  20   4   -0.12    0.21 
 -10  20   6    1.75    0.57 
 -10 -20  -6    1.95    0.55 
  10  20   6    1.49    0.54 
 -12 -20   4    4.86    0.84 
  12 -20   4    4.83    0.80 
 -12 -20   2    5.39    0.68 
 -12 -20   2    4.86    0.45 
  12 -20   2    4.62    0.64 
 -12 -20   0    5.67    0.63 
 -12 -20   0    5.68    0.49 
 -12  20   0    5.03    0.69 
  12 -20   0    4.65    0.61 
 -12 -20  -2    4.86    0.43 
 -12  20   2    5.47    0.81 
 -12 -20  -2    5.63    0.74 
  12 -20  -2    5.00    0.65 
 -12 -20  -4    4.12    0.73 
 -12  20   4    4.37    0.82 
  12  20   4    3.46    0.77 
  12 -20  -4    5.15    0.69 
 -14 -20   4    0.60    0.28 
  14 -20   4    0.45    0.33 
 -14 -20   2   22.95    1.27 
 -14 -20   2   22.59    1.47 
  14 -20   2   20.78    1.44 
 -14 -20   0    4.42    0.55 
 -14 -20   0    5.20    0.48 
 -14  20   0    3.96    0.60 
  14 -20   0    4.71    0.61 
 -14  20   2   23.02    1.56 
 -14 -20  -2   21.24    1.25 
 -14 -20  -2   20.43    1.42 
  14 -20  -2   21.37    1.36 
 -14 -20  -4    0.86    0.39 
 -14  20   4    0.58    0.34 
  14 -20  -4    0.58    0.26 
 -16 -20   4    1.89    0.54 
  16 -20   4    2.47    0.58 
 -16 -20   2    5.86    0.49 
 -16 -20   2    6.37    0.78 
  16 -20   2    6.08    0.78 
 -16  20   0   23.39    1.49 
 -16 -20   0   22.21    1.34 
 -16 -20   0   22.02    1.33 
  16 -20   0   19.43    1.34 
 -16 -20  -2    6.97    0.85 
 -16  20   2    7.03    0.93 
 -16 -20  -2    6.37    0.56 
  16 -20  -2    6.84    0.80 
 -16  20   4    2.47    0.68 
 -16 -20  -4    3.84    0.74 
 -18 -20   4    0.38    0.23 
  18 -20   4   -0.04    0.25 
 -18 -20   2    7.15    0.90 
  18 -20   2    6.24    0.83 
 -18 -20   0   10.65    0.79 
 -18 -20   0    9.43    0.74 
 -18  20   0    7.59    0.78 
  18 -20   0    9.82    0.79 
 -18 -20  -2    5.44    0.66 
 -18  20   2    6.09    0.84 
 -18 -20  -2    5.05    0.74 
  18 -20  -2    4.44    0.64 
 -18  20   4    0.02    0.22 
 -18 -20  -4   -0.26    0.21 
 -20 -20   4    2.07    0.58 
  20 -20   4    2.05    0.58 
 -20 -20   2    0.64    0.29 
  20 -20   2    0.13    0.20 
 -20  20   0    8.04    0.68 
 -20  20   0    7.38    0.73 
 -20 -20   0    7.13    0.65 
 -20 -20   0    7.14    0.67 
  20 -20   0    7.59    0.70 
 -20  20   2    0.48    0.27 
 -20 -20  -2    0.43    0.25 
 -20 -20  -2    0.53    0.23 
  20 -20  -2    0.54    0.22 
 -20 -20  -4    1.91    0.55 
 -20  20   4    1.84    0.58 
 -22 -20   4    0.09    0.22 
  22 -20   4    0.16    0.28 
 -22 -20   2    1.60    0.44 
  22 -20   2    1.89    0.46 
 -22  20   0    0.51    0.23 
 -22  20   0    0.48    0.20 
 -22 -20   0    0.40    0.21 
 -22 -20   0    0.80    0.25 
  22 -20   0    0.67    0.25 
 -22 -20  -2    1.27    0.39 
 -22  20   2    2.40    0.54 
 -22 -20  -2    1.07    0.31 
  22 -20  -2    1.41    0.34 
 -22 -20  -4    0.12    0.21 
 -22  20   4   -0.13    0.22 
 -24 -20   4    2.17    0.59 
  24 -20   4    2.49    0.65 
 -24 -20   2    1.13    0.36 
  24 -20   2    0.91    0.32 
 -24  20   0    9.18    0.83 
 -24 -20   0    8.45    0.96 
 -24  20   0    8.17    0.78 
 -24 -20   0    8.37    0.75 
  24 -20   0    8.13    0.76 
 -24  20   2    2.00    0.51 
 -24 -20  -2    1.66    0.39 
 -24 -20  -2    1.55    0.46 
  24 -20  -2    1.45    0.34 
 -24  20   4    2.04    0.61 
 -24 -20  -4    2.80    0.64 
 -26 -20   4    0.16    0.29 
  26 -20   4   -0.18    0.26 
 -26 -20   2    3.25    0.59 
  26 -20   2    3.49    0.67 
 -26  20   0    0.72    0.28 
 -26  20   0    0.11    0.20 
 -26 -20   0    0.37    0.21 
 -26 -20   0    0.26    0.20 
  26 -20   0    0.37    0.22 
 -26 -20  -2    2.40    0.56 
 -26 -20  -2    4.16    0.64 
 -26  20   2    3.22    0.70 
  26 -20  -2    4.08    0.56 
 -26 -20  -4    0.12    0.24 
 -26  20   4    0.26    0.27 
 -28 -20   4    2.34    0.59 
  28 -20   4    1.20    0.49 
 -28 -20   2    0.70    0.34 
  28 -20   2    0.75    0.33 
 -28  20   0    4.79    0.75 
 -28 -20   0    4.57    0.73 
 -28 -20   0    4.38    0.65 
 -28  20   0    6.09    0.84 
  28 -20   0    4.91    0.70 
 -28 -20  -2    1.02    0.35 
 -28  20   2    0.63    0.36 
 -28 -20  -2    0.52    0.29 
 -28  20   4    2.55    0.66 
 -28 -20  -4    1.74    0.51 
 -30 -20   4    0.47    0.27 
  30 -20   4    0.42    0.36 
 -30 -20   2    2.25    0.53 
  30 -20   2    3.35    0.64 
 -30  20   0    7.18    0.94 
 -30 -20   0    7.58    0.87 
 -30 -20   0    7.16    0.95 
 -30  20   0    7.24    0.93 
  30 -20   0    5.83    0.82 
 -30 -20  -2    2.63    0.58 
 -30  20   2    2.88    0.66 
 -30 -20  -2    3.74    0.67 
 -30  20   4   -0.28    0.26 
 -30 -20  -4    0.28    0.26 
 -32 -20   4    0.45    0.37 
  32 -20   4    1.12    0.46 
 -32 -20   2    0.47    0.24 
  32 -20   2    0.82    0.36 
 -32 -20   0    3.35    0.64 
 -32  20   0    4.68    0.78 
 -32  20   0    3.87    0.66 
  32 -20   0    4.36    0.70 
 -32 -20  -2    0.93    0.31 
 -32 -20  -2    0.29    0.23 
 -32  20   2    0.80    0.31 
 -32 -20  -4    1.31    0.49 
 -32  20   4    0.43    0.38 
 -34 -20   4    0.39    0.34 
  34 -20   4    0.29    0.32 
 -34 -20   2    2.33    0.61 
  34 -20   2    3.36    0.65 
 -34  20   0   -0.24    0.16 
 -34 -20   0    0.18    0.26 
 -34  20   0    0.15    0.22 
  34 -20   0    0.05    0.22 
 -34 -20  -2    2.18    0.55 
 -34  20   2    1.73    0.48 
 -34 -20  -2    3.14    0.61 
 -34 -20  -4    0.16    0.28 
 -34  20   4    0.14    0.26 
 -36 -20   2    0.60    0.30 
  36 -20   2    0.51    0.30 
 -36 -20   0    2.52    0.62 
 -36  20   0    2.57    0.62 
  36 -20   0    2.60    0.51 
 -36 -20  -2    0.57    0.29 
 -36  20   2    0.56    0.32 
 -36 -20  -2    0.40    0.26 
 -38 -20   2    0.72    0.37 
  38 -20   2    0.48    0.27 
 -38  20   0    0.03    0.27 
 -38 -20   0    0.03    0.19 
  38 -20   0   -0.07    0.15 
 -38 -20  -2    1.11    0.37 
 -38  20   2    1.23    0.39 
 -38 -20  -2    1.12    0.46 
 -40 -20   2    0.27    0.27 
  40 -20   2    0.17    0.21 
 -40 -20   0    0.82    0.30 
 -40  20   0    0.00    0.30 
 -40 -20  -2    0.00    0.22 
 -40  20   2   -0.38    0.21 
 -40 -20  -2   -0.06    0.24 
 -42 -20   2    0.80    0.39 
  42 -20   2    0.22    0.27 
 -42 -20   0    0.24    0.30 
 -42  20   0   -0.16    0.30 
 -42 -20  -2   -0.31    0.23 
 -44 -20   0    1.50    0.50 
 -44  20   0    0.44    0.32 
  -1 -21   5    0.87    0.37 
   1 -21   5    0.89    0.37 
  -1 -21   3    1.27    0.34 
  -1 -21   3    1.06    0.34 
   1 -21   3    1.31    0.34 
  -1 -21   1   22.20    1.34 
  -1 -21   1   22.82    1.34 
   1 -21   1   21.93    1.35 
  -1  21   1   22.98    1.43 
  -1 -21  -1   20.08    1.29 
  -1 -21  -1   22.01    1.05 
   1 -21  -1   20.48    1.03 
   1  21   1   21.12    1.34 
   1  21   1   20.91    1.38 
   1 -21  -1   20.97    1.31 
  -1  21   3    1.10    0.37 
  -1 -21  -3    1.15    0.34 
   1 -21  -3    0.91    0.33 
   1  21   3    0.95    0.35 
  -1  21   5    0.47    0.31 
  -1 -21  -5    0.39    0.25 
   1  21   5    1.07    0.43 
   1 -21  -5    0.55    0.31 
  -3 -21   5    0.53    0.32 
   3 -21   5    0.13    0.27 
   3 -21   5    0.99    0.37 
  -3 -21   3    1.27    0.36 
  -3 -21   3    0.98    0.29 
   3 -21   3    1.26    0.33 
  -3 -21   1   20.26    1.23 
  -3 -21   1   20.41    1.23 
   3 -21   1   20.00    1.26 
  -3  21   1   21.17    1.40 
  -3 -21  -1   21.21    1.07 
  -3 -21  -1   21.93    1.32 
   3 -21  -1   22.69    1.34 
   3  21   1   20.53    1.33 
   3  21   1   19.91    1.34 
   3 -21  -1   20.52    1.02 
  -3 -21  -3    1.27    0.35 
  -3  21   3    1.64    0.45 
   3  21   3    0.96    0.33 
   3 -21  -3    1.94    0.44 
  -3  21   5    1.44    0.55 
  -3 -21  -5    0.48    0.30 
   3 -21  -5    0.39    0.28 
   3  21   5    0.36    0.35 
   3  21   5    0.39    0.27 
  -5 -21   5    3.13    0.67 
   5 -21   5    4.04    0.71 
  -5 -21   3    3.32    0.58 
  -5 -21   3    4.17    0.57 
   5 -21   3    4.36    0.64 
  -5 -21   1   17.10    1.09 
  -5 -21   1   17.37    1.10 
   5 -21   1   16.55    1.12 
  -5 -21  -1   15.70    1.05 
  -5  21   1   17.88    1.16 
  -5 -21  -1   14.39    0.82 
   5 -21  -1   14.60    1.01 
   5  21   1   15.53    1.05 
   5 -21  -1   14.11    0.76 
  -5 -21  -3    4.37    0.69 
  -5  21   3    3.71    0.68 
   5  21   3    4.16    0.66 
   5  21   3    5.11    0.80 
   5 -21  -3    2.58    0.49 
  -5 -21  -5    4.61    0.77 
  -5  21   5    3.53    0.80 
   5  21   5    2.49    0.73 
   5 -21  -5    3.65    0.65 
   5  21   5    2.83    0.63 
  -7 -21   5    1.68    0.49 
   7 -21   5    2.03    0.56 
  -7 -21   3    8.06    0.93 
  -7 -21   3    7.10    0.63 
   7 -21   3    6.35    0.81 
  -7  21  -1   11.26    0.62 
  -7 -21   1   11.83    0.82 
  -7 -21   1   12.36    0.86 
   7 -21   1   11.53    0.88 
  -7 -21  -1   11.22    0.69 
  -7 -21  -1   11.30    0.86 
  -7  21   1   11.51    0.93 
   7 -21  -1   11.97    0.87 
  -7 -21  -3    8.05    0.94 
  -7  21   3    7.27    0.97 
   7  21   3    8.81    1.06 
   7 -21  -3    8.35    0.76 
   7  21   3    6.86    0.86 
  -7 -21  -5    2.32    0.56 
  -7  21   5    2.24    0.66 
   7  21   5    1.56    0.56 
   7 -21  -5    2.80    0.59 
  -9 -21   5    0.47    0.32 
   9 -21   5   -0.03    0.32 
  -9 -21   3    3.41    0.64 
  -9 -21   3    3.78    0.50 
   9 -21   3    3.69    0.62 
  -9 -21   1   29.32    1.60 
  -9 -21   1   28.87    1.65 
   9 -21   1   27.99    1.69 
  -9  21   1   29.56    1.83 
  -9 -21  -1   26.70    1.50 
  -9 -21  -1   29.64    1.71 
   9 -21  -1   30.15    1.70 
  -9  21   3    3.80    0.72 
  -9 -21  -3    4.41    0.70 
   9 -21  -3    5.02    0.67 
   9  21   3    2.93    0.61 
   9  21   3    3.07    0.54 
  -9  21   5    0.19    0.29 
  -9 -21  -5    0.41    0.39 
   9  21   5    0.46    0.38 
 -11 -21   5    0.95    0.37 
  11 -21   5    1.15    0.46 
 -11 -21   3    6.86    0.92 
 -11 -21   3    6.53    0.58 
  11 -21   3    8.55    1.00 
 -11 -21   1    2.59    0.39 
 -11 -21   1    2.50    0.42 
  11 -21   1    2.88    0.50 
 -11  21   1    2.39    0.48 
 -11 -21  -1    2.52    0.45 
 -11 -21  -1    2.99    0.40 
  11 -21  -1    3.24    0.50 
 -11  21   3    3.92    0.75 
 -11 -21  -3    5.51    0.79 
  11  21   3    5.84    0.57 
  11  21   3    4.46    0.74 
  11 -21  -3    6.66    0.77 
 -11  21   5    1.05    0.43 
 -11 -21  -5    0.88    0.34 
  11  21   5    0.35    0.35 
 -13 -21   5    1.11    0.41 
  13 -21   5    0.79    0.40 
 -13 -21   3    0.39    0.26 
  13 -21   3   -0.06    0.21 
 -13 -21   1   13.90    0.93 
 -13 -21   1   14.11    1.00 
  13 -21   1   15.56    1.08 
 -13  21   1   16.09    1.11 
 -13 -21  -1   11.74    0.81 
 -13 -21  -1   11.06    0.91 
  13 -21  -1   12.09    0.92 
 -13  21   3   -0.06    0.20 
 -13 -21  -3    0.59    0.30 
  13  21   3    0.26    0.14 
  13 -21  -3    0.57    0.24 
 -13 -21  -5    0.89    0.39 
 -13  21   5    0.92    0.41 
 -15 -21   5    0.86    0.37 
  15 -21   5    1.63    0.54 
 -15 -21   3    6.99    0.93 
  15 -21   3    6.55    0.91 
 -15 -21   1   12.15    0.85 
 -15 -21   1   12.70    0.95 
  15 -21   1   12.75    0.98 
 -15 -21  -1   11.65    0.91 
 -15  21   1   10.48    0.95 
 -15 -21  -1   11.94    0.82 
  15 -21  -1   12.19    0.90 
 -15  21   3    8.28    1.06 
 -15 -21  -3    4.99    0.79 
  15 -21  -3    4.77    0.66 
 -15 -21  -5    1.30    0.46 
 -15  21   5    0.63    0.36 
 -17 -21   5    0.39    0.35 
  17 -21   5    0.84    0.43 
 -17 -21   3    5.18    0.77 
  17 -21   3    3.47    0.65 
 -17 -21   1    3.28    0.53 
 -17 -21   1    3.02    0.44 
  17 -21   1    2.67    0.48 
 -17 -21  -1    2.92    0.52 
 -17  21   1    2.05    0.34 
 -17 -21  -1    2.34    0.41 
 -17  21   1    2.59    0.55 
  17 -21  -1    2.53    0.44 
 -17  21   3    4.96    0.88 
 -17 -21  -3    4.76    0.76 
  17 -21  -3    4.31    0.61 
 -17 -21  -5    0.77    0.36 
 -17  21   5   -0.06    0.26 
 -19 -21   5    0.17    0.27 
  19 -21   5    0.17    0.32 
 -19 -21   3    3.97    0.71 
  19 -21   3    3.00    0.64 
 -19 -21   1   11.60    0.89 
 -19 -21   1   10.03    0.76 
  19 -21   1   10.00    0.88 
 -19 -21  -1   10.25    0.81 
 -19  21   1   12.39    1.00 
 -19 -21  -1   10.12    0.86 
 -19  21   1    9.66    0.73 
  19 -21  -1    9.37    0.79 
 -19 -21  -3    3.56    0.68 
 -19  21   3    3.03    0.67 
  19 -21  -3    3.43    0.56 
 -19  21   5    0.79    0.39 
 -19 -21  -5   -0.08    0.26 
 -21 -21   5   -0.38    0.22 
  21 -21   5    0.57    0.37 
 -21 -21   3    3.73    0.71 
  21 -21   3    2.40    0.59 
 -21 -21   1    3.79    0.61 
 -21 -21   1    3.34    0.47 
  21 -21   1    3.57    0.58 
 -21 -21  -1    3.80    0.59 
 -21 -21  -1    4.75    0.63 
 -21  21   1    2.78    0.58 
 -21  21   1    3.49    0.50 
  21 -21  -1    5.41    0.69 
 -21  21   3    2.77    0.64 
 -21 -21  -3    2.56    0.58 
  21 -21  -3    3.07    0.51 
 -21 -21  -5   -0.30    0.24 
 -21  21   5    0.28    0.28 
 -23 -21   5    0.91    0.43 
  23 -21   5    0.41    0.38 
 -23 -21   3    1.88    0.50 
  23 -21   3    1.99    0.56 
 -23 -21   1    3.85    0.52 
 -23 -21   1    3.51    0.60 
  23 -21   1    3.14    0.56 
 -23  21   1    3.11    0.51 
 -23 -21  -1    4.23    0.67 
 -23 -21  -1    4.73    0.65 
 -23  21   1    3.93    0.72 
  23 -21  -1    4.38    0.63 
 -23  21   3    2.38    0.58 
 -23 -21  -3    1.11    0.38 
 -23 -21  -5    1.16    0.46 
 -23  21   5    0.90    0.48 
 -25 -21   5    0.80    0.39 
  25 -21   5    0.78    0.43 
 -25 -21   3    1.20    0.41 
  25 -21   3    2.35    0.55 
 -25 -21   1    3.00    0.56 
  25 -21   1    2.93    0.54 
 -25 -21  -1    2.70    0.55 
 -25 -21  -1    2.73    0.52 
 -25  21   1    3.37    0.52 
 -25  21   1    3.22    0.63 
  25 -21  -1    3.07    0.51 
 -25  21   3    1.32    0.49 
 -25 -21  -3    1.28    0.45 
 -25 -21  -5    0.77    0.42 
 -25  21   5    0.53    0.41 
 -27 -21   3    0.59    0.30 
  27 -21   3    0.70    0.27 
 -27 -21   1    0.90    0.33 
  27 -21   1    0.78    0.31 
 -27  21   1    1.13    0.34 
 -27 -21  -1    1.07    0.32 
 -27  21   1    1.05    0.37 
 -27 -21  -1    0.73    0.28 
  27 -21  -1    0.62    0.24 
 -27 -21  -3    1.08    0.41 
 -27  21   3    1.26    0.38 
 -29 -21   3    1.77    0.51 
  29 -21   3    2.07    0.52 
 -29 -21   1    3.47    0.63 
  29 -21   1    2.46    0.53 
 -29 -21  -1    3.22    0.60 
 -29  21   1    3.53    0.64 
 -29 -21  -1    2.63    0.54 
 -29  21   1    2.85    0.54 
  29 -21  -1    2.69    0.49 
 -29  21   3    1.14    0.38 
 -29 -21  -3    1.63    0.49 
 -31 -21   3    0.34    0.34 
  31 -21   3    0.72    0.37 
 -31 -21   1    3.24    0.61 
  31 -21   1    2.47    0.54 
 -31  21   1    2.38    0.53 
 -31 -21  -1    2.73    0.56 
 -31  21   1    2.26    0.55 
 -31 -21  -1    2.83    0.59 
  31 -21  -1    2.63    0.49 
 -31  21   3    1.31    0.45 
 -31 -21  -3    0.80    0.35 
 -33 -21   3    0.12    0.27 
  33 -21   3   -0.05    0.23 
 -33 -21   1    1.48    0.44 
 -33  21  -1    1.92    0.60 
  33 -21   1    1.98    0.47 
 -33  21   1    1.13    0.38 
 -33  21   1    1.82    0.47 
 -33 -21  -1    1.13    0.42 
 -33 -21  -1    1.13    0.34 
  33 -21  -1    2.23    0.46 
 -33  21   3    0.57    0.26 
 -33 -21  -3    0.19    0.26 
 -35 -21   3    1.20    0.43 
  35 -21   3    0.42    0.30 
 -35 -21   1    0.51    0.30 
 -35  21  -1    0.34    0.32 
  35 -21   1    0.15    0.19 
 -35 -21  -1    0.48    0.25 
 -35 -21  -1    0.43    0.24 
 -35  21   1    0.43    0.24 
 -35  21   1    0.34    0.31 
 -35  21   3    1.70    0.46 
 -35 -21  -3    1.17    0.43 
 -37 -21   3    0.08    0.25 
  37 -21   3   -0.23    0.25 
 -37 -21   1    0.43    0.29 
 -37  21  -1   -0.01    0.27 
  37 -21   1   -0.02    0.15 
 -37  21   1    0.18    0.24 
 -37 -21  -1    0.27    0.23 
 -37  21   1    0.25    0.22 
 -37  21   3   -0.13    0.28 
 -37 -21  -3    0.78    0.31 
 -39 -21   1    0.66    0.31 
 -39  21  -1    0.84    0.39 
  39 -21   1    0.40    0.30 
 -39  21   1    1.09    0.42 
 -39 -21  -1    0.80    0.33 
 -41 -21   1    0.41    0.32 
 -41  21  -1    0.76    0.44 
  41 -21   1    0.24    0.25 
 -41 -21  -1    0.69    0.34 
 -43  21  -1    0.78    0.43 
 -43 -21   1   -0.06    0.28 
  43 -21   1    0.54    0.25 
 -43 -21  -1    0.76    0.37 
   0 -22   6    0.54    0.36 
   0 -22   4    0.53    0.31 
   0 -22   4    0.01    0.19 
   0 -22   2   28.40    1.69 
   0 -22   2   29.49    1.77 
   0  22   0    0.11    0.10 
   0 -22   0    0.02    0.06 
   0 -22   0    0.13    0.12 
   0 -22  -2   22.44    1.48 
   0  22   2   25.76    1.61 
   0  22   4    0.26    0.24 
   0 -22  -4    0.29    0.22 
   0 -22  -6    0.84    0.44 
  -2 -22   6   -0.30    0.25 
   2 -22   6    0.40    0.35 
  -2 -22   4    2.16    0.47 
  -2 -22   4    2.70    0.60 
   2 -22   4    2.94    0.60 
   2 -22   4    2.09    0.48 
  -2 -22   2    0.26    0.20 
  -2 -22   2    0.64    0.27 
   2 -22   2    0.43    0.21 
  -2 -22   0    5.50    0.43 
  -2 -22   0    4.88    0.59 
  -2  22   0    5.40    0.45 
   2 -22   0    5.23    0.42 
   2 -22   0    5.92    0.66 
  -2  22   2    0.34    0.23 
  -2 -22  -2    0.24    0.21 
   2  22   2    0.39    0.21 
   2 -22  -2    0.22    0.16 
  -2 -22  -4    2.53    0.56 
  -2  22   4    2.02    0.54 
   2 -22  -4    2.92    0.56 
   2  22   4    2.82    0.62 
  -2 -22  -6    0.35    0.31 
  -2  22   6   -0.20    0.27 
   2  22   6   -0.54    0.25 
  -4 -22   6    1.01    0.44 
   4 -22   6    0.84    0.41 
  -4 -22   4    0.54    0.27 
  -4 -22   4    0.90    0.34 
   4 -22   4    0.69    0.30 
  -4 -22   2   15.33    1.09 
  -4 -22   2   14.21    1.00 
   4 -22   2   14.30    1.07 
  -4 -22   0    0.71    0.24 
  -4 -22   0    0.48    0.16 
   4 -22   0    0.60    0.21 
  -4  22   2   12.55    1.06 
  -4 -22  -2   13.67    1.02 
   4  22   2   15.41    1.10 
   4  22   2   12.79    1.00 
   4 -22  -2   12.64    0.98 
  -4  22   4    0.47    0.27 
  -4 -22  -4    0.01    0.23 
   4  22   4    0.38    0.27 
   4  22   4    0.88    0.44 
   4 -22  -4    1.13    0.38 
  -4  22   6    0.49    0.34 
  -4 -22  -6    0.55    0.34 
   4  22   6    0.87    0.55 
  -6 -22   6    0.08    0.26 
   6 -22   6   -0.31    0.20 
  -6 -22   4    2.13    0.54 
   6 -22   4    1.56    0.44 
  -6 -22   2    5.48    0.65 
  -6 -22   2    7.63    0.84 
   6 -22   2    5.34    0.71 
  -6 -22   0    4.09    0.38 
  -6 -22   0    4.88    0.60 
   6 -22   0    4.12    0.55 
  -6 -22  -2    4.49    0.67 
  -6  22   2    5.57    0.78 
   6 -22  -2    6.42    0.74 
   6  22   2    6.82    0.83 
   6  22   2    5.95    0.74 
  -6  22   4    2.49    0.63 
  -6 -22  -4    2.66    0.57 
   6  22   4    1.90    0.47 
   6 -22  -4    2.92    0.54 
   6  22   4    1.69    0.49 
  -6 -22  -6    0.24    0.27 
  -6  22   6   -0.03    0.31 
   6  22   6   -0.21    0.31 
  -8 -22   4    0.25    0.22 
   8 -22   4    0.29    0.27 
  -8 -22   2    9.65    0.73 
  -8 -22   2    9.15    0.82 
   8 -22   2    9.59    0.83 
  -8 -22   0    0.58    0.21 
  -8 -22   0    0.84    0.20 
   8 -22   0    0.91    0.27 
  -8 -22  -2    7.88    0.52 
  -8 -22  -2    7.24    0.86 
  -8  22   2    9.40    0.87 
   8  22   2    9.39    0.76 
   8  22   2   10.39    0.86 
   8 -22  -2    7.77    0.72 
  -8  22   4    0.06    0.25 
  -8 -22  -4    0.62    0.29 
   8  22   4    0.37    0.32 
   8 -22  -4    0.57    0.28 
   8  22   4    0.13    0.21 
 -10 -22   4    4.85    0.81 
  10 -22   4    3.37    0.66 
 -10 -22   2    1.82    0.33 
 -10 -22   2    1.79    0.41 
  10 -22   2    1.75    0.39 
 -10 -22   0    7.73    0.67 
 -10 -22   0    8.85    0.65 
  10 -22   0    9.30    0.75 
 -10 -22  -2    2.65    0.33 
 -10  22   2    1.64    0.45 
 -10 -22  -2    1.50    0.39 
  10  22   2    1.93    0.38 
  10 -22  -2    2.47    0.43 
 -10 -22  -4    5.31    0.89 
 -10  22   4    4.16    0.84 
  10 -22  -4    5.08    0.74 
  10  22   4    4.13    0.85 
 -12 -22   4    0.39    0.25 
  12 -22   4    0.64    0.37 
 -12 -22   2   12.86    0.90 
 -12 -22   2   15.38    1.10 
  12 -22   2   13.34    1.06 
 -12 -22   0    4.00    0.51 
 -12  22   0    3.70    0.64 
 -12 -22   0    3.19    0.50 
  12 -22   0    2.75    0.48 
 -12 -22  -2   11.81    0.77 
 -12  22   2   12.76    1.08 
 -12 -22  -2   11.93    0.99 
  12 -22  -2   11.72    0.92 
 -12  22   4    0.77    0.39 
 -12 -22  -4    0.30    0.32 
  12  22   4    0.00    0.23 
  12 -22  -4    0.98    0.31 
 -14 -22   4    1.86    0.50 
  14 -22   4    2.78    0.62 
 -14 -22   2    8.15    0.91 
 -14 -22   2    7.13    0.57 
  14 -22   2    6.38    0.81 
 -14 -22   0   23.05    1.46 
 -14  22   0   24.97    1.62 
 -14 -22   0   24.60    1.44 
  14 -22   0   25.59    1.53 
 -14 -22  -2    6.50    0.55 
 -14 -22  -2    7.44    0.87 
 -14  22   2    6.70    0.90 
  14 -22  -2    7.31    0.67 
 -14  22   4    1.87    0.56 
 -14 -22  -4    2.31    0.56 
  14 -22  -4    2.49    0.47 
 -16 -22   4    0.44    0.31 
  16 -22   4   -0.03    0.25 
 -16 -22   2    2.24    0.35 
 -16 -22   2    1.87    0.41 
  16 -22   2    1.34    0.42 
 -16 -22   0   -0.04    0.10 
 -16 -22   0    0.18    0.16 
 -16  22   0    0.17    0.17 
  16 -22   0    0.07    0.14 
 -16 -22  -2    2.71    0.42 
 -16 -22  -2    1.82    0.44 
 -16  22   2    2.02    0.52 
  16 -22  -2    3.08    0.51 
 -16 -22  -4    0.34    0.25 
 -16  22   4   -0.04    0.25 
 -18 -22   4    3.72    0.72 
  18 -22   4    3.13    0.66 
 -18 -22   2    3.17    0.56 
  18 -22   2    1.86    0.44 
 -18 -22   0   13.07    0.99 
 -18  22   0   13.24    1.09 
 -18 -22   0   15.05    1.03 
  18 -22   0   15.14    1.07 
 -18 -22  -2    3.20    0.49 
 -18  22   2    3.10    0.63 
 -18 -22  -2    2.46    0.53 
  18 -22  -2    2.86    0.49 
 -18  22   4    3.21    0.80 
 -18 -22  -4    3.53    0.74 
 -20 -22   4    0.21    0.25 
  20 -22   4    0.26    0.30 
 -20 -22   2    2.27    0.51 
  20 -22   2    1.57    0.39 
 -20 -22   0    0.92    0.29 
 -20 -22   0    0.27    0.18 
 -20  22   0    0.38    0.19 
  20 -22   0    0.64    0.23 
 -20  22   2    2.25    0.57 
 -20 -22  -2    1.13    0.37 
 -20 -22  -2    1.67    0.37 
  20 -22  -2    2.28    0.43 
 -20 -22  -4    0.53    0.34 
 -20  22   4    0.10    0.29 
 -22 -22   4    2.49    0.60 
  22 -22   4    1.55    0.50 
 -22 -22   2    0.64    0.33 
  22 -22   2    0.85    0.37 
 -22 -22   0   20.18    1.28 
 -22  22   0   18.54    1.33 
 -22 -22   0   14.42    1.14 
  22 -22   0   18.38    1.26 
 -22 -22  -2    0.86    0.28 
 -22  22   2    0.78    0.34 
 -22 -22  -2    0.66    0.28 
  22 -22  -2    0.70    0.25 
 -22 -22  -4    2.93    0.64 
 -22  22   4    1.69    0.54 
 -24 -22   4    0.11    0.26 
  24 -22   4    0.25    0.33 
 -24 -22   2    6.04    0.84 
  24 -22   2    8.31    1.00 
 -24  22   0   -0.18    0.14 
 -24  22   0    0.04    0.16 
 -24 -22   0   -0.05    0.13 
 -24 -22   0    0.45    0.19 
  24 -22   0    0.33    0.17 
 -24  22   2    6.57    1.01 
 -24 -22  -2    6.62    0.93 
 -24 -22  -2    8.08    0.91 
  24 -22  -2    7.25    0.69 
 -24  22   4   -0.24    0.20 
 -24 -22  -4    0.23    0.24 
 -26 -22   4    0.14    0.29 
  26 -22   4    0.42    0.36 
 -26 -22   2    0.67    0.30 
  26 -22   2    1.06    0.37 
 -26  22   0   11.70    1.07 
 -26 -22   0   13.70    1.04 
 -26 -22   0   13.24    1.07 
 -26  22   0   15.14    1.14 
  26 -22   0   14.91    1.11 
 -26 -22  -2    0.68    0.30 
 -26  22   2    0.49    0.33 
 -26 -22  -2    0.97    0.32 
  26 -22  -2    0.91    0.28 
 -26  22   4    0.01    0.23 
 -26 -22  -4    0.43    0.31 
 -28 -22   4    1.12    0.39 
  28 -22   4    0.03    0.34 
 -28 -22   2    5.24    0.85 
  28 -22   2    4.72    0.76 
 -28 -22   0    1.28    0.34 
 -28  22   0    1.88    0.47 
 -28  22   0    1.86    0.47 
 -28 -22   0    1.62    0.41 
  28 -22   0    1.12    0.34 
 -28 -22  -2    5.22    0.76 
 -28 -22  -2    4.96    0.78 
 -28  22   2    4.53    0.80 
 -28  22   4   -0.08    0.24 
 -28 -22  -4    0.36    0.28 
 -30 -22   4    1.46    0.48 
  30 -22   4    1.26    0.51 
 -30 -22   2   -0.01    0.20 
  30 -22   2   -0.08    0.20 
 -30  22   0    0.11    0.16 
 -30  22   0    0.59    0.33 
 -30 -22   0    0.51    0.27 
 -30 -22   0    0.31    0.19 
  30 -22   0    0.20    0.20 
 -30 -22  -2    0.18    0.24 
 -30  22   2    0.32    0.29 
 -30 -22  -2    0.22    0.22 
 -30 -22  -4    1.02    0.48 
 -30  22   4    0.67    0.36 
 -32 -22   4    0.13    0.32 
  32 -22   4    0.52    0.34 
 -32 -22   2    1.48    0.43 
  32 -22   2    0.84    0.36 
 -32 -22   0    0.15    0.21 
 -32  22   0   -0.05    0.23 
 -32  22   0    0.48    0.24 
  32 -22   0    0.12    0.18 
 -32 -22  -2    2.21    0.50 
 -32  22   2    2.08    0.54 
 -32 -22  -2    2.16    0.54 
 -32  22   4    0.13    0.27 
 -32 -22  -4    0.25    0.29 
 -34 -22   2   -0.12    0.19 
  34 -22   2    0.68    0.30 
 -34  22   0    1.89    0.47 
 -34  22   0    1.12    0.42 
 -34 -22   0    1.13    0.40 
  34 -22   0    1.26    0.38 
 -34  22   2    0.52    0.33 
 -34 -22  -2    0.20    0.25 
 -34 -22  -2    0.59    0.25 
 -36 -22   2    0.81    0.39 
  36 -22   2    0.81    0.29 
 -36 -22   0    1.05    0.37 
 -36  22   0    1.28    0.44 
  36 -22   0    0.98    0.30 
 -36 -22  -2    0.91    0.36 
 -36  22   2    1.46    0.49 
 -36 -22  -2    0.67    0.34 
 -38 -22   2   -0.04    0.24 
  38 -22   2    0.35    0.20 
 -38 -22   0    3.19    0.70 
 -38  22   0    3.31    0.71 
  38 -22   0    2.83    0.52 
 -38 -22  -2    0.14    0.23 
 -38 -22  -2    0.01    0.24 
 -38  22   2    0.60    0.27 
 -40 -22   2    0.32    0.31 
  40 -22   2    0.30    0.26 
 -40 -22   0    0.23    0.25 
 -40  22   0    0.13    0.31 
 -40 -22  -2    0.41    0.28 
 -40  22   2    0.87    0.30 
 -40 -22  -2    0.42    0.31 
 -42  22   0    0.43    0.36 
 -42 -22   0    0.97    0.38 
  -1 -23   5    0.27    0.27 
   1 -23   5    0.58    0.34 
  -1 -23   3    2.53    0.47 
  -1 -23   3    3.45    0.62 
   1 -23   3    1.83    0.48 
   1 -23   3    1.47    0.37 
  -1 -23   1   16.80    1.08 
  -1 -23   1   15.42    1.07 
   1 -23   1   14.85    1.04 
   1 -23   1   17.38    1.11 
  -1  23   1   17.93    1.22 
  -1 -23  -1   16.28    1.12 
  -1 -23  -1   15.87    0.85 
   1  23   1   16.31    1.12 
   1 -23  -1   16.66    0.84 
   1 -23  -1   17.32    1.14 
   1  23   1   15.63    1.16 
  -1  23   3    2.36    0.57 
  -1 -23  -3    3.37    0.59 
   1  23   3    3.23    0.63 
   1 -23  -3    3.30    0.57 
  -1 -23  -5    0.23    0.29 
  -1  23   5    0.89    0.39 
   1 -23  -5    0.83    0.37 
   1  23   5    0.34    0.25 
  -3 -23   5    1.81    0.54 
   3 -23   5    1.47    0.47 
   3 -23   5    1.49    0.45 
  -3 -23   3    3.94    0.60 
  -3 -23   3    3.72    0.67 
   3 -23   3    3.81    0.61 
  -3 -23   1   37.99    2.06 
  -3 -23   1   37.76    2.07 
   3 -23   1   37.69    2.10 
  -3  23   1   37.51    2.21 
  -3 -23  -1   36.66    1.78 
  -3 -23  -1   38.48    2.07 
   3 -23  -1   36.68    2.06 
   3 -23  -1   35.02    1.72 
   3  23   1   35.72    2.09 
  -3  23   3    3.12    0.64 
  -3 -23  -3    3.45    0.60 
   3  23   3    3.48    0.64 
   3 -23  -3    3.53    0.58 
  -3 -23  -5    1.82    0.52 
  -3  23   5    3.04    0.67 
   3  23   5    2.04    0.63 
   3  23   5    1.36    0.47 
   3 -23  -5    2.88    0.60 
  -5 -23   5    0.51    0.31 
   5 -23   5    0.86    0.35 
   5 -23   5    0.49    0.28 
  -5 -23   3    6.53    0.86 
  -5 -23   3    6.52    0.76 
   5 -23   3    5.53    0.79 
  -5 -23   1    7.24    0.64 
  -5 -23   1    6.99    0.64 
   5 -23   1    7.85    0.69 
  -5 -23  -1    8.21    0.50 
  -5  23   1    7.29    0.94 
  -5 -23  -1    5.88    0.73 
   5 -23  -1    7.10    0.43 
   5  23   1    7.85    0.70 
   5 -23  -1    8.19    0.69 
  -5  23   3    5.63    0.87 
  -5 -23  -3    5.89    0.80 
   5 -23  -3    6.11    0.82 
   5  23   3    7.12    0.99 
   5  23   3    4.89    0.76 
  -5  23   5    0.26    0.32 
  -5 -23  -5    0.76    0.33 
   5  23   5    0.77    0.37 
   5 -23  -5    0.79    0.33 
  -7 -23   5    1.33    0.44 
   7 -23   5    1.29    0.50 
  -7 -23   3    8.52    0.72 
  -7 -23   3    8.05    1.00 
   7 -23   3    7.59    0.91 
  -7 -23   1   15.52    1.03 
  -7 -23   1   13.86    0.99 
   7 -23   1   15.75    1.08 
  -7 -23  -1   14.86    0.82 
  -7  23   1   12.63    1.05 
  -7 -23  -1   14.01    1.01 
   7 -23  -1   11.70    0.94 
  -7 -23  -3    8.15    0.99 
  -7  23   3    9.78    1.19 
   7  23   3    9.91    0.94 
   7 -23  -3    7.70    0.90 
   7  23   3    7.41    0.77 
  -7 -23  -5    1.96    0.55 
  -7  23   5    1.75    0.59 
   7  23   5    1.80    0.68 
   7 -23  -5    1.84    0.51 
  -9 -23   5    1.26    0.42 
   9 -23   5    0.93    0.39 
  -9 -23   3    0.86    0.34 
  -9 -23   3    0.68    0.25 
   9 -23   3    1.12    0.37 
  -9 -23   1   12.77    0.91 
  -9 -23   1   13.46    0.95 
   9 -23   1   13.94    1.02 
  -9 -23  -1   12.59    0.77 
  -9 -23  -1   11.80    0.91 
  -9  23   1   12.21    1.01 
   9 -23  -1   11.03    0.89 
  -9 -23  -3    0.48    0.24 
  -9  23   3    0.27    0.30 
   9  23   3    0.47    0.26 
   9 -23  -3    0.65    0.25 
   9  23   3    0.48    0.25 
  -9  23   5    1.16    0.50 
  -9 -23  -5    0.83    0.41 
   9  23   5    1.27    0.48 
 -11 -23   5    0.08    0.23 
  11 -23   5    0.58    0.39 
 -11 -23   3    2.65    0.58 
  11 -23   3    2.89    0.58 
 -11 -23   1    8.89    0.74 
 -11 -23   1    9.59    0.73 
  11 -23   1    8.67    0.78 
 -11  23   1   10.01    0.89 
 -11 -23  -1    9.12    0.65 
 -11 -23  -1    8.67    0.77 
  11 -23  -1    9.15    0.77 
 -11  23   3    2.27    0.57 
 -11 -23  -3    2.74    0.59 
  11  23   3    2.22    0.53 
  11 -23  -3    4.10    0.62 
  11  23   3    3.40    0.56 
 -11  23   5    0.31    0.32 
 -11 -23  -5    0.43    0.33 
  11  23   5    0.16    0.37 
 -13 -23   5    1.64    0.48 
  13 -23   5    0.46    0.35 
 -13 -23   3    3.58    0.67 
  13 -23   3    4.01    0.70 
 -13 -23   1    4.31    0.54 
 -13 -23   1    4.49    0.60 
  13 -23   1    4.56    0.65 
 -13 -23  -1    3.21    0.55 
 -13  23   1    5.52    0.80 
 -13 -23  -1    4.33    0.52 
  13 -23  -1    4.16    0.59 
 -13  23   3    2.56    0.58 
 -13 -23  -3    2.21    0.52 
  13 -23  -3    2.91    0.53 
  13  23   3    3.94    0.60 
 -13 -23  -5    0.28    0.28 
 -13  23   5    1.28    0.50 
 -15 -23   5    1.21    0.41 
  15 -23   5    0.86    0.46 
 -15 -23   3    0.06    0.20 
  15 -23   3    0.10    0.25 
 -15 -23   1    0.83    0.25 
 -15 -23   1    1.04    0.31 
  15 -23   1    1.49    0.38 
 -15  23   1    0.97    0.33 
 -15 -23  -1    0.50    0.16 
 -15 -23  -1    0.74    0.30 
  15 -23  -1    0.99    0.30 
 -15  23   3   -0.13    0.17 
 -15 -23  -3    0.32    0.22 
  15 -23  -3    0.17    0.18 
 -15 -23  -5    1.02    0.43 
 -15  23   5    1.18    0.54 
 -17 -23   5    1.15    0.41 
  17 -23   5    1.06    0.50 
 -17 -23   3    5.13    0.83 
  17 -23   3    3.94    0.71 
 -17 -23   1   10.48    0.87 
 -17 -23   1   10.66    0.79 
  17 -23   1   10.66    0.92 
 -17  23   1   11.10    0.96 
 -17 -23  -1    8.79    0.81 
 -17 -23  -1   10.08    0.77 
  17 -23  -1    9.30    0.80 
 -17  23   3    4.65    0.84 
 -17 -23  -3    2.88    0.58 
  17 -23  -3    5.75    0.76 
 -17 -23  -5    1.87    0.54 
 -17  23   5    1.42    0.58 
 -19 -23   5    0.74    0.36 
  19 -23   5    0.31    0.42 
 -19 -23   3    0.73    0.31 
  19 -23   3    0.24    0.28 
 -19 -23   1    3.25    0.54 
 -19 -23   1    2.37    0.41 
  19 -23   1    2.37    0.49 
 -19  23   1    3.46    0.66 
 -19 -23  -1    3.28    0.53 
 -19 -23  -1    2.85    0.54 
  19 -23  -1    5.22    0.67 
 -19 -23  -3    0.35    0.24 
 -19  23   3    0.86    0.32 
  19 -23  -3    0.71    0.27 
 -19  23   5    0.39    0.38 
 -19 -23  -5    0.21    0.29 
 -21 -23   5    0.33    0.34 
  21 -23   5    0.52    0.39 
 -21 -23   3    2.90    0.61 
  21 -23   3    2.81    0.61 
 -21 -23   1    5.95    0.57 
 -21 -23   1    6.34    0.80 
  21 -23   1    5.81    0.81 
 -21 -23  -1    6.57    0.78 
 -21  23   1    5.97    0.55 
 -21 -23  -1    5.19    0.73 
 -21  23   1    5.20    0.80 
  21 -23  -1    7.49    0.84 
 -21  23   3    2.76    0.63 
 -21 -23  -3    2.59    0.58 
  21 -23  -3    2.27    0.43 
 -21 -23  -5   -0.19    0.30 
 -21  23   5    0.59    0.39 
 -23 -23   5    0.68    0.40 
  23 -23   5    0.11    0.37 
 -23 -23   3    1.85    0.53 
  23 -23   3    1.70    0.50 
 -23 -23   1    2.01    0.46 
 -23 -23   1    2.62    0.43 
  23 -23   1    2.48    0.53 
 -23  23   1    2.09    0.39 
 -23 -23  -1    1.62    0.38 
 -23  23   1    2.55    0.58 
 -23 -23  -1    1.45    0.42 
  23 -23  -1    1.48    0.35 
 -23 -23  -3    1.37    0.43 
 -23  23   3    1.24    0.38 
 -23 -23  -5   -0.13    0.28 
 -23  23   5   -0.39    0.31 
 -25 -23   3    1.17    0.42 
  25 -23   3    0.74    0.42 
 -25 -23   1    1.70    0.41 
  25 -23   1    1.44    0.35 
 -25 -23  -1    2.17    0.50 
 -25 -23  -1    2.03    0.46 
 -25  23   1    1.75    0.42 
 -25  23   1    1.95    0.51 
  25 -23  -1    2.11    0.44 
 -25 -23  -3    0.94    0.41 
 -25  23   3    2.58    0.62 
 -27 -23   3    1.18    0.42 
  27 -23   3    0.79    0.30 
 -27 -23   1    1.96    0.47 
  27 -23   1    2.21    0.51 
 -27  23   1    1.91    0.53 
 -27 -23  -1    3.55    0.60 
 -27  23   1    2.72    0.50 
 -27 -23  -1    2.14    0.49 
  27 -23  -1    2.69    0.49 
 -27  23   3    1.38    0.50 
 -27 -23  -3    1.23    0.42 
 -29 -23   3    0.04    0.21 
  29 -23   3    0.74    0.31 
 -29 -23   1    3.53    0.65 
  29 -23   1    3.54    0.65 
 -29 -23  -1    2.18    0.50 
 -29  23   1    2.68    0.59 
 -29  23   1    3.24    0.58 
 -29 -23  -1    1.58    0.42 
  29 -23  -1    3.23    0.55 
 -29  23   3    0.61    0.33 
 -29 -23  -3    0.95    0.38 
 -31 -23   3    0.13    0.24 
  31 -23   3    0.56    0.32 
 -31 -23   1    1.90    0.44 
  31 -23   1    2.20    0.48 
 -31  23   1    2.34    0.57 
 -31 -23  -1    2.83    0.59 
 -31  23   1    1.81    0.49 
 -31 -23  -1    1.56    0.43 
  31 -23  -1    3.03    0.57 
 -31 -23  -3    0.47    0.32 
 -31  23   3    0.70    0.34 
 -33 -23   3    0.98    0.39 
  33 -23   3    0.89    0.38 
 -33 -23   1    1.17    0.36 
  33 -23   1    0.92    0.30 
 -33  23   1    0.85    0.36 
 -33 -23  -1    0.47    0.32 
 -33 -23  -1   -0.03    0.25 
  33 -23  -1    0.95    0.30 
 -33  23   3    0.59    0.32 
 -33 -23  -3    0.44    0.30 
 -35 -23   3    0.82    0.40 
  35 -23   3    0.62    0.31 
 -35 -23   1    0.07    0.22 
  35 -23   1    0.44    0.20 
 -35  23   1    0.48    0.26 
 -35 -23  -1    0.41    0.27 
 -35 -23  -1    0.04    0.22 
 -35  23   3    0.78    0.32 
 -35 -23  -3    0.35    0.30 
 -37 -23   3    1.32    0.47 
  37 -23   3    0.64    0.34 
 -37 -23   1    1.12    0.36 
  37 -23   1    0.33    0.22 
 -37  23   1    0.95    0.34 
 -37 -23  -1    0.88    0.38 
 -37  23   3    1.08    0.39 
 -37 -23  -3    0.67    0.38 
 -39 -23   1    0.26    0.27 
  39 -23   1    0.55    0.26 
 -39 -23  -1    0.17    0.23 
 -41 -23   1    0.26    0.28 
  41 -23   1    0.28    0.28 
 -41 -23  -1    0.35    0.22 
   0 -24   4    9.64    1.20 
   0 -24   4   11.03    0.96 
   0 -24   2    0.08    0.15 
   0 -24   2   -0.14    0.14 
   0  24   0   10.08    0.73 
   0 -24   0   10.37    0.68 
   0 -24   0   10.36    0.81 
   0 -24  -2    0.29    0.19 
   0  24   2    0.02    0.15 
   0  24   4   11.00    1.08 
   0 -24  -4   11.52    1.26 
  -2 -24   4    3.15    0.67 
  -2 -24   4    2.69    0.53 
   2 -24   4    3.11    0.63 
   2 -24   4    2.67    0.53 
  -2 -24   2    4.31    0.67 
  -2 -24   2    4.30    0.60 
   2 -24   2    3.33    0.56 
  -2 -24   0    4.16    0.46 
  -2  24   0    3.59    0.46 
  -2 -24   0    4.20    0.59 
   2 -24   0    3.70    0.45 
   2 -24   0    4.19    0.56 
  -2  24   2    2.78    0.55 
  -2 -24  -2    2.25    0.44 
   2  24   2    2.61    0.50 
   2  24   2    2.94    0.55 
   2 -24  -2    2.11    0.44 
  -2 -24  -4    2.77    0.57 
  -2  24   4    2.17    0.54 
   2  24   4    1.87    0.50 
   2 -24  -4    2.91    0.61 
  -4 -24   4    2.15    0.49 
  -4 -24   4    1.94    0.44 
   4 -24   4    1.97    0.48 
  -4 -24   2    2.42    0.44 
  -4 -24   2    2.48    0.48 
   4 -24   2    1.55    0.39 
  -4 -24   0   51.25    2.50 
  -4 -24   0   49.07    2.63 
   4 -24   0   48.72    2.64 
  -4 -24  -2    2.57    0.48 
  -4  24   2    1.69    0.44 
   4  24   2    2.19    0.48 
   4  24   2    2.05    0.46 
   4 -24  -2    2.67    0.51 
  -4  24   4    1.68    0.51 
  -4 -24  -4    1.55    0.49 
   4  24   4    2.23    0.54 
   4 -24  -4    2.06    0.47 
   4  24   4    2.33    0.61 
  -6 -24   4    0.72    0.33 
   6 -24   4    1.05    0.40 
  -6 -24   2    6.18    0.70 
  -6 -24   2    7.12    0.84 
   6 -24   2    6.11    0.74 
  -6 -24   0   11.31    0.88 
  -6 -24   0   12.76    0.81 
   6 -24   0   12.35    0.93 
  -6 -24  -2    5.15    0.72 
  -6  24   2    5.45    0.80 
   6  24   2    7.32    0.86 
   6 -24  -2    5.68    0.75 
   6  24   2    6.29    0.81 
  -6 -24  -4    0.20    0.24 
  -6  24   4    0.32    0.25 
   6 -24  -4    0.23    0.23 
   6  24   4    0.37    0.30 
   6  24   4    0.76    0.34 
  -8 -24   4    1.46    0.45 
   8 -24   4    0.60    0.35 
  -8 -24   2    3.39    0.56 
  -8 -24   2    3.65    0.52 
   8 -24   2    3.40    0.59 
  -8 -24   0   14.41    0.92 
  -8 -24   0   14.08    1.01 
   8 -24   0   15.18    1.05 
  -8 -24  -2    3.65    0.62 
  -8  24   2    2.98    0.58 
   8  24   2    1.97    0.45 
   8  24   2    3.44    0.57 
   8 -24  -2    3.82    0.58 
  -8  24   4    1.13    0.41 
  -8 -24  -4    1.23    0.44 
   8  24   4    1.32    0.43 
   8  24   4    1.33    0.45 
   8 -24  -4    1.40    0.40 
 -10 -24   4   -0.09    0.21 
  10 -24   4   -0.08    0.24 
 -10 -24   2    9.93    0.77 
 -10 -24   2    9.99    0.88 
  10 -24   2    9.99    0.90 
 -10 -24   0    5.16    0.58 
 -10 -24   0    4.56    0.61 
  10 -24   0    5.20    0.65 
 -10 -24  -2    9.11    0.84 
 -10  24   2   10.14    1.22 
  10 -24  -2    9.21    0.80 
 -10 -24  -4   -0.09    0.21 
 -10  24   4   -0.05    0.24 
  10 -24  -4    0.31    0.22 
  10  24   4   -0.04    0.20 
 -12 -24   4    2.70    0.59 
  12 -24   4    2.12    0.56 
 -12 -24   2    2.78    0.43 
 -12 -24   2    2.36    0.48 
  12 -24   2    2.80    0.56 
 -12 -24   0    8.23    0.70 
 -12 -24   0    7.80    0.62 
  12 -24   0    7.56    0.71 
 -12  24   2    3.65    0.70 
 -12 -24  -2    2.72    0.53 
  12 -24  -2    2.82    0.51 
 -12 -24  -4    1.85    0.52 
 -12  24   4    1.67    0.54 
  12 -24  -4    1.96    0.46 
 -14 -24   4    0.47    0.34 
  14 -24   4    0.20    0.27 
 -14 -24   2   13.36    1.05 
 -14 -24   2   12.47    0.88 
  14 -24   2   11.98    1.03 
 -14  24   0    0.18    0.15 
 -14 -24   0    0.08    0.13 
 -14 -24   0    0.13    0.16 
  14 -24   0    0.52    0.21 
 -14  24   2   13.23    1.19 
 -14 -24  -2   13.61    0.91 
 -14 -24  -2   14.36    1.15 
  14 -24  -2   16.50    1.12 
 -14 -24  -4    0.11    0.27 
 -14  24   4    0.00    0.21 
  14 -24  -4    0.00    0.19 
 -16 -24   4    1.50    0.49 
  16 -24   4    1.24    0.40 
 -16 -24   2    3.41    0.62 
 -16 -24   2    3.19    0.46 
  16 -24   2    2.52    0.55 
 -16 -24   0   17.60    1.20 
 -16  24   0   21.58    1.43 
 -16 -24   0   16.33    1.21 
  16 -24   0   21.49    1.35 
 -16 -24  -2    3.34    0.60 
 -16  24   2    2.69    0.58 
 -16 -24  -2    2.49    0.40 
  16 -24  -2    3.92    0.61 
 -16  24   4    1.36    0.49 
 -16 -24  -4    3.46    0.68 
 -18 -24   4    0.22    0.23 
  18 -24   4    0.38    0.33 
 -18 -24   2    8.76    0.85 
  18 -24   2   10.39    1.15 
 -18 -24   0    0.35    0.16 
 -18  24   0    0.16    0.20 
 -18 -24   0    0.40    0.20 
  18 -24   0    0.34    0.22 
 -18  24   2    7.31    1.02 
 -18 -24  -2    7.90    0.68 
 -18 -24  -2    8.69    1.04 
  18 -24  -2    9.01    0.78 
 -18 -24  -4    0.25    0.22 
 -18  24   4    0.17    0.26 
 -20 -24   4    0.49    0.38 
  20 -24   4    1.66    0.55 
 -20 -24   2    1.54    0.41 
  20 -24   2    1.27    0.40 
 -20 -24   0   13.45    0.98 
 -20 -24   0   10.57    0.90 
 -20  24   0   12.86    1.06 
  20 -24   0   12.17    0.98 
 -20 -24  -2    1.29    0.33 
 -20  24   2    0.83    0.37 
 -20 -24  -2    0.97    0.36 
  20 -24  -2    0.41    0.23 
 -20  24   4    1.72    0.54 
 -20 -24  -4    1.73    0.52 
 -22 -24   4    0.56    0.33 
  22 -24   4   -0.41    0.19 
 -22 -24   2    4.32    0.71 
  22 -24   2    5.08    0.76 
 -22 -24   0    0.10    0.15 
 -22 -24   0   -0.14    0.12 
 -22  24   0    0.05    0.15 
  22 -24   0    0.25    0.18 
 -22 -24  -2    3.69    0.70 
 -22  24   2    5.31    0.90 
 -22 -24  -2    4.80    0.65 
  22 -24  -2    4.41    0.67 
 -22 -24  -4    0.14    0.22 
 -22  24   4    0.22    0.28 
 -24 -24   4    1.83    0.56 
  24 -24   4    0.29    0.36 
 -24 -24   2    0.73    0.32 
  24 -24   2    2.57    0.55 
 -24 -24   0    8.47    0.79 
 -24 -24   0    8.20    0.76 
 -24  24   0    8.43    0.84 
  24 -24   0    8.59    0.98 
 -24 -24  -2    1.58    0.39 
 -24  24   2    1.15    0.40 
 -24 -24  -2    0.94    0.34 
  24 -24  -2    1.33    0.36 
 -24  24   4    1.19    0.43 
 -24 -24  -4    1.22    0.43 
 -26 -24   4   -0.39    0.23 
  26 -24   4    0.26    0.36 
 -26 -24   2    1.24    0.40 
  26 -24   2    2.89    0.58 
 -26  24   0    0.22    0.24 
 -26 -24   0    0.40    0.25 
 -26 -24   0    0.13    0.18 
  26 -24   0    0.12    0.20 
 -26  24   2    2.52    0.58 
 -26 -24  -2    1.86    0.44 
 -26 -24  -2    3.07    0.62 
  26 -24  -2    2.69    0.49 
 -26 -24  -4    0.32    0.26 
 -26  24   4   -0.01    0.26 
 -28 -24   4    1.53    0.47 
  28 -24   4    1.11    0.47 
 -28 -24   2    0.42    0.26 
  28 -24   2    0.32    0.23 
 -28 -24   0    0.39    0.22 
 -28 -24   0    0.20    0.20 
 -28  24   0   -0.01    0.17 
  28 -24   0    0.53    0.24 
 -28  24   2    0.91    0.42 
 -28 -24  -2    0.55    0.29 
 -28 -24  -2    0.21    0.22 
  28 -24  -2   -0.01    0.19 
 -28 -24  -4    0.57    0.35 
 -28  24   4    1.59    0.53 
 -30 -24   4    0.43    0.32 
  30 -24   4    0.58    0.44 
 -30 -24   2    2.61    0.57 
  30 -24   2    1.46    0.43 
 -30  24   0    2.48    0.56 
 -30 -24   0    1.87    0.48 
 -30  24   0    2.42    0.56 
  30 -24   0    3.01    0.58 
 -30 -24  -2    1.79    0.51 
 -30  24   2    2.44    0.57 
 -30 -24  -2    2.92    0.60 
 -30  24   4    0.54    0.35 
 -30 -24  -4    0.85    0.40 
 -32 -24   2    0.15    0.20 
  32 -24   2   -0.17    0.16 
 -32  24   0    2.78    0.63 
 -32  24   0    2.65    0.54 
 -32 -24   0    3.66    0.69 
  32 -24   0    2.71    0.53 
 -32 -24  -2    0.29    0.25 
 -32  24   2   -0.08    0.20 
 -32 -24  -2    0.54    0.25 
 -34 -24   2    1.16    0.43 
  34 -24   2    1.25    0.41 
 -34  24   0    1.81    0.45 
 -34 -24   0    0.93    0.41 
 -34  24   0    1.06    0.44 
  34 -24   0    1.06    0.36 
 -34  24   2    0.87    0.33 
 -34 -24  -2    1.24    0.40 
 -34 -24  -2    1.01    0.37 
 -36 -24   2   -0.26    0.24 
  36 -24   2    0.05    0.20 
 -36 -24   0    2.40    0.59 
 -36  24   0    0.91    0.38 
  36 -24   0    2.00    0.46 
 -36  24   2    0.29    0.32 
 -36 -24  -2    0.11    0.24 
 -36 -24  -2    0.05    0.24 
 -38 -24   2    0.69    0.39 
  38 -24   2   -0.06    0.26 
 -38 -24   0    0.44    0.25 
 -38  24   0   -0.05    0.26 
  38 -24   0    0.57    0.25 
 -38  24   2   -0.09    0.21 
 -38 -24  -2    0.36    0.25 
 -38 -24  -2    0.44    0.27 
 -40 -24   2    0.40    0.26 
  40 -24   2    0.19    0.27 
 -40  24   0    0.90    0.44 
 -40 -24   0    0.49    0.27 
 -40 -24  -2    0.21    0.24 
 -40  24   2    0.15    0.29 
 -40 -24  -2    0.03    0.25 
 -42  24   0    0.01    0.32 
 -42 -24   0   -0.13    0.22 
  -1 -25   5    1.50    0.52 
   1 -25   5    1.46    0.54 
  -1 -25   3    3.72    0.60 
  -1 -25   3    4.23    0.70 
   1 -25   3    3.12    0.55 
   1 -25   3    3.70    0.65 
  -1 -25   1    9.53    0.78 
  -1 -25   1    8.23    0.71 
   1 -25   1    9.05    0.76 
   1 -25   1    9.24    0.73 
  -1 -25  -1    7.51    0.47 
  -1 -25  -1    7.55    0.70 
  -1  25   1    8.11    0.77 
   1  25   1    9.35    0.74 
   1 -25  -1    8.36    0.73 
   1 -25  -1    7.21    0.45 
  -1  25   3    3.72    0.68 
  -1 -25  -3    3.55    0.66 
   1  25   3    2.96    0.60 
   1 -25  -3    4.14    0.68 
  -1 -25  -5    0.91    0.33 
  -1  25   5    1.09    0.44 
   1 -25  -5    1.66    0.47 
   1  25   5    0.54    0.34 
  -3 -25   5    0.68    0.37 
   3 -25   5    0.85    0.35 
  -3 -25   3    2.10    0.50 
  -3 -25   3    0.78    0.29 
   3 -25   3    1.46    0.41 
  -3 -25   1    7.28    0.64 
  -3 -25   1    8.53    0.71 
   3 -25   1    7.39    0.70 
  -3  25   1    6.87    0.87 
  -3 -25  -1    7.67    0.49 
  -3 -25  -1    7.67    0.71 
   3  25   1    7.73    0.70 
   3 -25  -1    7.62    0.45 
   3 -25  -1    8.45    0.74 
  -3  25   3    1.17    0.42 
  -3 -25  -3    1.83    0.46 
   3  25   3    1.42    0.42 
   3  25   3    1.80    0.48 
   3 -25  -3    1.74    0.46 
  -3 -25  -5    0.89    0.34 
  -3  25   5    0.84    0.44 
   3 -25  -5    0.67    0.33 
   3  25   5    0.71    0.33 
   3  25   5    1.13    0.51 
  -5 -25   5    0.47    0.28 
   5 -25   5    0.31    0.27 
   5 -25   5    1.53    0.46 
  -5 -25   3    6.25    0.89 
  -5 -25   3    6.68    0.79 
   5 -25   3    7.35    0.89 
  -5 -25   1    4.33    0.60 
  -5 -25   1    5.55    0.66 
   5 -25   1    3.52    0.57 
  -5 -25  -1    3.34    0.30 
  -5 -25  -1    5.26    0.69 
  -5  25   1    2.90    0.59 
   5 -25  -1    3.54    0.25 
   5 -25  -1    3.97    0.58 
  -5  25   3    6.26    0.96 
  -5 -25  -3    7.98    1.00 
   5  25   3    7.56    0.98 
   5  25   3    7.92    1.05 
   5 -25  -3    7.70    0.93 
  -5  25   5    0.53    0.37 
  -5 -25  -5    0.10    0.27 
   5 -25  -5    0.66    0.32 
   5  25   5    1.00    0.45 
  -7 -25   5    1.75    0.55 
   7 -25   5    1.80    0.50 
  -7 -25   3    0.91    0.33 
  -7 -25   3    1.15    0.32 
   7 -25   3    0.97    0.35 
  -7 -25   1   14.71    1.04 
  -7 -25   1   16.26    1.07 
   7 -25   1   15.19    1.11 
  -7 -25  -1   14.30    1.07 
  -7  25   1   14.48    1.15 
  -7 -25  -1   14.48    0.85 
   7 -25  -1   13.84    1.04 
  -7 -25  -3    2.15    0.52 
  -7  25   3    0.84    0.37 
   7  25   3    0.85    0.29 
   7  25   3    0.85    0.38 
   7 -25  -3    1.37    0.37 
  -7 -25  -5    1.14    0.44 
  -7  25   5    1.18    0.50 
   7  25   5    0.85    0.48 
   7 -25  -5    1.00    0.40 
  -9 -25   5    0.30    0.28 
   9 -25   5    0.37    0.29 
  -9 -25   3    3.41    0.65 
  -9 -25   3    3.10    0.50 
   9 -25   3    3.31    0.60 
  -9 -25   1    4.88    0.62 
  -9 -25   1    5.14    0.64 
   9 -25   1    3.26    0.54 
  -9 -25  -1    5.72    0.73 
  -9 -25  -1    4.72    0.42 
  -9  25   1    4.24    0.73 
   9 -25  -1    6.64    0.79 
  -9 -25  -3    4.44    0.73 
  -9  25   3    3.87    0.74 
   9 -25  -3    4.15    0.65 
   9  25   3    2.73    0.54 
   9  25   3    3.74    0.73 
  -9 -25  -5    0.37    0.30 
  -9  25   5    0.12    0.29 
   9  25   5    0.21    0.34 
 -11 -25   5    0.71    0.34 
  11 -25   5    1.17    0.50 
 -11 -25   3    4.55    0.77 
  11 -25   3    4.51    0.74 
 -11 -25   1    8.36    0.73 
 -11 -25   1    8.64    0.72 
  11 -25   1    9.66    0.84 
 -11 -25  -1    7.34    0.59 
 -11 -25  -1    8.63    0.77 
 -11  25   1    8.99    0.85 
  11 -25  -1    7.58    0.71 
 -11  25   3    5.76    0.95 
 -11 -25  -3    4.00    0.70 
  11  25   3    4.35    0.69 
  11 -25  -3    5.40    0.75 
 -11 -25  -5    1.64    0.49 
 -11  25   5    1.05    0.43 
  11  25   5    1.69    0.63 
 -13 -25   5    0.92    0.40 
  13 -25   5    0.25    0.35 
 -13 -25   3   -0.10    0.21 
  13 -25   3   -0.25    0.18 
 -13 -25   1    1.53    0.34 
 -13 -25   1    1.37    0.34 
  13 -25   1    0.67    0.25 
 -13 -25  -1    1.16    0.27 
 -13  25   1    0.91    0.31 
 -13 -25  -1    0.80    0.30 
  13 -25  -1    1.76    0.39 
 -13 -25  -3    0.04    0.19 
 -13  25   3    0.43    0.34 
  13  25   3   -0.04    0.15 
  13 -25  -3    0.32    0.22 
 -13 -25  -5    0.81    0.37 
 -13  25   5    0.42    0.30 
 -15 -25   5    1.89    0.51 
  15 -25   5    1.20    0.46 
 -15 -25   3    1.96    0.49 
  15 -25   3    1.54    0.47 
 -15 -25   1   10.62    0.84 
 -15 -25   1   10.66    0.89 
  15 -25   1   13.31    1.01 
 -15  25   1   10.35    0.94 
 -15 -25  -1    7.91    0.68 
 -15 -25  -1   10.63    0.87 
  15 -25  -1    9.79    0.83 
 -15 -25  -3    1.58    0.45 
 -15  25   3    1.77    0.57 
  15 -25  -3    1.56    0.42 
 -15  25   5    2.55    0.73 
 -15 -25  -5    0.57    0.34 
 -17 -25   5    0.39    0.27 
  17 -25   5    0.03    0.34 
 -17 -25   3    2.47    0.58 
  17 -25   3    1.88    0.50 
 -17 -25   1    0.55    0.22 
 -17 -25   1    0.30    0.22 
  17 -25   1    0.18    0.17 
 -17  25   1    0.19    0.22 
 -17 -25  -1    0.74    0.30 
 -17 -25  -1    0.73    0.25 
  17 -25  -1    0.48    0.25 
 -17  25   3    1.61    0.54 
 -17 -25  -3    1.14    0.41 
  17 -25  -3    1.26    0.37 
 -17 -25  -5   -0.04    0.28 
 -17  25   5    0.08    0.30 
 -19 -25   5    0.62    0.34 
  19 -25   5   -0.14    0.36 
 -19 -25   3    1.05    0.35 
  19 -25   3    0.12    0.30 
 -19 -25   1    7.81    0.73 
 -19 -25   1    6.45    0.62 
  19 -25   1    7.04    0.87 
 -19 -25  -1    6.66    0.85 
 -19  25   1    7.08    0.95 
 -19 -25  -1    5.89    0.74 
  19 -25  -1    6.57    0.81 
 -19 -25  -3    0.68    0.33 
 -19  25   3    0.23    0.28 
  19 -25  -3    0.86    0.29 
 -19  25   5    0.63    0.39 
 -19 -25  -5    0.42    0.40 
 -21 -25   5   -0.28    0.25 
  21 -25   5    0.26    0.37 
 -21 -25   3    1.61    0.52 
  21 -25   3    1.88    0.50 
 -21 -25   1    0.96    0.32 
 -21 -25   1    0.76    0.25 
  21 -25   1    0.67    0.31 
 -21 -25  -1    1.37    0.38 
 -21  25   1    1.45    0.42 
 -21 -25  -1    1.70    0.40 
  21 -25  -1    1.63    0.39 
 -21 -25  -3    1.36    0.43 
 -21  25   3    2.05    0.56 
  21 -25  -3    2.25    0.45 
 -21 -25  -5    0.03    0.27 
 -21  25   5    0.13    0.30 
 -23 -25   3    1.99    0.51 
  23 -25   3    0.87    0.38 
 -23 -25   1    0.56    0.26 
 -23 -25   1    0.79    0.27 
  23 -25   1    0.63    0.28 
 -23 -25  -1    0.66    0.31 
 -23  25   1    0.57    0.31 
 -23 -25  -1    0.57    0.25 
  23 -25  -1    1.34    0.35 
 -23 -25  -3    1.60    0.49 
 -23  25   3    1.91    0.57 
 -25 -25   3    0.83    0.31 
  25 -25   3    0.41    0.35 
 -25 -25   1    4.30    0.70 
  25 -25   1    5.40    0.80 
 -25  25   1    6.72    0.99 
 -25 -25  -1    6.09    0.83 
 -25 -25  -1    4.08    0.71 
  25 -25  -1    5.45    0.74 
 -25 -25  -3    1.14    0.43 
 -25  25   3    0.76    0.42 
 -27 -25   3    0.06    0.21 
  27 -25   3    0.47    0.33 
 -27 -25   1    0.15    0.18 
  27 -25   1    0.67    0.28 
 -27 -25  -1   -0.10    0.14 
 -27  25   1    0.11    0.23 
 -27 -25  -1    0.14    0.23 
  27 -25  -1    0.05    0.15 
 -27 -25  -3    0.78    0.34 
 -27  25   3    1.10    0.42 
 -29 -25   3    0.57    0.35 
  29 -25   3    1.02    0.36 
 -29 -25   1    2.56    0.56 
  29 -25   1    2.51    0.53 
 -29  25   1    2.83    0.62 
 -29 -25  -1    3.22    0.58 
 -29 -25  -1    2.21    0.49 
  29 -25  -1    2.88    0.53 
 -29  25   3    0.92    0.39 
 -29 -25  -3    1.05    0.39 
 -31 -25   3    0.69    0.30 
  31 -25   3    0.35    0.26 
 -31 -25   1    1.46    0.43 
  31 -25   1    1.88    0.44 
 -31 -25  -1    2.23    0.51 
 -31  25   1    1.10    0.37 
 -31 -25  -1    1.51    0.43 
  31 -25  -1    1.31    0.37 
 -31 -25  -3    0.15    0.27 
 -31  25   3    0.33    0.29 
 -33 -25   3    0.10    0.28 
  33 -25   3    0.29    0.28 
 -33 -25   1    1.25    0.43 
  33 -25   1    1.94    0.48 
 -33 -25  -1    1.42    0.41 
 -33 -25  -1    1.23    0.40 
 -33  25   1    1.52    0.46 
  33 -25  -1    1.88    0.41 
 -33 -25  -3    0.17    0.23 
 -33  25   3    0.41    0.35 
 -35 -25   3    0.68    0.34 
  35 -25   3    0.18    0.27 
 -35 -25   1    0.98    0.40 
  35 -25   1    0.81    0.29 
 -35 -25  -1    1.07    0.36 
 -35  25   1    0.95    0.32 
 -35 -25  -1    0.97    0.39 
 -35  25   3    0.02    0.28 
 -35 -25  -3    0.72    0.32 
 -37 -25   1    0.57    0.30 
  37 -25   1    0.35    0.25 
 -37  25   1    0.30    0.22 
 -37 -25  -1    0.54    0.36 
 -39 -25   1    0.39    0.28 
  39 -25   1    0.21    0.23 
 -39 -25  -1    1.10    0.34 
 -41 -25   1    0.24    0.28 
  41 -25   1    0.54    0.29 
 -41 -25  -1    0.19    0.29 
   0 -26   4   -0.08    0.18 
   0 -26   4    0.05    0.23 
   0 -26   2    2.54    0.50 
   0 -26   2    2.23    0.44 
   0 -26   0    0.02    0.09 
   0 -26   0    0.24    0.18 
   0 -26  -2    2.96    0.53 
   0  26   2    3.58    0.66 
   0  26   4    0.15    0.25 
   0 -26  -4    0.19    0.24 
  -2 -26   4    1.24    0.45 
  -2 -26   4    1.53    0.41 
   2 -26   4    1.64    0.45 
   2 -26   4    1.61    0.46 
  -2 -26   2    0.04    0.19 
  -2 -26   2    0.00    0.18 
   2 -26   2    0.28    0.22 
  -2  26   0   30.25    1.75 
  -2 -26   0   30.59    1.66 
  -2 -26   0   33.38    1.84 
   2 -26   0   31.30    1.66 
   2 -26   0   30.27    1.82 
  -2 -26  -2    0.22    0.20 
  -2  26   2    0.07    0.17 
   2  26   2    0.43    0.27 
   2 -26  -2    0.20    0.20 
   2  26   2    0.06    0.16 
  -2 -26  -4    2.14    0.50 
  -2  26   4    1.26    0.49 
   2  26   4    0.99    0.40 
   2 -26  -4    1.23    0.41 
  -4 -26   4   -0.20    0.22 
   4 -26   4    0.33    0.28 
  -4 -26   2   11.73    0.98 
  -4 -26   2   11.98    0.92 
   4 -26   2   11.34    0.95 
  -4  26   0    0.62    0.19 
  -4 -26   0    0.97    0.28 
  -4 -26   0    1.03    0.25 
   4 -26   0    0.88    0.22 
   4 -26   0    0.61    0.25 
  -4 -26  -2   13.80    1.07 
  -4  26   2   10.90    1.06 
   4  26   2   14.02    1.09 
   4  26   2   11.13    1.01 
   4 -26  -2   14.41    1.05 
  -4 -26  -4    0.19    0.23 
  -4  26   4   -0.16    0.21 
   4  26   4    0.00    0.20 
   4  26   4    0.32    0.24 
   4 -26  -4    0.06    0.18 
  -6 -26   4    2.67    0.59 
   6 -26   4    2.55    0.58 
  -6 -26   2    3.98    0.57 
  -6 -26   2    3.76    0.62 
   6 -26   2    2.35    0.50 
  -6 -26   0    6.84    0.68 
  -6 -26   0    8.05    0.61 
   6 -26   0    9.64    0.78 
  -6  26   2    2.31    0.56 
  -6 -26  -2    3.04    0.55 
   6  26   2    2.55    0.52 
   6 -26  -2    3.49    0.57 
   6  26   2    3.18    0.58 
  -6  26   4    3.35    0.75 
  -6 -26  -4    3.62    0.70 
   6 -26  -4    3.77    0.67 
   6  26   4    1.64    0.49 
   6  26   4    2.34    0.57 
  -8 -26   4    0.34    0.30 
   8 -26   4    0.43    0.32 
  -8 -26   2    4.72    0.71 
  -8 -26   2    3.84    0.58 
   8 -26   2    3.66    0.62 
  -8 -26   0   22.40    1.32 
  -8 -26   0   23.16    1.45 
   8 -26   0   23.20    1.48 
  -8 -26  -2    3.90    0.63 
  -8  26   2    4.46    0.80 
   8 -26  -2    4.71    0.67 
   8  26   2    3.44    0.63 
  -8  26   4    0.70    0.38 
  -8 -26  -4    0.44    0.36 
   8  26   4    0.36    0.28 
   8 -26  -4    0.43    0.26 
   8  26   4    0.73    0.38 
 -10 -26   4    2.92    0.66 
  10 -26   4    2.15    0.56 
 -10 -26   2    3.93    0.59 
 -10 -26   2    2.84    0.55 
  10 -26   2    3.80    0.64 
 -10 -26   0   24.37    1.43 
 -10 -26   0   25.70    1.55 
  10 -26   0   24.55    1.57 
 -10  26   2    2.01    0.53 
 -10 -26  -2    2.78    0.55 
  10 -26  -2    3.67    0.59 
 -10  26   4    2.81    0.69 
 -10 -26  -4    3.42    0.68 
  10  26   4    2.45    0.64 
  10 -26  -4    3.75    0.67 
 -12 -26   4    0.24    0.26 
  12 -26   4    0.16    0.26 
 -12 -26   2    5.93    0.67 
 -12 -26   2    5.36    0.77 
  12 -26   2    6.39    0.85 
 -12 -26   0    1.17    0.30 
 -12 -26   0    1.15    0.33 
  12 -26   0    0.69    0.28 
 -12  26   2    4.38    0.76 
 -12 -26  -2    4.55    0.67 
  12 -26  -2    5.10    0.69 
 -12 -26  -4   -0.04    0.25 
 -12  26   4   -0.17    0.23 
  12 -26  -4    0.43    0.26 
 -14 -26   4    2.19    0.59 
  14 -26   4    2.20    0.55 
 -14 -26   2    0.93    0.32 
 -14 -26   2    0.36    0.19 
  14 -26   2    0.89    0.36 
 -14 -26   0    9.25    0.79 
 -14 -26   0    9.03    0.74 
  14 -26   0   10.16    0.85 
 -14 -26  -2    0.66    0.32 
 -14  26   2    0.65    0.34 
  14 -26  -2    0.75    0.29 
 -14  26   4    2.33    0.65 
 -14 -26  -4    1.56    0.49 
  14 -26  -4    1.70    0.47 
 -16 -26   4    0.27    0.28 
  16 -26   4    0.33    0.33 
 -16 -26   2    2.55    0.52 
 -16 -26   2    2.19    0.39 
  16 -26   2    1.92    0.47 
 -16 -26   0   -0.10    0.13 
 -16 -26   0    0.00    0.13 
  16 -26   0   -0.19    0.12 
 -16  26   2    1.59    0.49 
 -16 -26  -2    2.26    0.53 
  16 -26  -2    2.76    0.52 
 -16 -26  -4    0.27    0.27 
 -16  26   4    0.20    0.30 
 -18 -26   4    3.12    0.70 
  18 -26   4    2.60    0.65 
 -18 -26   2    2.07    0.51 
  18 -26   2    1.45    0.44 
 -18 -26   0    7.31    0.67 
 -18 -26   0    7.02    0.84 
  18 -26   0    6.89    0.84 
 -18 -26  -2    1.48    0.44 
 -18  26   2    2.08    0.56 
  18 -26  -2    2.40    0.47 
 -18 -26  -4    1.68    0.52 
 -18  26   4    2.01    0.58 
 -20 -26   4    0.10    0.31 
  20 -26   4    0.08    0.29 
 -20 -26   2    2.97    0.61 
  20 -26   2    2.16    0.51 
 -20 -26   0    0.53    0.24 
 -20  26   0    1.05    0.38 
 -20 -26   0    1.26    0.33 
  20 -26   0    0.52    0.24 
 -20 -26  -2    2.38    0.53 
 -20  26   2    2.31    0.58 
  20 -26  -2    3.31    0.56 
 -20 -26  -4    0.20    0.20 
 -20  26   4    0.21    0.26 
 -22 -26   4    1.64    0.52 
  22 -26   4    1.10    0.45 
 -22 -26   2    0.44    0.26 
  22 -26   2    0.67    0.28 
 -22  26   0    5.28    0.80 
 -22 -26   0    3.43    0.59 
 -22 -26   0    4.11    0.62 
  22 -26   0    4.48    0.68 
 -22  26   2    0.28    0.22 
 -22 -26  -2    0.36    0.28 
  22 -26  -2    0.54    0.27 
 -22  26   4    1.05    0.51 
 -22 -26  -4    1.41    0.46 
 -24 -26   4    0.05    0.27 
  24 -26   4    0.30    0.37 
 -24 -26   2    2.94    0.61 
  24 -26   2    3.54    0.70 
 -24  26   0    2.10    0.53 
 -24 -26   0    2.63    0.50 
 -24 -26   0    1.35    0.37 
  24 -26   0    2.31    0.53 
 -24  26   2    2.01    0.59 
 -24 -26  -2    3.91    0.69 
  24 -26  -2    2.55    0.50 
 -24 -26  -4    0.15    0.26 
 -24  26   4    0.01    0.28 
 -26 -26   4    0.17    0.29 
  26 -26   4    0.21    0.32 
 -26 -26   2    1.60    0.47 
  26 -26   2    2.48    0.56 
 -26 -26   0    2.21    0.49 
 -26  26   0    2.34    0.55 
 -26 -26   0    2.00    0.45 
  26 -26   0    1.95    0.48 
 -26 -26  -2    1.93    0.48 
 -26 -26  -2    1.70    0.51 
 -26  26   2    2.38    0.59 
  26 -26  -2    2.43    0.49 
 -26  26   4    0.11    0.29 
 -26 -26  -4   -0.07    0.26 
 -28 -26   4    0.41    0.30 
  28 -26   4    0.51    0.42 
 -28 -26   2    1.72    0.49 
  28 -26   2    3.15    0.61 
 -28 -26   0    2.24    0.52 
 -28 -26   0    1.03    0.32 
 -28  26   0    2.08    0.50 
  28 -26   0    1.23    0.36 
 -28 -26  -2    3.10    0.57 
 -28  26   2    3.02    0.65 
 -28 -26  -2    2.55    0.59 
  28 -26  -2    3.33    0.57 
 -28  26   4    0.41    0.36 
 -28 -26  -4   -0.22    0.24 
 -30 -26   4    0.17    0.25 
  30 -26   4   -0.13    0.32 
 -30 -26   2    0.18    0.22 
  30 -26   2    0.06    0.20 
 -30 -26   0   -0.15    0.17 
 -30  26   0   -0.23    0.17 
  30 -26   0    0.53    0.26 
 -30 -26  -2   -0.02    0.21 
 -30 -26  -2    0.06    0.21 
 -30  26   2   -0.03    0.23 
 -30 -26  -4    0.06    0.26 
 -30  26   4    0.04    0.32 
 -32 -26   2    1.15    0.43 
  32 -26   2    1.74    0.49 
 -32 -26   0    0.76    0.29 
 -32  26   0    0.50    0.24 
  32 -26   0    0.33    0.24 
 -32 -26  -2    1.20    0.39 
 -32 -26  -2    0.98    0.41 
 -32  26   2    1.32    0.48 
 -34 -26   2    0.46    0.28 
  34 -26   2    0.29    0.23 
 -34 -26   0    0.66    0.34 
  34 -26   0    0.78    0.35 
 -34  26   2    0.05    0.23 
 -34 -26  -2    0.15    0.24 
 -34 -26  -2    0.19    0.23 
 -36 -26   2    0.21    0.26 
  36 -26   2    0.33    0.28 
 -36 -26   0    0.95    0.39 
  36 -26   0    1.60    0.45 
 -36 -26  -2    0.47    0.26 
 -36 -26  -2    0.32    0.27 
 -36  26   2    0.50    0.28 
 -38 -26   2   -0.26    0.24 
  38 -26   2    0.25    0.29 
 -38 -26   0    1.11    0.45 
  38 -26   0    0.63    0.31 
 -38 -26  -2    0.29    0.25 
 -38 -26  -2    0.17    0.25 
 -38  26   2    0.04    0.26 
 -40 -26   0    0.23    0.25 
  -1 -27   5    0.87    0.34 
   1 -27   5    0.44    0.33 
  -1 -27   3    2.18    0.54 
  -1 -27   3    1.34    0.38 
   1 -27   3    1.66    0.48 
   1 -27   3    1.24    0.40 
  -1 -27   1    6.08    0.57 
  -1 -27   1    5.92    0.70 
   1 -27   1    5.38    0.70 
   1 -27   1    6.29    0.59 
  -1 -27  -1    4.91    0.70 
  -1  27   1    6.00    0.74 
   1 -27  -1    5.57    0.73 
   1  27   1    6.44    0.76 
  -1  27   3    1.38    0.45 
  -1 -27  -3    1.76    0.47 
   1 -27  -3    1.02    0.35 
   1  27   3    1.59    0.50 
  -1  27   5    0.07    0.29 
  -1 -27  -5    0.54    0.30 
   1  27   5    0.51    0.37 
   1 -27  -5    0.20    0.30 
   1  27   5    0.44    0.30 
  -3 -27   5    0.73    0.36 
   3 -27   5    0.44    0.36 
  -3 -27   3    2.14    0.53 
  -3 -27   3    1.50    0.38 
   3 -27   3    1.96    0.49 
  -3 -27   1   11.07    0.88 
  -3 -27   1   10.64    0.83 
   3 -27   1   11.20    0.84 
   3 -27   1    9.73    0.85 
  -3 -27  -1    8.27    0.79 
  -3  27   1    9.14    0.88 
  -3 -27  -1    9.30    0.57 
   3 -27  -1    9.63    0.82 
   3  27   1    9.55    0.81 
  -3  27   3    1.75    0.52 
  -3 -27  -3    2.41    0.54 
   3 -27  -3    2.42    0.54 
   3  27   3    1.44    0.46 
   3  27   3    2.05    0.52 
  -3  27   5    0.95    0.44 
  -3 -27  -5    0.70    0.43 
   3 -27  -5    0.83    0.36 
   3  27   5    1.34    0.44 
   3  27   5    0.69    0.41 
  -5 -27   5   -0.18    0.25 
   5 -27   5    0.14    0.27 
   5 -27   5   -0.16    0.23 
  -5 -27   3    2.79    0.61 
  -5 -27   3    2.61    0.49 
   5 -27   3    2.43    0.52 
  -5 -27   1    2.66    0.47 
  -5 -27   1    3.08    0.50 
   5 -27   1    2.98    0.53 
  -5  27   1    2.31    0.54 
  -5 -27  -1    1.76    0.26 
  -5 -27  -1    2.28    0.46 
   5 -27  -1    1.79    0.38 
  -5  27   3    2.28    0.57 
  -5 -27  -3    2.41    0.54 
   5 -27  -3    2.33    0.51 
   5  27   3    2.58    0.56 
   5  27   3    2.03    0.51 
  -5 -27  -5    0.15    0.25 
  -5  27   5    0.38    0.34 
   5  27   5    0.40    0.38 
   5 -27  -5    0.10    0.24 
  -7 -27   5    0.83    0.40 
   7 -27   5    0.86    0.43 
   7 -27   5    1.15    0.42 
  -7 -27   3    5.72    0.84 
  -7 -27   3    5.28    0.67 
   7 -27   3    2.99    0.62 
  -7 -27   1    0.83    0.27 
  -7 -27   1    0.65    0.25 
   7 -27   1    0.42    0.25 
  -7  27   1    0.64    0.30 
  -7 -27  -1    1.20    0.22 
  -7 -27  -1    1.12    0.33 
   7 -27  -1    0.93    0.28 
  -7  27   3    7.35    1.08 
  -7 -27  -3    5.97    0.86 
   7  27   3    4.21    0.77 
   7 -27  -3    5.32    0.80 
   7  27   3    5.14    0.79 
  -7 -27  -5    2.01    0.58 
  -7  27   5    0.64    0.37 
   7  27   5    1.19    0.56 
   7 -27  -5    1.41    0.50 
  -9 -27   5    1.12    0.45 
   9 -27   5    1.36    0.50 
  -9 -27   3    0.00    0.25 
  -9 -27   3   -0.23    0.11 
   9 -27   3    0.10    0.24 
  -9 -27   1    2.69    0.49 
  -9 -27   1    3.43    0.52 
   9 -27   1    2.05    0.44 
  -9 -27  -1    1.61    0.27 
  -9  27   1    1.93    0.51 
  -9 -27  -1    1.77    0.42 
   9 -27  -1    1.51    0.36 
  -9  27   3   -0.22    0.20 
  -9 -27  -3    0.04    0.18 
   9  27   3    0.09    0.26 
   9  27   3    0.12    0.19 
   9 -27  -3    0.92    0.31 
  -9  27   5    1.02    0.54 
  -9 -27  -5    0.50    0.32 
   9  27   5    1.09    0.49 
 -11 -27   5    0.21    0.26 
  11 -27   5    0.11    0.35 
 -11 -27   3    4.50    0.75 
  11 -27   3    3.40    0.65 
 -11 -27   1    5.48    0.68 
 -11 -27   1    6.26    0.73 
  11 -27   1    4.82    0.73 
 -11 -27  -1    5.67    0.75 
 -11  27   1    4.46    0.74 
 -11 -27  -1    5.89    0.49 
  11 -27  -1    5.96    0.75 
 -11 -27  -3    4.13    0.70 
 -11  27   3    3.05    0.70 
  11  27   3    4.57    0.71 
  11 -27  -3    3.34    0.61 
 -11  27   5   -0.09    0.27 
 -11 -27  -5   -0.22    0.24 
  11  27   5    0.56    0.37 
 -13 -27   5    0.18    0.26 
  13 -27   5    0.28    0.35 
 -13 -27   3    3.23    0.64 
  13 -27   3    1.90    0.52 
 -13 -27   1    6.61    0.76 
 -13 -27   1    6.65    0.79 
  13 -27   1    5.95    0.81 
 -13  27   1    5.81    0.90 
 -13 -27  -1    4.90    0.71 
 -13 -27  -1    6.84    0.56 
  13 -27  -1    7.29    0.83 
 -13  27   3    2.31    0.61 
 -13 -27  -3    1.92    0.51 
  13 -27  -3    2.74    0.54 
 -13 -27  -5    0.51    0.33 
 -13  27   5    0.71    0.40 
 -15 -27   5    0.48    0.30 
  15 -27   5    0.95    0.41 
 -15 -27   3    0.01    0.21 
  15 -27   3   -0.11    0.20 
 -15 -27   1    5.24    0.68 
 -15 -27   1    4.49    0.62 
  15 -27   1    4.83    0.71 
 -15  27   1    4.23    0.69 
 -15 -27  -1    3.96    0.53 
 -15 -27  -1    4.32    0.65 
  15 -27  -1    4.08    0.62 
 -15  27   3    0.26    0.31 
 -15 -27  -3    0.25    0.24 
  15 -27  -3    0.14    0.20 
 -15  27   5    0.40    0.34 
 -15 -27  -5    0.62    0.35 
 -17 -27   5    0.78    0.33 
  17 -27   5    0.36    0.38 
 -17 -27   3    1.64    0.50 
  17 -27   3    1.82    0.50 
 -17 -27   1    7.38    0.88 
 -17 -27   1    7.25    0.82 
  17 -27   1    8.77    1.00 
 -17 -27  -1    6.35    0.72 
 -17  27   1    5.66    0.86 
 -17 -27  -1    5.31    0.76 
  17 -27  -1    7.02    0.83 
 -17  27   3    1.35    0.50 
 -17 -27  -3    1.51    0.49 
  17 -27  -3    2.40    0.54 
 -17  27   5    0.84    0.45 
 -17 -27  -5    0.13    0.31 
 -19 -27   5    0.46    0.33 
  19 -27   5    0.16    0.33 
 -19 -27   3    0.21    0.24 
  19 -27   3    0.12    0.28 
 -19 -27   1    3.40    0.58 
 -19 -27   1    3.99    0.58 
  19 -27   1    4.07    0.68 
 -19 -27  -1    3.96    0.66 
 -19 -27  -1    5.38    0.68 
 -19  27   1    4.08    0.77 
  19 -27  -1    5.74    0.77 
 -19 -27  -3    0.00    0.20 
 -19  27   3    0.39    0.27 
  19 -27  -3    0.15    0.22 
 -19  27   5    0.61    0.37 
 -19 -27  -5    0.19    0.31 
 -21 -27   3    1.10    0.40 
  21 -27   3    0.93    0.42 
 -21 -27   1    1.65    0.39 
 -21 -27   1    1.90    0.47 
  21 -27   1    2.39    0.55 
 -21  27   1    1.27    0.41 
 -21 -27  -1    2.20    0.52 
 -21 -27  -1    2.71    0.50 
  21 -27  -1    2.91    0.51 
 -21  27   3    1.58    0.54 
 -21 -27  -3    2.05    0.55 
  21 -27  -3    1.15    0.38 
 -23 -27   3    0.61    0.33 
  23 -27   3    0.50    0.39 
 -23 -27   1    4.67    0.72 
  23 -27   1    6.05    0.85 
 -23 -27  -1    4.16    0.70 
 -23  27   1    3.51    0.67 
 -23 -27  -1    3.67    0.60 
  23 -27  -1    5.15    0.72 
 -23 -27  -3    0.15    0.23 
 -23  27   3    0.73    0.39 
 -25 -27   3    1.60    0.48 
  25 -27   3    0.59    0.35 
 -25 -27   1    1.24    0.38 
  25 -27   1    1.03    0.34 
 -25 -27  -1    0.88    0.28 
 -25 -27  -1    0.79    0.35 
 -25  27   1    0.33    0.23 
  25 -27  -1    0.80    0.29 
 -25  27   3    0.85    0.37 
 -25 -27  -3    0.64    0.35 
 -27 -27   3    1.31    0.44 
  27 -27   3    0.76    0.36 
 -27 -27   1    4.06    0.72 
  27 -27   1    3.92    0.73 
 -27  27   1    2.97    0.66 
 -27 -27  -1    4.39    0.70 
 -27 -27  -1    3.71    0.67 
  27 -27  -1    4.70    0.70 
 -27 -27  -3    0.57    0.29 
 -27  27   3    1.65    0.54 
 -29 -27   3    0.04    0.30 
  29 -27   3   -0.16    0.23 
 -29 -27   1    0.94    0.36 
  29 -27   1    0.83    0.30 
 -29 -27  -1    0.81    0.34 
 -29  27   1    1.78    0.49 
 -29 -27  -1    1.37    0.40 
  29 -27  -1    0.63    0.29 
 -29  27   3    0.56    0.29 
 -29 -27  -3    0.37    0.25 
 -31 -27   3   -0.32    0.19 
  31 -27   3    0.02    0.25 
 -31 -27   1    1.55    0.44 
  31 -27   1    1.42    0.38 
 -31 -27  -1    1.40    0.40 
 -31 -27  -1    1.35    0.41 
 -31  27   1    1.06    0.41 
  31 -27  -1    1.35    0.34 
 -31  27   3   -0.03    0.24 
 -31 -27  -3    0.26    0.34 
 -33 -27   3    0.10    0.27 
  33 -27   3   -0.22    0.24 
 -33 -27   1    0.35    0.19 
  33 -27   1    0.47    0.27 
 -33 -27  -1    0.39    0.26 
 -33  27   1    0.28    0.27 
 -33 -27  -1    0.75    0.35 
  33 -27  -1    0.46    0.23 
 -33 -27  -3    0.12    0.27 
 -33  27   3   -0.03    0.29 
 -35 -27   1    0.36    0.24 
  35 -27   1   -0.38    0.17 
 -35  27   1    0.23    0.23 
 -35 -27  -1    0.15    0.29 
 -37 -27   1    0.49    0.30 
  37 -27   1    0.35    0.27 
 -37  27   1    0.98    0.39 
 -37 -27  -1    0.94    0.38 
 -39 -27   1    0.44    0.30 
  39 -27   1    0.43    0.29 
 -39 -27  -1    0.62    0.33 
   0 -28   4    5.45    0.78 
   0 -28   4    4.27    0.83 
   0 -28   2   -0.07    0.14 
   0 -28   2   -0.10    0.17 
   0 -28   0   43.46    2.26 
   0 -28   0   45.01    2.46 
   0 -28  -2    0.11    0.17 
   0  28   2    0.24    0.21 
   0  28   4    4.56    0.84 
   0 -28  -4    5.98    0.92 
  -2 -28   4    0.39    0.27 
  -2 -28   4    1.14    0.42 
   2 -28   4    0.94    0.35 
   2 -28   4    0.45    0.31 
  -2 -28   2    8.27    0.78 
  -2 -28   2    8.56    0.82 
   2 -28   2    9.35    0.85 
   2 -28   2    8.96    0.83 
  -2 -28   0    2.77    0.40 
  -2  28   0    2.81    0.43 
  -2 -28   0    3.08    0.53 
   2 -28   0    2.37    0.37 
   2 -28   0    3.12    0.52 
  -2  28   2    9.14    0.92 
  -2 -28  -2    9.40    0.87 
   2  28   2    8.79    1.07 
   2 -28  -2   10.52    0.92 
   2  28   2    9.56    0.89 
  -2  28   4    0.45    0.29 
  -2 -28  -4    1.17    0.41 
   2  28   4    1.46    0.49 
   2 -28  -4    0.69    0.34 
   2  28   4    0.93    0.39 
  -4 -28   4    2.71    0.61 
   4 -28   4    1.54    0.50 
   4 -28   4    2.47    0.57 
  -4 -28   2    4.13    0.62 
  -4 -28   2    4.68    0.72 
   4 -28   2    5.74    0.80 
  -4  28   0   14.86    0.98 
  -4 -28   0   13.72    0.93 
  -4 -28   0   17.38    1.16 
   4 -28   0   14.78    0.94 
   4 -28   0   14.18    1.09 
  -4  28   2    3.00    0.63 
  -4 -28  -2    3.79    0.65 
   4  28   2    4.12    0.68 
   4 -28  -2    4.61    0.69 
   4  28   2    4.24    0.68 
  -4  28   4    2.34    0.61 
  -4 -28  -4    3.34    0.68 
   4 -28  -4    2.16    0.55 
   4  28   4    2.70    0.65 
   4  28   4    3.05    0.65 
  -6 -28   4    1.34    0.46 
   6 -28   4    0.64    0.32 
  -6 -28   2    5.74    0.73 
  -6 -28   2    7.34    0.89 
   6 -28   2    6.25    0.80 
  -6 -28   0    0.13    0.19 
  -6 -28   0    0.60    0.19 
   6 -28   0    0.22    0.21 
  -6 -28  -2    6.54    0.89 
  -6  28   2    6.15    0.91 
   6 -28  -2    7.64    0.91 
   6  28   2    7.06    0.92 
   6  28   2    6.99    0.95 
  -6 -28  -4    1.43    0.43 
  -6  28   4    0.10    0.27 
   6 -28  -4    1.14    0.35 
   6  28   4    0.41    0.30 
   6  28   4    0.60    0.37 
  -8 -28   4    1.98    0.56 
   8 -28   4    1.60    0.51 
  -8 -28   2    0.13    0.21 
  -8 -28   2    0.28    0.17 
   8 -28   2    0.41    0.28 
  -8 -28   0   27.41    1.67 
  -8 -28   0   26.75    1.52 
   8 -28   0   25.73    1.66 
  -8 -28  -2    0.18    0.20 
  -8  28   2    0.32    0.29 
   8 -28  -2   -0.01    0.16 
  -8  28   4    2.36    0.68 
  -8 -28  -4    2.41    0.61 
   8  28   4    2.87    0.64 
   8  28   4    2.15    0.58 
   8 -28  -4    2.45    0.55 
 -10 -28   4    0.08    0.28 
  10 -28   4    0.62    0.35 
 -10 -28   2    6.23    0.85 
 -10 -28   2    4.22    0.61 
  10 -28   2    4.44    0.72 
 -10 -28   0    1.24    0.29 
 -10 -28   0    1.71    0.42 
  10 -28   0    1.12    0.32 
 -10  28   2    5.86    0.94 
 -10 -28  -2    3.44    0.64 
  10 -28  -2    3.90    0.63 
 -10  28   4    0.12    0.26 
 -10 -28  -4    0.15    0.25 
  10  28   4   -0.07    0.21 
  10 -28  -4    0.71    0.30 
 -12 -28   4    2.03    0.58 
  12 -28   4    1.46    0.46 
 -12 -28   2    1.12    0.37 
 -12 -28   2    0.54    0.23 
  12 -28   2    0.54    0.30 
 -12 -28   0    0.09    0.16 
 -12 -28   0    0.14    0.12 
  12 -28   0    0.29    0.20 
 -12 -28  -2    0.52    0.30 
 -12  28   2    0.71    0.41 
  12 -28  -2    1.28    0.37 
 -12 -28  -4    0.96    0.44 
 -12  28   4    1.54    0.57 
  12 -28  -4    3.06    0.62 
 -14 -28   4    0.36    0.27 
  14 -28   4    0.56    0.33 
 -14 -28   2    1.75    0.44 
 -14 -28   2    1.95    0.39 
  14 -28   2    1.22    0.42 
 -14 -28   0    6.96    0.64 
 -14 -28   0    7.18    0.86 
  14 -28   0    7.97    0.89 
 -14  28   2    1.83    0.54 
 -14 -28  -2    3.06    0.60 
  14 -28  -2    2.54    0.49 
 -14 -28  -4    0.61    0.33 
 -14  28   4    0.73    0.41 
  14 -28  -4    1.04    0.34 
 -16 -28   4    1.34    0.43 
  16 -28   4    1.57    0.52 
 -16 -28   2    0.69    0.24 
 -16 -28   2    0.93    0.33 
  16 -28   2    0.63    0.33 
 -16 -28   0    2.34    0.45 
 -16 -28   0    2.70    0.51 
  16 -28   0    2.19    0.47 
 -16 -28  -2    0.73    0.33 
 -16  28   2    0.27    0.27 
  16 -28  -2    0.84    0.31 
 -16  28   4    2.02    0.64 
 -16 -28  -4    1.89    0.54 
 -18 -28   4   -0.12    0.22 
  18 -28   4    0.45    0.34 
 -18 -28   2    4.70    0.75 
  18 -28   2    4.19    0.72 
 -18 -28   0    2.16    0.47 
 -18 -28   0    3.45    0.54 
  18 -28   0    2.71    0.52 
 -18  28   2    5.35    0.92 
 -18 -28  -2    4.52    0.78 
  18 -28  -2    4.45    0.74 
 -18  28   4    0.48    0.39 
 -18 -28  -4   -0.16    0.22 
 -20 -28   4    1.12    0.40 
  20 -28   4    0.63    0.40 
 -20 -28   2    0.32    0.21 
  20 -28   2    0.31    0.27 
 -20 -28   0    0.92    0.32 
 -20 -28   0    1.18    0.35 
  20 -28   0    1.57    0.39 
 -20 -28  -2    0.66    0.28 
 -20  28   2    0.38    0.28 
  20 -28  -2    0.89    0.30 
 -20  28   4    1.01    0.52 
 -20 -28  -4    1.10    0.40 
 -22 -28   4    0.34    0.30 
  22 -28   4    0.13    0.27 
 -22 -28   2    1.55    0.41 
  22 -28   2    2.24    0.54 
 -22 -28   0    0.70    0.28 
 -22 -28   0    1.67    0.40 
  22 -28   0    0.64    0.28 
 -22  28   2    1.91    0.58 
 -22 -28  -2    1.27    0.46 
  22 -28  -2    1.84    0.42 
 -22  28   4    0.01    0.33 
 -22 -28  -4    0.04    0.24 
 -24 -28   4   -0.17    0.24 
  24 -28   4    0.17    0.28 
 -24 -28   2    0.30    0.21 
  24 -28   2    0.53    0.29 
 -24 -28   0    3.30    0.56 
 -24 -28   0    3.21    0.56 
  24 -28   0    3.04    0.58 
 -24  28   2    1.50    0.49 
 -24 -28  -2    0.95    0.38 
  24 -28  -2    0.81    0.31 
 -24 -28  -4    0.31    0.31 
 -24  28   4    0.01    0.27 
 -26 -28   4    0.16    0.28 
  26 -28   4   -0.05    0.27 
 -26 -28   2    1.15    0.40 
  26 -28   2    0.73    0.28 
 -26 -28   0    0.27    0.23 
 -26 -28   0    0.25    0.20 
  26 -28   0    0.03    0.22 
 -26  28   2    1.01    0.42 
 -26 -28  -2    1.44    0.43 
  26 -28  -2    0.75    0.28 
 -26 -28  -4   -0.14    0.25 
 -26  28   4   -0.42    0.25 
 -28 -28   4    0.26    0.32 
  28 -28   4    0.72    0.42 
 -28 -28   2    0.13    0.25 
  28 -28   2    0.09    0.21 
 -28 -28   0    0.42    0.27 
 -28 -28   0    0.24    0.23 
  28 -28   0    0.53    0.24 
 -28  28   2   -0.10    0.22 
 -28 -28  -2    0.25    0.26 
  28 -28  -2    0.51    0.22 
 -28 -28  -4    0.29    0.27 
 -28  28   4   -0.16    0.23 
 -30 -28   2    1.79    0.54 
  30 -28   2    1.36    0.44 
 -30 -28   0    0.29    0.20 
  30 -28   0   -0.22    0.17 
 -30 -28  -2    1.22    0.40 
 -30  28   2    1.65    0.48 
 -32 -28   2    0.10    0.29 
  32 -28   2    0.23    0.21 
 -32 -28   0    3.07    0.61 
  32 -28   0    2.53    0.56 
 -32  28   2   -0.25    0.18 
 -32 -28  -2    0.26    0.23 
 -34 -28   2    0.85    0.31 
  34 -28   2    1.34    0.41 
 -34 -28   0    0.76    0.34 
  34 -28   0    1.64    0.44 
 -34  28   2    0.65    0.38 
 -34 -28  -2    0.64    0.34 
 -36 -28   2    0.14    0.25 
  36 -28   2    0.03    0.25 
 -36 -28   0    0.32    0.22 
  36 -28   0    0.64    0.28 
 -36  28   2    0.00    0.25 
 -36 -28  -2   -0.05    0.23 
 -38 -28   0    0.03    0.25 
  38 -28   0    0.12    0.18 
 -40 -28   0    0.64    0.36 
  -1 -29   5    0.48    0.35 
   1 -29   5    0.58    0.38 
  -1 -29   3    1.76    0.42 
  -1 -29   3    1.65    0.44 
   1 -29   3    1.56    0.44 
   1 -29   3    1.42    0.45 
  -1 -29   1    3.45    0.54 
  -1 -29   1    3.72    0.58 
   1 -29   1    3.64    0.59 
   1 -29   1    4.41    0.62 
  -1  29   1    4.27    0.63 
  -1 -29  -1    3.47    0.59 
   1 -29  -1    3.05    0.54 
   1  29   1    4.64    0.64 
  -1 -29  -3    1.72    0.49 
  -1  29   3    0.66    0.37 
   1 -29  -3    1.60    0.44 
   1  29   3    1.05    0.43 
   1  29   3    1.00    0.39 
  -1  29   5    0.58    0.37 
  -1 -29  -5    0.73    0.40 
   1  29   5    0.56    0.34 
   1  29   5    0.55    0.36 
   1 -29  -5    0.95    0.38 
  -3 -29   5    0.99    0.45 
   3 -29   5    0.77    0.41 
  -3 -29   3    1.20    0.39 
  -3 -29   3    1.39    0.37 
   3 -29   3    0.94    0.38 
   3 -29   3    1.81    0.48 
  -3 -29   1    1.09    0.34 
  -3 -29   1    1.06    0.29 
   3 -29   1    1.15    0.31 
   3 -29   1    0.93    0.32 
  -3 -29  -1    1.25    0.35 
   3 -29  -1    1.32    0.37 
   3  29   1    0.49    0.24 
  -3  29   3    1.76    0.54 
  -3 -29  -3    1.50    0.45 
   3  29   3    1.92    0.50 
   3  29   3    1.95    0.50 
   3 -29  -3    0.67    0.33 
  -3  29   5    0.31    0.35 
  -3 -29  -5    0.03    0.24 
   3 -29  -5    0.72    0.36 
   3  29   5    0.26    0.33 
  -5 -29   5    0.87    0.42 
   5 -29   5    0.08    0.28 
   5 -29   5    0.54    0.34 
  -5 -29   3    2.69    0.56 
  -5 -29   3    2.21    0.46 
   5 -29   3    2.28    0.53 
  -5 -29   1    3.83    0.56 
  -5 -29   1    3.54    0.58 
   5 -29   1    3.42    0.57 
  -5  29   1    4.66    0.79 
  -5 -29  -1    2.79    0.53 
   5 -29  -1    4.99    0.70 
  -5  29   3    3.10    0.68 
  -5 -29  -3    2.86    0.61 
   5 -29  -3    3.16    0.61 
   5  29   3    2.60    0.61 
   5  29   3    2.09    0.51 
  -5  29   5    0.16    0.29 
  -5 -29  -5    0.65    0.34 
   5 -29  -5    0.15    0.28 
   5  29   5    0.03    0.29 
  -7 -29   5    0.16    0.33 
   7 -29   5    0.07    0.27 
   7 -29   5   -0.20    0.26 
  -7 -29   3    0.49    0.26 
  -7 -29   3    0.04    0.19 
   7 -29   3    0.22    0.29 
  -7 -29   1    0.28    0.19 
  -7 -29   1    0.38    0.20 
   7 -29   1    0.41    0.25 
  -7 -29  -1    0.29    0.19 
  -7  29   1    0.72    0.33 
   7 -29  -1    0.42    0.21 
  -7 -29  -3    0.26    0.23 
  -7  29   3    0.20    0.27 
   7  29   3   -0.19    0.17 
   7 -29  -3    0.27    0.26 
   7  29   3   -0.19    0.20 
  -7  29   5    0.08    0.33 
  -7 -29  -5    0.06    0.24 
   7  29   5    0.10    0.27 
   7 -29  -5   -0.01    0.24 
  -9 -29   5    0.22    0.31 
   9 -29   5    0.55    0.33 
  -9 -29   3    0.81    0.36 
  -9 -29   3    1.26    0.36 
   9 -29   3    1.46    0.46 
  -9 -29   1    6.80    0.65 
  -9 -29   1    6.08    0.76 
   9 -29   1    6.59    0.84 
  -9 -29  -1    5.67    0.76 
  -9  29   1    5.59    0.89 
   9 -29  -1    7.59    0.89 
  -9 -29  -3    1.88    0.50 
  -9  29   3    1.21    0.47 
   9  29   3    1.53    0.47 
   9 -29  -3    2.33    0.53 
   9  29   3    1.73    0.49 
  -9 -29  -5    0.06    0.34 
  -9  29   5    0.57    0.42 
   9  29   5    0.76    0.41 
 -11 -29   5    0.56    0.35 
  11 -29   5   -0.18    0.29 
 -11 -29   3    5.64    0.86 
  11 -29   3    5.01    0.82 
 -11 -29   1    2.06    0.41 
 -11 -29   1    2.63    0.47 
  11 -29   1    1.24    0.38 
 -11 -29  -1    3.24    0.60 
 -11 -29  -1    2.46    0.37 
 -11  29   1    3.09    0.59 
  11 -29  -1    2.56    0.49 
 -11 -29  -3    3.67    0.71 
 -11  29   3    5.28    0.96 
  11 -29  -3    7.34    0.94 
 -11  29   5    0.07    0.34 
 -11 -29  -5    0.72    0.46 
 -13 -29   5    0.46    0.42 
  13 -29   5    0.02    0.33 
 -13 -29   3    0.37    0.29 
  13 -29   3    0.31    0.26 
 -13 -29   1    5.20    0.68 
 -13 -29   1    4.98    0.65 
  13 -29   1    4.79    0.73 
 -13  29   1    4.86    0.80 
 -13 -29  -1    5.04    0.48 
 -13 -29  -1    5.33    0.77 
  13 -29  -1    5.65    0.77 
 -13 -29  -3    0.10    0.23 
 -13  29   3    0.37    0.31 
  13 -29  -3    0.81    0.34 
 -13 -29  -5    0.86    0.41 
 -13  29   5    0.54    0.40 
 -15 -29   5    0.60    0.39 
  15 -29   5    0.83    0.40 
 -15 -29   3    1.26    0.48 
  15 -29   3    1.11    0.43 
 -15 -29   1    3.70    0.58 
 -15 -29   1    3.87    0.60 
  15 -29   1    4.73    0.75 
 -15 -29  -1    4.87    0.59 
 -15  29   1    3.86    0.73 
 -15 -29  -1    3.83    0.65 
  15 -29  -1    4.58    0.69 
 -15  29   3    0.91    0.42 
 -15 -29  -3    1.48    0.45 
  15 -29  -3    1.97    0.48 
 -15 -29  -5    0.51    0.39 
 -15  29   5    0.89    0.46 
 -17 -29   3    0.25    0.28 
  17 -29   3    0.13    0.23 
 -17 -29   1    4.63    0.68 
 -17 -29   1    3.59    0.59 
  17 -29   1    4.71    0.74 
 -17 -29  -1    3.44    0.63 
 -17  29   1    3.16    0.66 
 -17 -29  -1    4.52    0.60 
  17 -29  -1    3.90    0.63 
 -17  29   3    0.46    0.36 
 -17 -29  -3    0.22    0.27 
  17 -29  -3    0.23    0.22 
 -19 -29   3    0.67    0.34 
  19 -29   3    1.59    0.51 
 -19 -29   1    3.43    0.57 
 -19 -29   1    3.69    0.59 
  19 -29   1    3.02    0.59 
 -19 -29  -1    3.14    0.58 
 -19 -29  -1    2.40    0.43 
 -19  29   1    2.45    0.59 
  19 -29  -1    3.71    0.62 
 -19  29   3    0.87    0.40 
 -19 -29  -3    0.77    0.35 
  19 -29  -3    1.45    0.40 
 -21 -29   3    1.79    0.49 
  21 -29   3    0.63    0.37 
 -21 -29   1    2.41    0.53 
 -21 -29   1    2.84    0.52 
  21 -29   1    2.93    0.60 
 -21 -29  -1    2.75    0.56 
 -21 -29  -1    2.99    0.51 
 -21  29   1    1.53    0.50 
  21 -29  -1    3.67    0.62 
 -21  29   3    1.52    0.52 
 -21 -29  -3    1.97    0.53 
  21 -29  -3    1.55    0.41 
 -23 -29   3    1.45    0.44 
  23 -29   3    1.63    0.50 
 -23 -29   1    0.80    0.32 
  23 -29   1    0.20    0.23 
 -23 -29  -1    0.47    0.26 
 -23  29   1    0.24    0.23 
 -23 -29  -1    0.02    0.17 
  23 -29  -1    0.57    0.25 
 -23 -29  -3    1.29    0.45 
 -23  29   3    0.56    0.34 
 -25 -29   3    1.56    0.48 
  25 -29   3    1.06    0.46 
 -25 -29   1    3.56    0.64 
  25 -29   1    3.55    0.66 
 -25 -29  -1    4.25    0.72 
 -25  29   1    3.42    0.72 
 -25 -29  -1    4.14    0.65 
  25 -29  -1    3.83    0.64 
 -25 -29  -3    0.75    0.39 
 -25  29   3    1.42    0.45 
 -27 -29   3   -0.14    0.20 
  27 -29   3    0.55    0.27 
 -27 -29   1    0.31    0.24 
  27 -29   1    0.52    0.22 
 -27  29   1    0.23    0.21 
 -27 -29  -1    0.22    0.22 
 -27 -29  -1    0.18    0.23 
  27 -29  -1    0.35    0.21 
 -27  29   3    0.15    0.26 
 -27 -29  -3    0.86    0.32 
 -29 -29   3    0.86    0.39 
  29 -29   3    0.60    0.32 
 -29 -29   1    0.51    0.29 
  29 -29   1    1.19    0.43 
 -29 -29  -1    1.06    0.30 
 -29 -29  -1    0.90    0.39 
 -29  29   1    0.46    0.36 
  29 -29  -1    0.99    0.26 
 -29  29   3    0.61    0.34 
 -29 -29  -3    1.04    0.38 
 -31 -29   3   -0.11    0.27 
  31 -29   3   -0.05    0.24 
 -31 -29   1    1.12    0.36 
  31 -29   1    0.97    0.33 
 -31 -29  -1    0.74    0.28 
 -31  29   1    0.56    0.29 
 -31 -29  -1    0.28    0.22 
  31 -29  -1    0.69    0.27 
 -31 -29  -3    0.36    0.28 
 -31  29   3    0.15    0.27 
 -33 -29   3    0.36    0.26 
  33 -29   3    0.21    0.21 
 -33 -29   1    0.96    0.35 
  33 -29   1    0.97    0.30 
 -33 -29  -1    0.35    0.24 
 -33 -29  -1    0.69    0.32 
 -33  29   1    1.16    0.41 
  33 -29  -1    0.27    0.25 
 -33  29   3    0.94    0.38 
 -33 -29  -3    0.07    0.25 
 -35 -29   1    0.97    0.36 
  35 -29   1    0.49    0.23 
 -35 -29  -1    0.77    0.35 
 -35  29   1    0.78    0.30 
 -37 -29   1    0.58    0.33 
  37 -29   1   -0.07    0.23 
 -37  29   1    0.57    0.36 
 -37 -29  -1    0.55    0.27 
   0 -30   4   -0.07    0.22 
   0 -30   4    0.14    0.21 
   0 -30   2    4.01    0.66 
   0 -30   2    2.76    0.53 
   0 -30   0    0.08    0.17 
   0 -30   0    0.09    0.10 
   0 -30  -2    3.69    0.67 
   0  30   2    3.20    0.66 
   0  30   2    4.13    0.67 
   0 -30  -4    0.21    0.26 
   0  30   4    0.26    0.28 
  -2 -30   4    2.55    0.60 
  -2 -30   4    1.85    0.44 
   2 -30   4    1.38    0.48 
   2 -30   4    0.85    0.39 
  -2 -30   2    2.67    0.54 
  -2 -30   2    2.41    0.49 
   2 -30   2    3.06    0.56 
   2 -30   2    2.25    0.49 
  -2 -30   0    0.06    0.16 
  -2 -30   0    0.37    0.16 
   2 -30   0    0.67    0.28 
   2 -30   0    0.23    0.12 
  -2 -30  -2    2.70    0.54 
  -2  30   2    3.57    0.71 
   2  30   2    2.69    0.55 
   2  30   2    3.19    0.64 
   2 -30  -2    2.88    0.58 
  -2  30   4    2.35    0.62 
  -2 -30  -4    2.08    0.55 
   2  30   4    2.34    0.63 
   2 -30  -4    2.28    0.56 
   2  30   4    1.00    0.44 
  -4 -30   4    0.43    0.29 
   4 -30   4    0.31    0.28 
   4 -30   4    0.71    0.34 
  -4 -30   2    7.37    0.92 
  -4 -30   2    8.96    0.80 
   4 -30   2    8.58    0.99 
  -4 -30   0    0.58    0.19 
  -4  30   0    0.01    0.14 
  -4 -30   0    0.27    0.20 
   4 -30   0    0.65    0.28 
   4 -30   0    0.73    0.21 
  -4  30   2    6.84    0.97 
  -4 -30  -2    7.32    0.96 
   4  30   2    9.02    0.86 
   4  30   2    7.39    0.95 
   4 -30  -2    7.25    0.91 
  -4  30   4    0.20    0.29 
  -4 -30  -4    0.12    0.26 
   4 -30  -4    0.58    0.27 
   4  30   4    0.67    0.32 
   4  30   4   -0.12    0.23 
  -6 -30   4    2.49    0.63 
   6 -30   4    3.47    0.67 
  -6 -30   2    0.47    0.26 
  -6 -30   2    0.10    0.20 
   6 -30   2    0.17    0.22 
  -6  30   0   16.32    1.07 
  -6 -30   0   16.73    1.04 
  -6 -30   0   18.19    1.23 
   6 -30   0   15.57    1.01 
   6 -30   0   15.90    1.21 
  -6  30   2    0.09    0.26 
  -6 -30  -2    0.29    0.22 
   6 -30  -2    0.03    0.18 
   6  30   2   -0.21    0.15 
  -6  30   4    3.07    0.74 
  -6 -30  -4    2.67    0.63 
   6 -30  -4    3.81    0.72 
   6  30   4    3.16    0.70 
   6  30   4    1.62    0.48 
  -8 -30   4    0.19    0.25 
   8 -30   4   -0.50    0.21 
  -8 -30   2    2.10    0.48 
  -8 -30   2    2.06    0.44 
   8 -30   2    2.33    0.54 
  -8 -30   0    0.88    0.32 
  -8 -30   0    0.63    0.21 
   8 -30   0    1.06    0.32 
  -8  30   2    1.79    0.53 
  -8 -30  -2    1.42    0.43 
   8 -30  -2    1.62    0.39 
  -8 -30  -4   -0.07    0.27 
  -8  30   4    0.32    0.35 
   8  30   4    0.21    0.24 
   8 -30  -4    0.31    0.24 
 -10 -30   4    1.79    0.51 
  10 -30   4    1.78    0.53 
 -10 -30   2    0.81    0.32 
 -10 -30   2    0.21    0.21 
  10 -30   2   -0.03    0.18 
 -10 -30   0   10.70    0.90 
 -10 -30   0    9.06    0.72 
  10 -30   0    8.61    0.82 
 -10 -30  -2    0.21    0.22 
 -10  30   2    0.12    0.26 
  10 -30  -2    0.26    0.21 
 -10  30   4    1.61    0.56 
 -10 -30  -4    2.00    0.58 
  10  30   4    2.53    0.65 
  10 -30  -4    2.13    0.51 
 -12 -30   4   -0.24    0.22 
  12 -30   4    0.09    0.34 
 -12 -30   2    1.74    0.40 
 -12 -30   2    1.67    0.43 
  12 -30   2    0.97    0.36 
 -12 -30   0   11.28    0.98 
 -12 -30   0   11.91    0.88 
  12 -30   0   13.57    1.05 
 -12  30   2    1.38    0.44 
 -12 -30  -2    1.90    0.48 
  12 -30  -2    3.07    0.57 
 -12 -30  -4    1.11    0.48 
 -12  30   4    0.30    0.33 
  12 -30  -4    0.42    0.29 
 -14 -30   4    0.84    0.37 
  14 -30   4    1.02    0.46 
 -14 -30   2    0.51    0.22 
 -14 -30   2    0.50    0.25 
  14 -30   2    0.27    0.24 
 -14 -30   0    0.81    0.30 
 -14 -30   0    0.70    0.24 
  14 -30   0    0.71    0.27 
 -14  30   2    0.83    0.41 
 -14 -30  -2    0.50    0.29 
  14 -30  -2    1.30    0.37 
 -14  30   4    1.65    0.62 
 -14 -30  -4    0.72    0.32 
  14 -30  -4    1.28    0.42 
 -16 -30   4    1.18    0.45 
  16 -30   4    0.97    0.46 
 -16 -30   2    1.45    0.41 
  16 -30   2    0.86    0.36 
 -16 -30   0    2.21    0.45 
 -16 -30   0    1.98    0.48 
  16 -30   0    3.07    0.55 
 -16  30   2    2.18    0.61 
 -16 -30  -2    0.80    0.32 
  16 -30  -2    1.75    0.42 
 -16  30   4    0.44    0.37 
 -16 -30  -4    0.68    0.39 
  16 -30  -4    0.47    0.37 
 -18 -30   4    0.65    0.39 
  18 -30   4    1.29    0.53 
 -18 -30   2    0.60    0.30 
  18 -30   2    0.27    0.27 
 -18 -30   0    1.61    0.37 
 -18 -30   0    2.39    0.48 
  18 -30   0    1.51    0.40 
 -18  30   2    0.67    0.33 
 -18 -30  -2    0.56    0.29 
  18 -30  -2    0.48    0.25 
 -18 -30  -4    0.76    0.39 
 -18  30   4    0.90    0.41 
 -20 -30   4   -0.29    0.22 
  20 -30   4    0.07    0.28 
 -20 -30   2    3.35    0.64 
  20 -30   2    2.66    0.61 
 -20 -30   0   -0.10    0.16 
 -20 -30   0    0.14    0.19 
  20 -30   0   -0.18    0.15 
 -20  30   2    3.14    0.74 
 -20 -30  -2    2.95    0.61 
  20 -30  -2    3.65    0.64 
 -20  30   4    0.03    0.27 
 -20 -30  -4    0.20    0.26 
 -22 -30   4    0.38    0.39 
  22 -30   4    0.11    0.31 
 -22 -30   2    0.15    0.28 
  22 -30   2   -0.03    0.21 
 -22 -30   0    2.79    0.52 
 -22 -30   0    1.24    0.36 
  22 -30   0    2.78    0.57 
 -22 -30  -2   -0.09    0.19 
 -22  30   2    0.42    0.27 
  22 -30  -2    0.20    0.22 
 -22 -30  -4    0.25    0.26 
 -22  30   4    0.90    0.42 
 -24 -30   4    0.21    0.35 
  24 -30   4   -0.03    0.28 
 -24 -30   2    1.84    0.51 
  24 -30   2    2.27    0.54 
 -24 -30   0    0.75    0.28 
 -24 -30   0    0.53    0.27 
  24 -30   0    0.20    0.20 
 -24  30   2    1.53    0.47 
 -24 -30  -2    1.89    0.53 
  24 -30  -2    1.32    0.35 
 -24  30   4    0.16    0.25 
 -24 -30  -4    0.09    0.25 
 -26 -30   4    0.36    0.32 
  26 -30   4    0.52    0.36 
 -26 -30   2    1.38    0.43 
  26 -30   2    1.05    0.39 
 -26 -30   0    1.97    0.49 
 -26 -30   0    2.35    0.52 
  26 -30   0    2.59    0.57 
 -26 -30  -2    0.92    0.33 
 -26  30   2    1.33    0.47 
  26 -30  -2    1.24    0.36 
 -26  30   4    0.76    0.44 
 -26 -30  -4   -0.02    0.21 
 -28 -30   2    0.66    0.39 
  28 -30   2    1.03    0.38 
 -28 -30   0    0.11    0.22 
 -28 -30   0    0.08    0.19 
  28 -30   0    0.40    0.26 
 -28  30   2    0.89    0.34 
 -28 -30  -2    0.80    0.38 
  28 -30  -2    1.32    0.39 
 -30 -30   2   -0.09    0.19 
  30 -30   2   -0.19    0.22 
 -30 -30   0    1.18    0.35 
  30 -30   0    1.13    0.33 
 -30  30   2    0.60    0.30 
 -30 -30  -2    0.07    0.23 
 -32 -30   2    0.52    0.31 
  32 -30   2    0.09    0.25 
 -32 -30   0    0.35    0.23 
  32 -30   0    0.04    0.19 
 -32 -30  -2    0.26    0.28 
 -32  30   2    0.89    0.36 
 -34 -30   2    0.26    0.25 
  34 -30   2   -0.24    0.24 
 -34 -30   0    0.29    0.28 
  34 -30   0    0.48    0.28 
 -34 -30  -2    0.11    0.28 
 -34  30   2   -0.05    0.23 
 -36 -30   2    0.44    0.30 
  36 -30   2   -0.16    0.23 
 -36 -30   0    0.47    0.29 
  36 -30   0    0.10    0.24 
 -36  30   2    0.48    0.30 
 -36 -30  -2    0.19    0.26 
 -38 -30   0    0.67    0.34 
  38 -30   0    0.75    0.30 
  -1 -31   5   -0.05    0.33 
   1 -31   5    0.89    0.43 
  -1 -31   3    1.05    0.37 
  -1 -31   3    0.97    0.34 
   1 -31   3    0.66    0.32 
   1 -31   3    1.55    0.46 
  -1 -31   1    6.22    0.74 
  -1 -31   1    6.16    0.81 
   1 -31   1    6.82    0.80 
   1 -31   1    5.88    0.77 
  -1  31   1    5.80    0.75 
  -1 -31  -1    5.46    0.76 
   1  31   1    6.51    0.80 
   1 -31  -1    7.16    0.89 
  -1  31   3    0.70    0.37 
  -1 -31  -3    1.38    0.45 
   1  31   3    1.10    0.43 
   1  31   3    1.29    0.43 
   1 -31  -3    0.98    0.38 
  -1  31   5   -0.19    0.25 
  -1  31   5    0.82    0.42 
  -1 -31  -5   -0.03    0.30 
   1  31   5    0.18    0.30 
   1 -31  -5    0.45    0.30 
   1  31   5    0.18    0.30 
  -3 -31   5    0.02    0.27 
   3 -31   5    0.39    0.32 
  -3 -31   3    0.78    0.33 
  -3 -31   3    1.32    0.42 
   3 -31   3    2.13    0.53 
   3 -31   3    1.44    0.43 
  -3 -31   1   13.48    1.10 
  -3 -31   1   14.51    1.06 
   3 -31   1   15.12    1.07 
   3 -31   1   15.05    1.15 
  -3 -31  -1   13.56    1.09 
  -3  31   1   11.99    0.99 
   3 -31  -1   13.18    1.06 
  -3  31   3    0.91    0.39 
  -3 -31  -3    1.43    0.42 
   3  31   3    0.58    0.35 
   3  31   3    1.23    0.42 
   3 -31  -3    1.13    0.36 
  -3 -31  -5   -0.40    0.28 
  -3  31   5    0.10    0.30 
   3  31   5    0.81    0.45 
   3 -31  -5    0.19    0.32 
  -5 -31   5   -0.28    0.25 
   5 -31   5    0.26    0.32 
  -5 -31   3    1.76    0.48 
  -5 -31   3    1.61    0.40 
   5 -31   3    1.05    0.39 
  -5 -31   1    3.05    0.51 
  -5 -31   1    3.22    0.55 
   5 -31   1    3.66    0.56 
   5 -31   1    2.66    0.52 
  -5 -31  -1    4.83    0.75 
   5 -31  -1    4.44    0.69 
  -5 -31  -3    0.87    0.36 
  -5  31   3    0.68    0.36 
   5 -31  -3    2.52    0.55 
   5  31   3    0.68    0.35 
   5  31   3    1.61    0.45 
  -5  31   5    0.27    0.29 
  -5 -31  -5    0.41    0.29 
   5 -31  -5    1.01    0.38 
   5  31   5    0.15    0.33 
  -7 -31   5    0.59    0.34 
   7 -31   5   -0.09    0.29 
   7 -31   5    0.16    0.34 
  -7 -31   3    3.49    0.70 
  -7 -31   3    2.55    0.50 
   7 -31   3    2.84    0.60 
  -7 -31   1    3.87    0.58 
  -7 -31   1    3.72    0.61 
   7 -31   1    4.19    0.67 
  -7 -31  -1    3.04    0.58 
  -7  31   1    2.70    0.60 
   7 -31  -1    4.15    0.64 
  -7 -31  -3    3.13    0.63 
  -7  31   3    2.03    0.60 
   7  31   3    2.78    0.59 
   7 -31  -3    2.84    0.59 
   7  31   3    3.03    0.63 
  -7  31   5    1.03    0.55 
  -7 -31  -5    0.26    0.38 
   7  31   5    0.19    0.26 
   7 -31  -5    0.61    0.29 
  -9 -31   5    0.46    0.31 
   9 -31   5    0.45    0.36 
   9 -31   5   -0.14    0.28 
  -9 -31   3    0.92    0.33 
  -9 -31   3    1.50    0.42 
   9 -31   3    1.25    0.45 
  -9 -31   1    0.45    0.23 
  -9 -31   1    0.50    0.23 
   9 -31   1    0.90    0.32 
  -9  31   1    0.77    0.36 
  -9 -31  -1    1.24    0.37 
   9 -31  -1    1.23    0.36 
  -9 -31  -3    0.71    0.34 
  -9  31   3    0.98    0.45 
   9 -31  -3    1.11    0.36 
   9  31   3    1.44    0.42 
  -9  31   5   -0.02    0.33 
  -9 -31  -5    0.22    0.29 
   9  31   5   -0.31    0.27 
 -11 -31   5   -0.42    0.25 
  11 -31   5    0.34    0.34 
 -11 -31   3    2.73    0.61 
  11 -31   3    1.28    0.43 
 -11 -31   1    5.56    0.75 
 -11 -31   1    4.59    0.65 
  11 -31   1    4.14    0.71 
 -11  31   1    4.40    0.76 
 -11 -31  -1    4.23    0.70 
  11 -31  -1    4.50    0.68 
 -11  31   3    1.61    0.53 
 -11 -31  -3    2.92    0.65 
  11 -31  -3    1.69    0.46 
 -11 -31  -5   -0.44    0.25 
 -11  31   5    0.39    0.34 
 -13 -31   3    3.57    0.69 
  13 -31   3    2.12    0.59 
 -13 -31   1    1.39    0.35 
 -13 -31   1    1.89    0.41 
  13 -31   1    1.92    0.51 
 -13 -31  -1    1.76    0.44 
 -13  31   1    2.07    0.56 
  13 -31  -1    2.44    0.51 
 -13 -31  -3    2.29    0.60 
 -13  31   3    2.31    0.62 
  13 -31  -3    2.90    0.61 
 -15 -31   3    1.28    0.44 
  15 -31   3    0.55    0.34 
 -15 -31   1    4.16    0.64 
 -15 -31   1    3.66    0.60 
  15 -31   1    3.15    0.60 
 -15  31   1    4.29    0.77 
 -15 -31  -1    2.40    0.54 
  15 -31  -1    3.74    0.62 
 -15 -31  -3    1.43    0.43 
 -15  31   3    0.88    0.44 
  15 -31  -3    1.15    0.40 
 -17 -31   3    0.39    0.31 
  17 -31   3    0.75    0.36 
 -17 -31   1    6.59    0.82 
 -17 -31   1    6.12    0.80 
  17 -31   1    5.19    0.78 
 -17 -31  -1    6.65    0.91 
 -17  31   1    6.21    0.94 
  17 -31  -1    6.31    0.85 
 -17 -31  -3    0.63    0.34 
 -17  31   3    0.63    0.33 
  17 -31  -3    0.38    0.26 
 -19 -31   3    0.31    0.29 
  19 -31   3    0.38    0.31 
 -19 -31   1    0.15    0.20 
 -19 -31   1    0.02    0.14 
  19 -31   1    0.35    0.25 
 -19  31   1    0.14    0.23 
 -19 -31  -1    0.50    0.32 
  19 -31  -1    0.53    0.26 
 -19  31   3    0.17    0.29 
 -19 -31  -3    1.10    0.42 
  19 -31  -3    0.67    0.32 
 -21 -31   3    0.73    0.36 
  21 -31   3    0.28    0.28 
 -21 -31   1   -0.04    0.15 
 -21 -31   1    0.01    0.16 
  21 -31   1    0.09    0.21 
 -21 -31  -1    0.20    0.19 
 -21  31   1    0.23    0.31 
  21 -31  -1    0.24    0.22 
 -21  31   3    0.75    0.41 
 -21 -31  -3    0.17    0.24 
  21 -31  -3    0.65    0.31 
 -23 -31   3    1.24    0.50 
  23 -31   3    0.59    0.35 
 -23 -31   1    1.02    0.36 
  23 -31   1    1.47    0.42 
 -23 -31  -1    1.04    0.36 
 -23 -31  -1    0.37    0.24 
 -23  31   1    0.85    0.40 
  23 -31  -1    0.93    0.35 
 -23 -31  -3    1.06    0.43 
 -23  31   3    0.89    0.39 
 -25 -31   3    0.13    0.31 
  25 -31   3    0.48    0.36 
 -25 -31   1    1.00    0.34 
  25 -31   1    1.01    0.36 
 -25  31   1    0.23    0.22 
 -25 -31  -1    0.98    0.30 
 -25 -31  -1    0.06    0.18 
  25 -31  -1    1.06    0.35 
 -25 -31  -3   -0.10    0.24 
 -25  31   3    0.11    0.27 
 -27 -31   3    0.93    0.40 
  27 -31   3    0.53    0.33 
 -27 -31   1    0.95    0.36 
  27 -31   1    1.21    0.38 
 -27 -31  -1    1.54    0.43 
 -27 -31  -1    1.18    0.43 
 -27  31   1    0.99    0.43 
  27 -31  -1    1.24    0.35 
 -27 -31  -3    0.92    0.40 
 -27  31   3    0.10    0.28 
 -29 -31   3    0.02    0.28 
  29 -31   3    0.10    0.25 
 -29 -31   1    0.08    0.23 
  29 -31   1    0.45    0.19 
 -29 -31  -1    0.29    0.24 
 -29 -31  -1    0.21    0.20 
 -29  31   1    0.23    0.26 
  29 -31  -1    0.47    0.22 
 -29  31   3   -0.03    0.29 
 -29 -31  -3    0.11    0.25 
 -31 -31   3    0.26    0.26 
  31 -31   3    0.14    0.22 
 -31 -31   1    0.59    0.26 
  31 -31   1    1.78    0.44 
 -31  31   1    0.66    0.33 
 -31 -31  -1    1.08    0.39 
 -31 -31  -1    0.85    0.32 
  31 -31  -1    1.99    0.43 
 -31 -31  -3    0.14    0.27 
 -31  31   3    0.13    0.29 
 -33 -31   1    0.72    0.33 
  33 -31   1    0.22    0.30 
 -33 -31  -1    0.98    0.39 
 -33  31   1    0.45    0.31 
 -33 -31  -1    0.00    0.21 
  33 -31  -1    0.44    0.21 
 -35 -31   1    0.46    0.27 
  35 -31   1    0.36    0.26 
 -35 -31  -1    0.26    0.27 
 -35  31   1    0.33    0.25 
 -37 -31   1    0.18    0.22 
  37 -31   1    0.51    0.33 
 -37  31   1    0.57    0.32 
 -37 -31  -1    1.21    0.40 
   0 -32   4    0.73    0.29 
   0 -32   4    0.70    0.41 
   0 -32   2    0.06    0.15 
   0 -32   2    0.50    0.26 
   0 -32   0    0.17    0.19 
   0 -32   0    0.20    0.12 
   0  32   2    0.34    0.24 
   0 -32  -2    0.28    0.22 
   0  32   2   -0.07    0.14 
   0  32   4    0.56    0.29 
   0 -32  -4    0.83    0.38 
   0  32   4    0.75    0.40 
  -2 -32   4    0.09    0.30 
   2 -32   4    0.04    0.22 
   2 -32   4    0.39    0.30 
  -2 -32   2    5.16    0.75 
  -2 -32   2    4.77    0.74 
   2 -32   2    5.12    0.76 
   2 -32   2    4.20    0.69 
  -2 -32   0   10.28    0.76 
  -2 -32   0   12.34    0.99 
   2 -32   0   10.47    0.75 
   2 -32   0   10.94    0.94 
  -2 -32  -2    5.07    0.79 
  -2  32   2    4.09    0.79 
   2 -32  -2    6.28    0.88 
   2  32   2    3.73    0.65 
   2  32   2    3.84    0.72 
  -2  32   4   -0.24    0.26 
  -2 -32  -4    0.29    0.28 
   2 -32  -4   -0.01    0.24 
   2  32   4    0.21    0.28 
   2  32   4    0.52    0.34 
  -4 -32   4    2.54    0.63 
   4 -32   4    1.89    0.53 
   4 -32   4    2.38    0.61 
  -4 -32   2    3.58    0.64 
  -4 -32   2    3.48    0.62 
   4 -32   2    2.91    0.57 
   4 -32   2    3.21    0.61 
  -4 -32   0    0.10    0.23 
  -4 -32   0    0.09    0.10 
  -4  32   0    0.04    0.14 
   4 -32   0   -0.05    0.14 
   4 -32   0    0.02    0.10 
  -4  32   2    2.51    0.64 
  -4 -32  -2    2.37    0.54 
   4  32   2    3.53    0.64 
   4 -32  -2    2.79    0.59 
  -4 -32  -4    2.46    0.60 
  -4  32   4    0.94    0.44 
   4  32   4    0.80    0.38 
   4  32   4    2.28    0.61 
   4 -32  -4    1.76    0.47 
  -6 -32   4   -0.02    0.26 
   6 -32   4   -0.08    0.22 
   6 -32   4    0.02    0.26 
  -6 -32   2    2.16    0.50 
  -6 -32   2    1.11    0.36 
   6 -32   2    1.26    0.43 
  -6 -32   0    0.33    0.22 
  -6 -32   0    0.61    0.20 
   6 -32   0    0.24    0.15 
   6 -32   0    0.28    0.22 
  -6 -32  -2    1.44    0.45 
  -6  32   2    1.46    0.49 
   6 -32  -2    1.03    0.39 
  -6 -32  -4    0.29    0.25 
  -6  32   4   -0.24    0.24 
   6  32   4    0.05    0.25 
   6 -32  -4    0.29    0.23 
   6  32   4   -0.22    0.20 
  -8 -32   4    0.66    0.36 
   8 -32   4    0.51    0.33 
  -8 -32   2   -0.02    0.17 
  -8 -32   2    0.08    0.17 
   8 -32   2    0.29    0.22 
  -8 -32   0    1.93    0.36 
  -8 -32   0    2.38    0.51 
   8 -32   0    2.83    0.54 
  -8  32   2   -0.03    0.22 
  -8 -32  -2    0.13    0.19 
   8 -32  -2    0.08    0.20 
  -8  32   4    0.87    0.49 
  -8 -32  -4    1.18    0.42 
   8  32   4    0.55    0.34 
   8 -32  -4    2.30    0.53 
 -10 -32   4    0.45    0.30 
  10 -32   4   -0.22    0.27 
 -10 -32   2    1.84    0.41 
 -10 -32   2    1.50    0.45 
  10 -32   2    0.94    0.36 
 -10 -32   0    3.92    0.54 
 -10 -32   0    2.76    0.55 
  10 -32   0    3.92    0.63 
 -10 -32  -2    1.75    0.49 
 -10  32   2    1.31    0.50 
  10 -32  -2    1.54    0.40 
 -10  32   4    0.02    0.25 
 -10 -32  -4    0.03    0.21 
  10 -32  -4    0.55    0.25 
 -12 -32   4    1.82    0.49 
  12 -32   4    1.19    0.45 
 -12 -32   2   -0.11    0.20 
 -12 -32   2    0.26    0.20 
  12 -32   2    0.07    0.19 
 -12 -32   0    3.61    0.65 
 -12 -32   0    4.42    0.58 
  12 -32   0    4.34    0.70 
 -12 -32  -2    0.31    0.24 
 -12  32   2    0.25    0.25 
  12 -32  -2    0.48    0.25 
 -12 -32  -4    0.87    0.34 
 -12  32   4    0.80    0.46 
  12 -32  -4    0.91    0.36 
 -14 -32   4   -0.07    0.26 
  14 -32   4    0.50    0.33 
 -14 -32   2    1.30    0.37 
 -14 -32   2    1.73    0.46 
  14 -32   2    1.78    0.48 
 -14 -32   0    4.30    0.58 
 -14 -32   0    3.16    0.59 
  14 -32   0    4.57    0.71 
 -14  32   2    0.99    0.44 
 -14 -32  -2    2.22    0.53 
  14 -32  -2    1.92    0.44 
 -14  32   4   -0.08    0.28 
 -14 -32  -4    0.69    0.39 
  14 -32  -4    0.33    0.27 
 -16 -32   4    0.75    0.34 
  16 -32   4    1.31    0.50 
 -16 -32   2    0.26    0.24 
  16 -32   2    0.00    0.24 
 -16 -32   0    3.78    0.67 
 -16 -32   0    3.02    0.51 
  16 -32   0    3.77    0.64 
 -16 -32  -2    0.17    0.23 
 -16  32   2    0.22    0.25 
  16 -32  -2    0.16    0.24 
 -16  32   4    0.64    0.42 
 -16 -32  -4    0.82    0.40 
  16 -32  -4    1.60    0.48 
 -18 -32   4    0.48    0.36 
  18 -32   4    0.85    0.45 
 -18 -32   2    5.29    0.82 
  18 -32   2    5.16    0.86 
 -18 -32   0    1.65    0.43 
 -18 -32   0    0.71    0.25 
  18 -32   0    1.19    0.35 
 -18 -32  -2    4.29    0.76 
 -18  32   2    3.02    0.71 
  18 -32  -2    4.66    0.73 
 -18  32   4    0.43    0.33 
 -18 -32  -4   -0.01    0.26 
 -20 -32   4   -0.33    0.28 
  20 -32   4    0.55    0.41 
 -20 -32   2    0.30    0.26 
  20 -32   2    0.27    0.31 
 -20 -32   0    1.63    0.38 
 -20 -32   0    1.69    0.45 
  20 -32   0    1.44    0.38 
 -20  32   2    0.14    0.19 
 -20 -32  -2    0.21    0.24 
  20 -32  -2    0.07    0.21 
 -20 -32  -4    0.44    0.33 
 -20  32   4    0.27    0.35 
 -22 -32   4   -0.45    0.24 
  22 -32   4    0.32    0.34 
 -22 -32   2    1.23    0.37 
  22 -32   2    1.28    0.43 
 -22 -32   0    0.18    0.18 
 -22 -32   0    0.11    0.19 
  22 -32   0    0.35    0.22 
 -22  32   2    1.21    0.40 
 -22 -32  -2    1.85    0.51 
  22 -32  -2    0.98    0.34 
 -22  32   4    0.87    0.39 
 -22 -32  -4    1.01    0.45 
 -24 -32   2    0.14    0.26 
  24 -32   2    0.19    0.21 
 -24 -32   0    3.17    0.56 
 -24 -32   0    3.03    0.61 
  24 -32   0    4.28    0.71 
 -24 -32  -2    0.22    0.26 
 -24  32   2    0.40    0.23 
 -26 -32   2    1.06    0.38 
  26 -32   2    0.58    0.29 
 -26 -32   0   -0.09    0.20 
 -26 -32   0    0.51    0.24 
  26 -32   0    0.16    0.19 
 -26 -32  -2    0.52    0.34 
 -26  32   2    0.67    0.39 
  26 -32  -2    0.99    0.35 
 -28 -32   2    0.06    0.20 
  28 -32   2    0.22    0.23 
 -28 -32   0    1.16    0.36 
  28 -32   0    0.43    0.28 
 -28  32   2    0.84    0.37 
 -28 -32  -2    0.06    0.25 
  28 -32  -2    0.18    0.25 
 -30 -32   2    0.71    0.34 
  30 -32   2    0.43    0.29 
 -30 -32   0    0.28    0.24 
  30 -32   0    0.30    0.22 
 -30  32   2    0.48    0.36 
 -30 -32  -2    0.89    0.35 
 -32 -32   2   -0.12    0.25 
  32 -32   2   -0.31    0.17 
 -32 -32   0    3.36    0.66 
  32 -32   0    1.64    0.43 
 -32  32   2    0.18    0.30 
 -32 -32  -2    0.23    0.23 
 -34 -32   2    0.39    0.27 
  34 -32   2    0.68    0.30 
 -34 -32   0    0.15    0.28 
  34 -32   0   -0.21    0.19 
 -34  32   2    0.30    0.28 
 -34 -32  -2    0.28    0.29 
 -36 -32   0    0.39    0.25 
  36 -32   0    0.18    0.22 
  -1 -33   5    0.52    0.39 
   1 -33   5    0.14    0.31 
  -1 -33   3    0.29    0.27 
  -1 -33   3    0.81    0.34 
   1 -33   3    1.14    0.41 
   1 -33   3    0.26    0.25 
  -1 -33   1    2.67    0.48 
  -1 -33   1    2.55    0.54 
   1 -33   1    2.50    0.47 
   1 -33   1    2.09    0.49 
  -1 -33  -1    1.82    0.47 
  -1  33   1    2.66    0.51 
   1 -33  -1    2.15    0.48 
   1  33   1    1.95    0.43 
  -1 -33  -3    0.83    0.35 
  -1  33   3    0.62    0.32 
  -1  33   3    0.59    0.29 
   1  33   3    1.02    0.39 
   1 -33  -3    1.13    0.42 
   1  33   3    0.48    0.33 
  -1 -33  -5    1.99    0.60 
  -1  33   5    0.92    0.42 
  -1  33   5    0.72    0.40 
   1 -33  -5    0.71    0.41 
   1  33   5    0.33    0.36 
   1  33   5    0.37    0.34 
  -3 -33   5    0.08    0.28 
   3 -33   5   -0.20    0.28 
  -3 -33   3    1.94    0.47 
  -3 -33   3    1.62    0.47 
   3 -33   3    1.91    0.52 
   3 -33   3    0.80    0.34 
  -3 -33   1    5.17    0.75 
  -3 -33   1    4.52    0.63 
   3 -33   1    5.06    0.68 
   3 -33   1    4.35    0.66 
  -3  33   1    5.20    0.70 
  -3 -33  -1    5.30    0.78 
   3 -33  -1    4.31    0.72 
  -3 -33  -3    1.18    0.45 
  -3  33   3    1.59    0.51 
   3  33   3    1.77    0.50 
   3  33   3    1.46    0.47 
   3 -33  -3    1.54    0.47 
  -3 -33  -5   -0.06    0.30 
  -3  33   5    0.35    0.35 
   3 -33  -5    0.18    0.32 
   3  33   5   -0.35    0.23 
  -5 -33   5    0.65    0.38 
   5 -33   5   -0.23    0.27 
  -5 -33   3    3.10    0.67 
  -5 -33   3    1.50    0.43 
   5 -33   3    3.02    0.64 
   5 -33   3    1.50    0.48 
  -5 -33   1    6.62    0.86 
  -5 -33   1    6.17    0.76 
   5 -33   1    7.20    0.81 
   5 -33   1    6.61    0.89 
  -5  33   1    6.95    0.70 
  -5 -33  -1    6.08    0.85 
   5 -33  -1    8.74    1.00 
  -5  33   3    1.42    0.50 
  -5 -33  -3    3.60    0.71 
   5 -33  -3    2.96    0.62 
   5  33   3    1.70    0.52 
   5  33   3    3.30    0.71 
  -5  33   5    0.04    0.28 
  -5 -33  -5   -0.43    0.27 
   5 -33  -5    0.40    0.35 
   5  33   5    0.43    0.30 
  -7 -33   3    0.50    0.27 
  -7 -33   3    0.65    0.34 
   7 -33   3    0.25    0.25 
  -7 -33   1    1.10    0.32 
  -7 -33   1    1.36    0.38 
   7 -33   1    1.24    0.39 
  -7 -33  -1    1.53    0.40 
   7 -33  -1    1.42    0.41 
  -7 -33  -3    0.16    0.20 
  -7  33   3    0.30    0.29 
   7  33   3    0.26    0.30 
   7 -33  -3    0.39    0.24 
   7  33   3   -0.27    0.18 
  -9 -33   3    3.97    0.75 
   9 -33   3    4.62    0.81 
  -9 -33   1    1.27    0.34 
  -9 -33   1    1.57    0.42 
   9 -33   1    1.89    0.46 
  -9 -33  -1    1.30    0.38 
   9 -33  -1    2.18    0.51 
  -9  33   3    4.97    0.95 
  -9 -33  -3    5.54    0.91 
   9 -33  -3    5.38    0.86 
 -11 -33   3    1.28    0.39 
  11 -33   3    2.02    0.53 
 -11 -33   1    0.76    0.27 
 -11 -33   1    0.80    0.31 
  11 -33   1    1.17    0.39 
 -11 -33  -1    0.92    0.38 
 -11  33   1    0.56    0.32 
  11 -33  -1    1.23    0.36 
 -11 -33  -3    1.29    0.45 
 -11  33   3    1.00    0.46 
  11 -33  -3    1.44    0.46 
 -13 -33   3    1.19    0.41 
  13 -33   3    1.14    0.42 
 -13 -33   1    0.24    0.19 
 -13 -33   1    0.08    0.18 
  13 -33   1    0.36    0.25 
 -13  33   1    0.41    0.27 
 -13 -33  -1    0.03    0.18 
  13 -33  -1    0.46    0.25 
 -13 -33  -3    0.95    0.45 
 -13  33   3    0.96    0.47 
  13 -33  -3    1.59    0.46 
 -15 -33   3    0.17    0.23 
  15 -33   3    0.41    0.30 
 -15 -33   1    0.55    0.27 
 -15 -33   1    0.37    0.24 
  15 -33   1    0.77    0.28 
 -15 -33  -1    0.37    0.23 
 -15  33   1    0.74    0.33 
  15 -33  -1    0.32    0.20 
 -15  33   3    0.14    0.28 
 -15 -33  -3   -0.05    0.19 
  15 -33  -3   -0.22    0.20 
 -17 -33   3    0.64    0.33 
  17 -33   3    0.36    0.32 
 -17 -33   1    0.61    0.29 
 -17 -33   1    0.19    0.21 
  17 -33   1    0.50    0.29 
 -17 -33  -1    0.10    0.22 
 -17  33   1    0.66    0.35 
  17 -33  -1    0.82    0.33 
 -17 -33  -3    0.55    0.31 
 -17  33   3   -0.13    0.23 
  17 -33  -3    0.29    0.24 
 -19 -33   3    0.21    0.25 
  19 -33   3   -0.18    0.24 
 -19 -33   1    2.88    0.52 
 -19 -33   1    2.82    0.54 
  19 -33   1    1.97    0.47 
 -19 -33  -1    2.31    0.53 
 -19  33   1    2.21    0.62 
  19 -33  -1    2.07    0.47 
 -19 -33  -3    0.68    0.36 
 -19  33   3    0.41    0.32 
  19 -33  -3    1.21    0.37 
 -21 -33   3    1.06    0.42 
  21 -33   3    1.00    0.46 
 -21 -33   1    0.40    0.24 
 -21 -33   1    0.79    0.30 
  21 -33   1    0.91    0.35 
 -21  33   1    1.27    0.50 
 -21 -33  -1    0.55    0.32 
  21 -33  -1    0.39    0.26 
 -21 -33  -3    0.86    0.35 
 -21  33   3    0.61    0.38 
  21 -33  -3    0.81    0.35 
 -23 -33   3    0.21    0.23 
  23 -33   3    0.14    0.32 
 -23 -33   1    0.21    0.22 
  23 -33   1    0.92    0.36 
 -23  33   1    0.00    0.25 
 -23 -33  -1    0.36    0.31 
  23 -33  -1    0.39    0.22 
 -23 -33  -3    0.25    0.27 
 -23  33   3   -0.14    0.26 
 -25 -33   3    0.15    0.32 
  25 -33   3    0.28    0.37 
 -25 -33   1    0.85    0.32 
  25 -33   1    1.35    0.40 
 -25 -33  -1    0.80    0.33 
 -25  33   1    0.89    0.43 
  25 -33  -1    1.17    0.38 
 -25  33   3   -0.38    0.27 
 -25 -33  -3    0.52    0.31 
 -27 -33   3    0.26    0.33 
  27 -33   3    0.66    0.40 
 -27 -33   1    0.92    0.31 
  27 -33   1    0.54    0.29 
 -27 -33  -1    0.76    0.35 
 -27  33   1    0.55    0.35 
  27 -33  -1    0.44    0.26 
 -27 -33  -3    0.08    0.27 
 -27  33   3    0.01    0.28 
 -29 -33   3    0.39    0.37 
  29 -33   3    0.55    0.38 
 -29 -33   1    0.18    0.22 
  29 -33   1    0.52    0.33 
 -29 -33  -1    0.40    0.30 
 -29  33   1    0.66    0.35 
  29 -33  -1    1.18    0.36 
 -29 -33  -3    0.45    0.30 
 -29  33   3    0.08    0.25 
 -31 -33   1    0.54    0.32 
  31 -33   1    0.87    0.37 
 -31 -33  -1    0.45    0.30 
 -31  33   1    0.14    0.28 
  31 -33  -1    0.89    0.30 
 -33 -33   1    0.24    0.24 
  33 -33   1    0.74    0.38 
 -33  33   1   -0.29    0.19 
  33 -33  -1   -0.04    0.22 
 -35 -33   1    0.20    0.24 
  35 -33   1   -0.09    0.29 
 -35  33   1   -0.05    0.23 
   0 -34   4    0.27    0.26 
   0 -34   4   -0.35    0.22 
   0 -34   2    3.80    0.67 
   0 -34   2    3.71    0.64 
   0 -34   0    0.06    0.18 
   0 -34  -2    5.05    0.80 
   0  34   2    3.49    0.72 
   0  34   2    3.54    0.64 
   0  34   4    0.39    0.30 
   0 -34  -4   -0.09    0.27 
   0  34   4    0.23    0.23 
  -2 -34   4    0.11    0.30 
   2 -34   4    0.47    0.33 
   2 -34   4    0.24    0.26 
  -2 -34   2    0.85    0.35 
  -2 -34   2    0.89    0.34 
   2 -34   2    0.62    0.30 
   2 -34   2    0.82    0.34 
  -2 -34   0    0.01    0.16 
   2 -34   0    0.01    0.18 
  -2  34   2    0.68    0.38 
  -2  34   2    0.81    0.31 
  -2 -34  -2    1.15    0.40 
   2 -34  -2    1.11    0.36 
   2  34   2    1.71    0.46 
  -2 -34  -4    0.33    0.30 
  -2  34   4    0.33    0.31 
  -2  34   4    0.90    0.44 
   2  34   4    0.11    0.25 
   2  34   4    0.08    0.34 
   2 -34  -4    0.83    0.33 
  -4 -34   4    0.07    0.25 
   4 -34   4    0.63    0.33 
   4 -34   4   -0.11    0.24 
  -4 -34   2    3.92    0.65 
  -4 -34   2    4.32    0.70 
   4 -34   2    4.19    0.73 
   4 -34   2    4.08    0.68 
  -4 -34   0    0.11    0.20 
   4 -34   0    0.12    0.19 
  -4  34   2    5.88    1.01 
  -4 -34  -2    3.40    0.67 
   4  34   2    3.99    0.70 
   4 -34  -2    4.29    0.72 
  -4 -34  -4    0.14    0.28 
  -4  34   4    0.05    0.30 
   4  34   4    0.12    0.26 
   4 -34  -4    0.64    0.35 
   4  34   4    0.07    0.25 
  -6 -34   4    1.00    0.42 
   6 -34   4    0.39    0.31 
   6 -34   4    0.59    0.35 
  -6 -34   2    0.52    0.29 
  -6 -34   2    0.50    0.27 
   6 -34   2    0.72    0.29 
   6 -34   2    0.53    0.29 
  -6 -34   0    0.19    0.13 
  -6 -34   0    0.30    0.24 
   6 -34   0    0.07    0.18 
  -6 -34  -2    0.70    0.29 
  -6  34   2    0.43    0.33 
   6 -34  -2    1.37    0.39 
  -6 -34  -4    1.14    0.46 
  -6  34   4    0.06    0.33 
   6 -34  -4    0.48    0.35 
   6  34   4    0.21    0.33 
   6  34   4    0.04    0.28 
  -8 -34   4   -0.05    0.25 
   8 -34   4   -0.46    0.24 
   8 -34   4   -0.08    0.28 
  -8 -34   2    0.52    0.30 
  -8 -34   2    0.39    0.24 
   8 -34   2    0.96    0.39 
  -8 -34   0    0.92    0.28 
  -8 -34   0    1.27    0.41 
   8 -34   0    0.64    0.32 
  -8  34   2    0.57    0.37 
  -8 -34  -2    0.91    0.36 
   8 -34  -2    1.49    0.41 
  -8  34   4   -0.04    0.27 
  -8 -34  -4    0.47    0.26 
   8  34   4    0.54    0.39 
   8 -34  -4   -0.03    0.25 
 -10 -34   4    0.56    0.30 
  10 -34   4    0.23    0.32 
 -10 -34   2    0.14    0.17 
 -10 -34   2    0.36    0.25 
  10 -34   2    0.25    0.30 
 -10 -34   0   12.69    0.96 
 -10 -34   0   15.77    1.20 
  10 -34   0   15.65    1.21 
 -10 -34  -2    0.62    0.32 
 -10  34   2    0.52    0.35 
  10 -34  -2    0.67    0.30 
 -10 -34  -4    0.19    0.27 
 -10  34   4    0.27    0.34 
  10 -34  -4    1.02    0.41 
 -12 -34   4   -0.29    0.26 
  12 -34   4   -0.22    0.27 
 -12 -34   2    1.26    0.40 
 -12 -34   2    1.33    0.34 
  12 -34   2    1.15    0.40 
 -12 -34   0    0.05    0.14 
 -12 -34   0   -0.31    0.17 
  12 -34   0    0.07    0.18 
 -12  34   2    1.03    0.45 
 -12 -34  -2    1.22    0.43 
  12 -34  -2    1.64    0.45 
 -12  34   4    0.07    0.28 
 -12 -34  -4    0.12    0.25 
  12 -34  -4   -0.66    0.21 
 -14 -34   4    0.85    0.38 
  14 -34   4    0.41    0.33 
 -14 -34   2   -0.10    0.15 
 -14 -34   2    0.21    0.20 
  14 -34   2    0.07    0.23 
 -14 -34   0    0.97    0.28 
 -14 -34   0    0.62    0.28 
  14 -34   0    1.16    0.35 
 -14  34   2   -0.24    0.16 
 -14 -34  -2    0.21    0.20 
  14 -34  -2    0.27    0.21 
 -14 -34  -4    1.43    0.49 
 -14  34   4    1.89    0.65 
  14 -34  -4    2.09    0.58 
 -16 -34   4    0.13    0.27 
  16 -34   4    0.69    0.39 
 -16 -34   2    1.93    0.47 
  16 -34   2    2.93    0.64 
 -16 -34   0   -0.05    0.21 
 -16 -34   0    0.25    0.20 
  16 -34   0    0.15    0.20 
 -16  34   2    2.35    0.66 
 -16 -34  -2    2.12    0.56 
  16 -34  -2    2.49    0.56 
 -16 -34  -4    0.43    0.33 
 -16  34   4    0.18    0.28 
  16 -34  -4    0.35    0.34 
 -18 -34   4   -0.17    0.35 
  18 -34   4    0.46    0.44 
 -18 -34   2    0.04    0.19 
  18 -34   2    0.38    0.33 
 -18 -34   0    0.94    0.28 
 -18 -34   0    1.47    0.42 
  18 -34   0    1.23    0.38 
 -18 -34  -2    0.43    0.25 
 -18  34   2    0.19    0.19 
  18 -34  -2   -0.21    0.17 
 -18  34   4    0.10    0.34 
 -18 -34  -4    0.79    0.37 
 -20 -34   4    0.25    0.30 
  20 -34   4   -0.38    0.31 
 -20 -34   2    2.46    0.53 
  20 -34   2    1.74    0.52 
 -20 -34   0    0.47    0.24 
 -20 -34   0    0.25    0.22 
  20 -34   0    0.55    0.25 
 -20  34   2    1.62    0.49 
 -20 -34  -2    1.39    0.45 
  20 -34  -2    2.81    0.59 
 -20  34   4    0.14    0.52 
 -20 -34  -4    0.35    0.33 
 -22 -34   2    0.46    0.28 
  22 -34   2    0.60    0.32 
 -22 -34   0    2.12    0.48 
 -22 -34   0    1.67    0.45 
  22 -34   0    2.28    0.51 
 -22  34   2   -0.12    0.17 
 -22 -34  -2    0.24    0.24 
  22 -34  -2    0.76    0.30 
 -24 -34   2    1.93    0.49 
  24 -34   2    2.22    0.53 
 -24 -34   0   -0.01    0.21 
 -24 -34   0    0.14    0.18 
  24 -34   0    0.08    0.22 
 -24  34   2    1.73    0.56 
 -24 -34  -2    2.56    0.65 
  24 -34  -2    3.50    0.65 
 -26 -34   2    0.88    0.33 
  26 -34   2    0.97    0.40 
 -26 -34   0    0.68    0.31 
 -26 -34   0    0.31    0.25 
  26 -34   0    0.38    0.24 
 -26 -34  -2    0.62    0.34 
 -26  34   2    0.55    0.28 
  26 -34  -2    1.39    0.37 
 -28 -34   2    0.20    0.22 
  28 -34   2    0.55    0.31 
 -28 -34   0    0.04    0.21 
  28 -34   0   -0.12    0.19 
 -28 -34  -2    0.61    0.35 
 -28  34   2    0.06    0.28 
  28 -34  -2    0.82    0.29 
 -30 -34   2    0.61    0.32 
  30 -34   2    0.00    0.21 
 -30 -34   0    0.51    0.25 
  30 -34   0    1.73    0.48 
 -30 -34  -2   -0.38    0.21 
 -30  34   2   -0.08    0.26 
 -32 -34   2    0.33    0.32 
  32 -34   2   -0.30    0.19 
 -32 -34   0    0.26    0.25 
  32 -34   0   -0.11    0.19 
 -32  34   2   -0.44    0.25 
 -32 -34  -2    0.24    0.31 
 -34 -34   0   -0.14    0.24 
  34 -34   0   -0.03    0.24 
  -1 -35   3    0.19    0.22 
  -1 -35   3    0.53    0.27 
   1 -35   3    0.89    0.42 
   1 -35   3    0.72    0.32 
  -1 -35   1    2.48    0.48 
  -1 -35   1    1.31    0.40 
   1 -35   1    1.52    0.43 
   1 -35   1    1.49    0.36 
  -1 -35  -1    1.05    0.39 
  -1  35   1    1.96    0.43 
   1 -35  -1    0.75    0.31 
  -1  35   3    0.36    0.26 
  -1  35   3    0.97    0.44 
  -1 -35  -3    0.85    0.37 
   1 -35  -3    0.52    0.32 
   1  35   3    0.75    0.37 
   1  35   3    0.54    0.33 
  -3 -35   3    1.62    0.44 
  -3 -35   3    0.89    0.33 
   3 -35   3    1.23    0.41 
   3 -35   3    0.61    0.33 
  -3 -35   1    1.15    0.39 
  -3 -35   1    2.57    0.46 
   3 -35   1    1.63    0.43 
   3 -35   1    2.21    0.43 
  -3  35   1    2.61    0.51 
  -3 -35  -1    0.99    0.41 
   3 -35  -1    1.82    0.43 
  -3 -35  -3    1.06    0.40 
  -3  35   3    1.25    0.49 
   3 -35  -3    1.22    0.40 
   3  35   3    0.87    0.36 
   3  35   3    1.54    0.51 
  -5 -35   3    0.03    0.21 
  -5 -35   3    0.11    0.24 
   5 -35   3    0.06    0.24 
   5 -35   3    0.06    0.24 
  -5 -35   1    1.05    0.30 
  -5 -35   1    0.30    0.23 
   5 -35   1    0.75    0.31 
   5 -35   1    1.48    0.37 
  -5  35   1    0.87    0.30 
  -5 -35  -1    0.51    0.29 
   5 -35  -1    1.05    0.35 
  -5 -35  -3    0.85    0.35 
  -5  35   3    0.27    0.30 
   5  35   3    0.27    0.31 
   5 -35  -3    0.39    0.25 
   5  35   3    0.21    0.24 
  -7 -35   3    2.46    0.52 
  -7 -35   3    2.40    0.58 
   7 -35   3    2.03    0.54 
   7 -35   3    3.20    0.66 
  -7 -35   1    2.38    0.51 
  -7 -35   1    2.39    0.48 
   7 -35   1    1.71    0.50 
   7 -35   1    2.16    0.44 
  -7 -35  -1    3.35    0.63 
   7 -35  -1    2.83    0.56 
  -7  35   3    2.22    0.66 
  -7 -35  -3    2.94    0.64 
   7 -35  -3    2.75    0.59 
  -9 -35   3    0.67    0.29 
   9 -35   3    0.61    0.34 
  -9 -35   1    1.49    0.37 
  -9 -35   1    0.96    0.34 
   9 -35   1    1.27    0.39 
  -9 -35  -1    1.05    0.40 
   9 -35  -1    0.99    0.35 
  -9  35   3    0.54    0.37 
  -9 -35  -3    0.85    0.32 
   9 -35  -3    0.99    0.40 
 -11 -35   3    2.64    0.56 
  11 -35   3    1.37    0.46 
 -11 -35   1    1.97    0.48 
 -11 -35   1    1.79    0.42 
  11 -35   1    1.31    0.41 
 -11 -35  -1    2.36    0.55 
  11 -35  -1    2.81    0.56 
 -11 -35  -3    2.43    0.61 
 -11  35   3    1.86    0.64 
  11 -35  -3    2.89    0.61 
 -13 -35   3   -0.48    0.17 
  13 -35   3   -0.31    0.21 
 -13 -35   1    0.49    0.23 
 -13 -35   1    0.74    0.29 
  13 -35   1    0.70    0.34 
 -13 -35  -1    0.51    0.30 
  13 -35  -1    0.84    0.31 
 -13 -35  -3    0.35    0.30 
 -13  35   3    0.11    0.25 
  13 -35  -3    0.12    0.20 
 -15 -35   3   -0.40    0.21 
  15 -35   3    0.00    0.24 
 -15 -35   1    1.14    0.35 
 -15 -35   1    0.91    0.33 
  15 -35   1    0.52    0.25 
 -15 -35  -1    1.05    0.36 
 -15  35   1    0.63    0.32 
  15 -35  -1    1.35    0.37 
 -15 -35  -3    0.08    0.21 
 -15  35   3    0.10    0.29 
  15 -35  -3    0.33    0.24 
 -17 -35   3    0.09    0.25 
  17 -35   3   -0.15    0.26 
 -17 -35   1    2.72    0.52 
 -17 -35   1    3.26    0.59 
  17 -35   1    1.94    0.50 
 -17  35   1    1.67    0.55 
 -17 -35  -1    2.25    0.54 
  17 -35  -1    3.16    0.62 
 -17  35   3    0.21    0.25 
 -17 -35  -3    0.57    0.29 
  17 -35  -3    0.62    0.30 
 -19 -35   3    0.31    0.31 
  19 -35   3    0.61    0.40 
 -19 -35   1    0.44    0.24 
 -19 -35   1    0.08    0.19 
  19 -35   1    0.31    0.23 
 -19  35   1   -0.07    0.19 
 -19 -35  -1    0.03    0.20 
  19 -35  -1    0.63    0.26 
 -19 -35  -3    0.25    0.22 
 -19  35   3   -0.15    0.32 
  19 -35  -3    0.88    0.34 
 -21 -35   3    0.25    0.32 
  21 -35   3    0.91    0.41 
 -21 -35   1    0.70    0.28 
  21 -35   1    0.52    0.29 
 -21 -35  -1    0.21    0.23 
 -21  35   1    0.71    0.37 
  21 -35  -1    0.16    0.16 
 -21 -35  -3    0.00    0.26 
 -21  35   3    0.54    0.33 
  21 -35  -3    0.28    0.28 
 -23 -35   3   -0.23    0.21 
  23 -35   3    0.26    0.31 
 -23 -35   1    1.27    0.40 
  23 -35   1    0.45    0.24 
 -23 -35  -1    1.76    0.48 
 -23  35   1    0.17    0.21 
  23 -35  -1    0.73    0.30 
 -23 -35  -3    0.24    0.26 
 -23  35   3    0.32    0.26 
 -25 -35   3    0.32    0.30 
  25 -35   3    0.52    0.37 
 -25 -35   1    0.25    0.24 
  25 -35   1    0.20    0.30 
 -25 -35  -1    0.30    0.27 
 -25  35   1    0.59    0.34 
  25 -35  -1    0.84    0.32 
 -25 -35  -3   -0.02    0.26 
 -25  35   3    0.11    0.28 
 -27 -35   1    0.20    0.22 
  27 -35   1    0.36    0.29 
 -27  35   1    0.05    0.24 
 -27 -35  -1    0.08    0.23 
  27 -35  -1    0.08    0.20 
 -27  35   3    0.43    0.31 
 -29 -35   1    0.28    0.25 
  29 -35   1    0.25    0.23 
 -29 -35  -1   -0.16    0.21 
 -29  35   1    0.11    0.24 
  29 -35  -1    0.25    0.23 
 -31 -35   1    0.73    0.31 
  31 -35   1    0.65    0.28 
 -31 -35  -1    0.51    0.32 
 -31  35   1    1.21    0.44 
  31 -35  -1    1.04    0.34 
 -33 -35   1    0.44    0.24 
  33 -35   1    0.28    0.28 
 -33  35   1   -0.26    0.27 
  33 -35  -1    0.42    0.27 
   0 -36   4   -0.27    0.25 
   0 -36   4   -0.34    0.21 
   0 -36   2    0.39    0.26 
   0 -36   2    0.05    0.22 
   0 -36   0    0.10    0.20 
   0  36   2   -0.23    0.16 
   0 -36  -2    0.48    0.25 
   0  36   4    0.72    0.35 
   0  36   4   -0.17    0.23 
   0 -36  -4   -0.17    0.28 
  -2 -36   4    0.03    0.25 
   2 -36   4    0.04    0.26 
   2 -36   4   -0.05    0.27 
  -2 -36   2    6.21    0.87 
  -2 -36   2    8.24    1.02 
   2 -36   2    6.99    0.92 
   2 -36   2    5.66    0.85 
  -2 -36   0    2.35    0.51 
   2 -36   0    2.82    0.56 
  -2  36   2    6.23    0.90 
  -2 -36  -2    7.61    1.00 
   2 -36  -2    8.66    1.08 
   2  36   2    6.12    0.92 
  -2  36   4    0.87    0.38 
  -2 -36  -4    0.12    0.25 
  -2  36   4    0.27    0.31 
   2 -36  -4    0.79    0.30 
   2  36   4    0.37    0.30 
   2  36   4    0.00    0.32 
  -4 -36   4    0.25    0.32 
   4 -36   4    0.80    0.38 
   4 -36   4    0.59    0.36 
  -4 -36   2    0.73    0.30 
  -4 -36   2    0.42    0.25 
   4 -36   2    0.47    0.28 
   4 -36   2    0.29    0.27 
  -4 -36   0    4.25    0.71 
   4 -36   0    4.66    0.76 
  -4 -36  -2    0.43    0.27 
  -4  36   2    0.56    0.29 
  -4  36   2    0.08    0.28 
   4 -36  -2    0.59    0.30 
   4  36   2    0.62    0.30 
  -4  36   4    0.31    0.31 
  -4 -36  -4    0.92    0.41 
   4 -36  -4    0.28    0.28 
   4  36   4    1.01    0.43 
   4  36   4    0.42    0.33 
  -6 -36   4    0.34    0.31 
   6 -36   4    0.05    0.24 
   6 -36   4   -0.37    0.22 
  -6 -36   2    0.82    0.35 
  -6 -36   2    0.78    0.34 
   6 -36   2    0.64    0.28 
   6 -36   2    0.73    0.35 
  -6 -36   0    0.17    0.21 
   6 -36   0   -0.12    0.13 
  -6  36   2    0.78    0.40 
  -6 -36  -2    1.00    0.42 
   6 -36  -2    0.97    0.38 
  -6  36   4    0.43    0.33 
  -6 -36  -4    0.34    0.31 
   6 -36  -4    0.00    0.28 
   6  36   4    0.18    0.29 
  -8 -36   4    0.35    0.34 
   8 -36   4    0.14    0.29 
   8 -36   4    0.30    0.28 
  -8 -36   2    0.10    0.20 
  -8 -36   2    0.34    0.25 
   8 -36   2    0.32    0.29 
  -8 -36   0    1.82    0.48 
   8 -36   0    0.73    0.33 
  -8 -36  -2   -0.15    0.16 
  -8  36   2    0.27    0.31 
   8 -36  -2    0.55    0.31 
  -8 -36  -4    0.39    0.37 
  -8  36   4    0.02    0.31 
   8 -36  -4    0.56    0.32 
 -10 -36   4   -0.07    0.28 
  10 -36   4    0.52    0.33 
 -10 -36   2    1.16    0.39 
 -10 -36   2    1.00    0.35 
  10 -36   2    0.69    0.36 
 -10 -36   0    3.19    0.60 
  10 -36   0    4.10    0.70 
 -10 -36  -2    0.89    0.38 
 -10  36   2    1.46    0.50 
  10 -36  -2    1.69    0.47 
 -10 -36  -4    0.32    0.32 
 -10  36   4    0.15    0.31 
  10 -36  -4    0.53    0.31 
 -12 -36   4    0.63    0.36 
  12 -36   4    0.31    0.39 
 -12 -36   2    0.07    0.18 
 -12 -36   2    0.18    0.21 
  12 -36   2   -0.07    0.26 
 -12 -36   0    4.84    0.77 
  12 -36   0    4.56    0.72 
 -12 -36  -2   -0.04    0.20 
 -12  36   2   -0.09    0.23 
  12 -36  -2    0.25    0.21 
 -12  36   4    0.55    0.40 
 -12 -36  -4    0.47    0.38 
  12 -36  -4    0.00    0.30 
 -14 -36   4    0.35    0.31 
  14 -36   4    0.05    0.30 
 -14 -36   2    1.19    0.38 
 -14 -36   2    1.75    0.43 
  14 -36   2    0.87    0.40 
 -14 -36   0    0.83    0.35 
  14 -36   0    0.52    0.33 
 -14  36   2    1.61    0.65 
 -14 -36  -2    1.03    0.40 
  14 -36  -2    1.93    0.43 
 -14 -36  -4   -0.01    0.26 
 -14  36   4   -0.08    0.30 
  14 -36  -4    0.14    0.33 
 -16 -36   4    1.66    0.57 
  16 -36   4    1.56    0.57 
 -16 -36   2   -0.22    0.21 
  16 -36   2    0.28    0.28 
 -16 -36   0    0.60    0.31 
  16 -36   0    0.78    0.30 
 -16 -36  -2    0.31    0.21 
 -16  36   2    0.44    0.30 
  16 -36  -2    0.21    0.20 
 -16 -36  -4    0.46    0.40 
 -16  36   4    0.79    0.47 
  16 -36  -4    0.93    0.46 
 -18 -36   2    1.23    0.40 
  18 -36   2    0.81    0.39 
 -18 -36   0   -0.03    0.17 
  18 -36   0   -0.02    0.17 
 -18 -36  -2    1.78    0.50 
  18 -36  -2    2.32    0.54 
 -20 -36   2    0.48    0.27 
  20 -36   2    0.12    0.33 
 -20 -36   0    0.22    0.17 
  20 -36   0    0.12    0.22 
 -20  36   2    0.21    0.25 
 -20 -36  -2    0.31    0.29 
  20 -36  -2    0.31    0.27 
 -22 -36   2    0.23    0.21 
  22 -36   2    0.31    0.22 
 -22 -36   0    0.49    0.26 
  22 -36   0    0.92    0.34 
 -22  36   2   -0.01    0.20 
 -22 -36  -2    0.03    0.21 
  22 -36  -2    0.11    0.22 
 -24 -36   2    0.45    0.24 
  24 -36   2   -0.03    0.23 
 -24 -36   0    0.66    0.28 
  24 -36   0    0.54    0.29 
 -24 -36  -2    0.41    0.28 
 -24  36   2    0.03    0.23 
  24 -36  -2    0.14    0.26 
 -26 -36   2    1.28    0.42 
  26 -36   2    1.00    0.38 
 -26 -36   0    0.37    0.24 
  26 -36   0   -0.04    0.18 
 -26 -36  -2    0.05    0.30 
 -26  36   2    0.27    0.27 
  26 -36  -2    0.48    0.32 
 -28 -36   2    0.30    0.29 
  28 -36   2    0.73    0.36 
 -28 -36   0    0.97    0.34 
  28 -36   0    0.59    0.33 
 -28  36   2    0.43    0.25 
 -28 -36  -2    0.55    0.31 
  28 -36  -2   -0.18    0.19 
 -30 -36   2    1.01    0.40 
  30 -36   2    0.95    0.36 
  30 -36   0   -0.18    0.21 
 -30  36   2    0.22    0.27 
 -30 -36  -2   -0.16    0.25 
  32 -36   0    0.33    0.25 
  -1 -37   3    0.67    0.29 
  -1 -37   3   -0.04    0.21 
   1 -37   3    0.41    0.30 
   1 -37   3    0.14    0.19 
  -1 -37   1    0.19    0.20 
  -1 -37   1    0.23    0.22 
   1 -37   1    1.24    0.32 
   1 -37   1    0.38    0.26 
  -1 -37  -1    0.58    0.27 
  -1  37   1    0.45    0.25 
   1 -37  -1   -0.07    0.17 
  -1  37   3    0.51    0.35 
  -1 -37  -3    0.52    0.31 
  -1  37   3   -0.31    0.18 
   1 -37  -3   -0.06    0.23 
   1  37   3    0.14    0.29 
   1  37   3    0.35    0.27 
  -3 -37   3    0.71    0.35 
  -3 -37   3    0.39    0.27 
   3 -37   3    1.37    0.44 
   3 -37   3    0.37    0.27 
  -3 -37   1    0.53    0.31 
  -3 -37   1    0.56    0.24 
   3 -37   1    0.67    0.25 
   3 -37   1    0.16    0.19 
  -3  37   1    0.89    0.29 
  -3 -37  -1    0.30    0.21 
   3 -37  -1    0.72    0.28 
  -3  37   3    1.02    0.35 
  -3  37   3    0.42    0.32 
  -3 -37  -3    0.81    0.40 
   3 -37  -3    0.99    0.35 
   3  37   3    0.40    0.33 
   3  37   3    0.55    0.30 
  -5 -37   3    0.29    0.28 
  -5 -37   3    0.62    0.32 
   5 -37   3    0.38    0.26 
   5 -37   3    0.08    0.26 
  -5 -37   1    1.69    0.37 
  -5 -37   1    1.51    0.45 
   5 -37   1    0.97    0.37 
   5 -37   1    1.39    0.33 
  -5  37   1    1.66    0.37 
  -5 -37  -1    2.11    0.53 
   5 -37  -1    1.71    0.47 
  -5  37   3    0.74    0.39 
  -5 -37  -3    0.32    0.25 
   5 -37  -3    0.15    0.23 
   5  37   3    0.73    0.35 
  -7 -37   3    0.22    0.24 
  -7 -37   3    0.74    0.35 
   7 -37   3    0.84    0.35 
   7 -37   3    0.15    0.32 
  -7 -37   1    0.04    0.17 
  -7 -37   1    0.14    0.18 
   7 -37   1   -0.11    0.14 
   7 -37   1    0.48    0.20 
  -7 -37  -1    0.77    0.35 
   7 -37  -1    0.27    0.20 
  -7 -37  -3    0.43    0.29 
  -7  37   3    0.99    0.48 
   7 -37  -3    0.44    0.29 
  -9 -37   3    1.39    0.46 
   9 -37   3    1.46    0.50 
  -9 -37   1    0.43    0.23 
  -9 -37   1    0.41    0.27 
   9 -37   1    0.47    0.29 
   9 -37   1    1.04    0.29 
  -9 -37  -1    0.71    0.30 
   9 -37  -1    1.21    0.37 
  -9 -37  -3    1.82    0.52 
  -9  37   3    1.07    0.45 
   9 -37  -3    1.04    0.33 
 -11 -37   3    0.93    0.42 
  11 -37   3    0.97    0.40 
 -11 -37   1    1.18    0.35 
 -11 -37   1    0.67    0.31 
  11 -37   1    0.53    0.31 
 -11 -37  -1    1.67    0.47 
  11 -37  -1    1.13    0.38 
 -11 -37  -3    0.81    0.39 
 -11  37   3    0.44    0.38 
  11 -37  -3    0.01    0.25 
 -13 -37   3    0.07    0.24 
  13 -37   3    0.39    0.30 
 -13 -37   1    0.19    0.27 
 -13 -37   1    0.73    0.32 
  13 -37   1    0.95    0.41 
 -13 -37  -1    0.43    0.30 
  13 -37  -1    0.71    0.28 
 -13 -37  -3    0.11    0.23 
 -13  37   3    0.02    0.26 
  13 -37  -3    0.06    0.23 
 -15 -37   3   -0.35    0.19 
  15 -37   3    0.51    0.34 
 -15 -37   1    0.28    0.26 
 -15 -37   1    0.30    0.23 
  15 -37   1   -0.01    0.22 
 -15 -37  -1    0.33    0.30 
  15 -37  -1    1.03    0.37 
 -15 -37  -3    0.12    0.24 
 -15  37   3   -0.16    0.21 
  15 -37  -3    0.75    0.30 
 -17 -37   3    0.16    0.25 
  17 -37   3    0.17    0.35 
 -17 -37   1    1.85    0.45 
 -17 -37   1    2.43    0.47 
  17 -37   1    1.35    0.41 
 -17 -37  -1    1.04    0.42 
  17 -37  -1    2.21    0.48 
 -17 -37  -3   -0.13    0.22 
 -17  37   3    0.23    0.33 
  17 -37  -3    0.00    0.25 
 -19 -37   3    0.02    0.31 
  19 -37   3    0.35    0.34 
 -19 -37   1    1.93    0.47 
 -19 -37   1    3.30    0.60 
  19 -37   1    2.24    0.52 
 -19 -37  -1    2.19    0.57 
  19 -37  -1    2.38    0.57 
 -19  37   3    0.33    0.27 
 -19 -37  -3    0.28    0.25 
  19 -37  -3    1.39    0.42 
 -21 -37   3    1.06    0.45 
  21 -37   3    0.43    0.42 
 -21 -37   1    0.10    0.21 
  21 -37   1    0.33    0.22 
 -21 -37  -1    0.95    0.34 
  21 -37  -1    0.03    0.22 
 -21 -37  -3    0.52    0.35 
 -21  37   3   -0.16    0.28 
  21 -37  -3    0.99    0.34 
 -23 -37   3    0.67    0.37 
  23 -37   3    0.82    0.41 
 -23 -37   1    0.37    0.33 
  23 -37   1    0.68    0.33 
 -23 -37  -1    0.37    0.28 
  23 -37  -1    0.75    0.33 
 -23 -37  -3    0.58    0.37 
 -23  37   3    0.62    0.38 
 -25 -37   1    0.14    0.22 
  25 -37   1   -0.46    0.19 
 -25 -37  -1    0.02    0.25 
  25 -37  -1    0.36    0.25 
 -27 -37   1   -0.17    0.22 
  27 -37   1    0.27    0.25 
 -27 -37  -1    0.38    0.28 
  27 -37  -1    0.61    0.33 
 -29 -37   1    0.17    0.22 
  29 -37   1    0.08    0.24 
 -29 -37  -1    0.17    0.29 
  29 -37  -1    0.53    0.25 
 -31 -37   1    0.94    0.32 
  31 -37   1   -0.07    0.24 
 -31 -37  -1    0.42    0.27 
  31 -37  -1    0.47    0.25 
   0 -38   4   -0.15    0.27 
   0 -38   2    4.56    0.72 
   0 -38   2    4.38    0.78 
   0 -38   0    0.25    0.22 
   0  38   2    6.28    0.88 
   0 -38  -2    4.60    0.81 
   0  38   4   -0.29    0.22 
   0  38   4   -0.11    0.28 
   0 -38  -4   -0.65    0.22 
  -2 -38   4   -0.05    0.24 
   2 -38   4   -0.33    0.22 
   2 -38   4    0.33    0.31 
  -2 -38   2    0.23    0.23 
  -2 -38   2    0.34    0.29 
   2 -38   2    0.23    0.23 
   2 -38   2   -0.12    0.17 
  -2 -38   0    0.83    0.34 
   2 -38   0    1.05    0.37 
  -2  38   2    0.14    0.29 
  -2 -38  -2    0.61    0.33 
   2 -38  -2    0.29    0.23 
   2  38   2    0.53    0.28 
  -2 -38  -4    0.82    0.39 
  -2  38   4    0.64    0.35 
  -2  38   4   -0.02    0.26 
   2  38   4    0.30    0.30 
   2 -38  -4    0.98    0.37 
   2  38   4    0.46    0.32 
  -4 -38   4   -0.17    0.28 
   4 -38   4   -0.11    0.24 
   4 -38   4   -0.07    0.25 
  -4 -38   2    2.45    0.56 
  -4 -38   2    2.31    0.49 
   4 -38   2    2.13    0.50 
   4 -38   2    1.78    0.52 
  -4 -38   0    0.40    0.25 
   4 -38   0    0.31    0.26 
  -4  38   2    1.56    0.42 
  -4 -38  -2    2.09    0.57 
   4 -38  -2    1.87    0.48 
  -4  38   4    0.16    0.26 
  -4 -38  -4   -0.18    0.27 
  -4  38   4    0.44    0.35 
   4  38   4    0.29    0.27 
   4  38   4    0.21    0.29 
   4 -38  -4   -0.37    0.25 
  -6 -38   4   -0.43    0.27 
   6 -38   4    0.07    0.32 
   6 -38   4    0.11    0.29 
  -6 -38   2    0.07    0.22 
  -6 -38   2    0.05    0.22 
   6 -38   2    0.00    0.19 
   6 -38   2    0.40    0.28 
  -6 -38   0    2.67    0.57 
   6 -38   0    2.08    0.51 
  -6  38   2    0.11    0.25 
  -6  38   2    0.26    0.28 
  -6 -38  -2   -0.13    0.16 
   6 -38  -2    0.34    0.22 
  -6  38   4    0.22    0.30 
  -6 -38  -4    0.04    0.30 
   6  38   4    0.53    0.35 
   6 -38  -4    0.99    0.42 
  -8 -38   4    0.84    0.39 
   8 -38   4    0.07    0.27 
   8 -38   4    0.54    0.32 
  -8 -38   2    0.31    0.26 
  -8 -38   2    1.24    0.40 
   8 -38   2    0.78    0.33 
   8 -38   2    1.11    0.42 
  -8 -38   0    0.09    0.17 
   8 -38   0    0.00    0.16 
  -8 -38  -2    1.31    0.41 
  -8  38   2    1.00    0.51 
   8 -38  -2    1.08    0.40 
  -8 -38  -4    0.33    0.33 
  -8  38   4    0.75    0.40 
   8 -38  -4    0.27    0.32 
 -10 -38   4    0.48    0.33 
  10 -38   4    0.72    0.39 
  10 -38   4    0.58    0.36 
 -10 -38   2    0.40    0.26 
 -10 -38   2    0.29    0.25 
  10 -38   2    0.87    0.41 
 -10 -38   0    3.40    0.65 
  10 -38   0    3.72    0.66 
 -10 -38  -2    0.27    0.30 
 -10  38   2    0.07    0.27 
  10 -38  -2    0.41    0.30 
 -10 -38  -4    0.42    0.29 
 -10  38   4    0.25    0.34 
  10 -38  -4    0.19    0.25 
 -12 -38   4   -0.28    0.25 
  12 -38   4    0.03    0.31 
 -12 -38   2    0.50    0.26 
 -12 -38   2    0.34    0.25 
  12 -38   2   -0.08    0.22 
 -12 -38   0    0.16    0.21 
  12 -38   0    0.45    0.27 
 -12 -38  -2    0.69    0.36 
 -12  38   2    0.10    0.28 
  12 -38  -2    0.17    0.24 
 -12  38   4    0.48    0.41 
 -12 -38  -4    0.40    0.32 
  12 -38  -4   -0.50    0.26 
 -14 -38   2    0.49    0.25 
  14 -38   2    0.79    0.40 
 -14 -38   0    0.38    0.22 
  14 -38   0   -0.03    0.17 
 -14  38   2    0.66    0.41 
 -14 -38  -2    0.56    0.30 
  14 -38  -2    0.75    0.32 
 -16 -38   2    0.93    0.39 
  16 -38   2    0.68    0.38 
 -16 -38   0    0.15    0.23 
  16 -38   0   -0.19    0.18 
 -16 -38  -2    0.59    0.32 
 -16  38   2    1.06    0.50 
  16 -38  -2    0.94    0.33 
 -18 -38   2    0.43    0.32 
  18 -38   2    0.22    0.31 
 -18 -38   0    0.26    0.25 
  18 -38   0    0.35    0.19 
 -18 -38  -2    0.48    0.32 
 -18  38   2    0.56    0.31 
  18 -38  -2    0.11    0.21 
 -20 -38   2    0.25    0.25 
  20 -38   2    0.34    0.34 
 -20 -38   0    0.13    0.19 
  20 -38   0    0.49    0.23 
 -20  38   2    0.30    0.25 
 -20 -38  -2   -0.17    0.17 
  20 -38  -2   -0.09    0.20 
 -22 -38   2    0.24    0.20 
  22 -38   2    0.36    0.28 
 -22 -38   0    0.02    0.22 
  22 -38   0    0.57    0.22 
 -22  38   2    0.33    0.26 
 -22 -38  -2   -0.15    0.22 
  22 -38  -2   -0.04    0.22 
 -24 -38   2    1.28    0.40 
  24 -38   2    0.91    0.39 
 -24 -38   0   -0.12    0.20 
  24 -38   0    0.72    0.35 
 -24  38   2    0.47    0.34 
 -24 -38  -2    0.62    0.35 
  24 -38  -2    2.28    0.49 
 -26 -38   2    0.10    0.26 
  26 -38   2    0.07    0.27 
  26 -38   0    0.20    0.29 
 -26 -38  -2   -0.05    0.26 
 -26  38   2   -0.16    0.27 
  26 -38  -2    0.61    0.25 
  28 -38   0   -0.12    0.20 
  30 -38   0    1.13    0.40 
  -1 -39   3    0.33    0.26 
  -1 -39   3    0.31    0.25 
   1 -39   3    0.15    0.26 
   1 -39   3    0.62    0.28 
  -1 -39   1    0.33    0.25 
   1 -39   1    0.11    0.20 
  -1 -39  -1    0.72    0.32 
   1 -39  -1    0.43    0.26 
  -1 -39  -3    0.56    0.31 
  -1  39   3    0.07    0.21 
  -1  39   3    0.21    0.29 
   1  39   3    0.25    0.24 
   1 -39  -3    0.47    0.38 
  -3 -39   3   -0.24    0.22 
  -3 -39   3    0.18    0.28 
   3 -39   3    0.08    0.24 
   3 -39   3    0.78    0.35 
  -3 -39   1    1.26    0.41 
   3 -39   1    1.59    0.42 
  -3 -39  -1    1.83    0.49 
   3 -39  -1    1.27    0.38 
  -3  39   3   -0.18    0.19 
  -3 -39  -3   -0.09    0.22 
  -3  39   3    0.06    0.27 
   3 -39  -3    0.41    0.27 
   3  39   3    0.41    0.28 
  -5 -39   3    0.20    0.26 
  -5 -39   3    0.46    0.31 
   5 -39   3    0.18    0.27 
   5 -39   3    0.96    0.38 
  -5 -39   1    0.28    0.30 
  -5 -39   1    0.72    0.27 
   5 -39   1    0.36    0.29 
  -5 -39  -1    0.45    0.30 
   5 -39  -1    0.17    0.23 
  -5 -39  -3    0.66    0.29 
  -5  39   3   -0.02    0.26 
  -5  39   3    0.59    0.27 
   5 -39  -3    0.83    0.38 
  -7 -39   3   -0.08    0.22 
   7 -39   3   -0.04    0.23 
   7 -39   3   -0.13    0.21 
  -7 -39   1    1.00    0.40 
  -7 -39   1    0.45    0.22 
   7 -39   1    0.88    0.38 
  -7 -39  -1    0.57    0.31 
   7 -39  -1    0.75    0.32 
  -7  39   3    0.25    0.32 
  -7 -39  -3    0.01    0.27 
   7 -39  -3    0.40    0.28 
  -9 -39   3    1.43    0.43 
   9 -39   3    0.62    0.31 
   9 -39   3    0.98    0.42 
  -9 -39   1    0.97    0.36 
  -9 -39   1    0.95    0.28 
   9 -39   1    0.82    0.32 
  -9 -39  -1    1.23    0.42 
   9 -39  -1    0.60    0.25 
  -9 -39  -3    1.17    0.45 
  -9  39   3    1.22    0.52 
   9 -39  -3    1.17    0.43 
 -11 -39   3    0.24    0.31 
  11 -39   3   -0.22    0.24 
 -11 -39   1    0.51    0.26 
 -11 -39   1    0.42    0.28 
  11 -39   1    1.64    0.45 
 -11 -39  -1    0.63    0.32 
  11 -39  -1    1.04    0.36 
 -11  39   3    0.82    0.42 
 -11 -39  -3    0.46    0.31 
  11 -39  -3    0.22    0.26 
 -13 -39   3    0.20    0.26 
  13 -39   3   -0.21    0.26 
 -13 -39   1    0.78    0.37 
 -13 -39   1    0.66    0.29 
  13 -39   1    0.59    0.31 
 -13 -39  -1    1.33    0.46 
  13 -39  -1    0.97    0.40 
 -13 -39  -3    0.61    0.34 
 -13  39   3    0.19    0.28 
  13 -39  -3   -0.41    0.22 
 -15 -39   3   -0.20    0.22 
  15 -39   3    0.11    0.26 
 -15 -39   1    0.29    0.20 
 -15 -39   1    0.47    0.27 
  15 -39   1    1.05    0.39 
 -15 -39  -1    0.57    0.34 
  15 -39  -1    0.92    0.34 
 -15 -39  -3    0.62    0.31 
 -15  39   3    0.02    0.29 
  15 -39  -3    0.33    0.30 
 -17 -39   3    0.33    0.27 
  17 -39   3    0.60    0.39 
 -17 -39   1    1.42    0.36 
 -17 -39   1    0.31    0.27 
  17 -39   1    0.72    0.33 
 -17 -39  -1    0.88    0.36 
  17 -39  -1    1.52    0.41 
 -17  39   3    0.98    0.48 
 -17 -39  -3    0.91    0.37 
  17 -39  -3    0.99    0.40 
 -19 -39   3   -0.21    0.23 
  19 -39   3   -0.22    0.30 
 -19 -39   1    0.72    0.30 
 -19 -39   1    0.10    0.24 
  19 -39   1    0.74    0.30 
 -19 -39  -1    0.52    0.27 
  19 -39  -1   -0.06    0.22 
 -19  39   3    0.08    0.34 
 -19 -39  -3    0.29    0.32 
  19 -39  -3    0.64    0.33 
 -21 -39   1    0.16    0.20 
  21 -39   1    0.71    0.31 
 -21 -39  -1    0.67    0.28 
  21 -39  -1    0.36    0.26 
 -21  39   3    0.42    0.38 
 -23 -39   1    0.60    0.28 
  23 -39   1    0.64    0.33 
 -23 -39  -1    0.36    0.29 
  23 -39  -1    0.39    0.22 
 -25 -39   1    0.41    0.25 
  25 -39   1    0.35    0.29 
 -25 -39  -1    0.35    0.30 
  25 -39  -1    0.90    0.34 
 -27 -39   1    0.03    0.23 
  27 -39   1    0.26    0.23 
 -27 -39  -1    0.10    0.28 
  27 -39  -1   -0.09    0.24 
 -29 -39   1    0.40    0.24 
  29 -39   1    0.27    0.32 
 -29 -39  -1    0.43    0.33 
  29 -39  -1    0.05    0.26 
   0 -40   2    0.34    0.22 
   0 -40   2    0.16    0.22 
   0 -40   0    1.50    0.42 
   0 -40  -2   -0.05    0.20 
   0  40   2    0.28    0.22 
   0  40   4   -0.40    0.26 
   0 -40  -4    0.37    0.33 
  -2 -40   2    1.84    0.46 
  -2 -40   2    1.16    0.42 
   2 -40   2    1.77    0.49 
   2 -40   2    0.73    0.31 
  -2 -40   0    0.16    0.26 
   2 -40   0    0.26    0.25 
  -2  40   2    1.51    0.39 
  -2 -40  -2    0.29    0.28 
   2 -40  -2    1.98    0.55 
  -4 -40   2    0.51    0.29 
  -4 -40   2    0.38    0.26 
   4 -40   2    0.25    0.23 
   4 -40   2    0.24    0.26 
  -4 -40   0    0.04    0.18
[truncated: 1,699,948 more chars]
