# Supplementary material for: Curved crystal morphology, photoreactivity and photosalient behaviour of mononuclear Zn(II) complexes
Source: IUCrJ. 2017 Jan 1;4(Pt 1):65–71. doi: 10.1107/S2052252516019072 (PMC5331466; doi:10.1107/S2052252516019072)
Supplement: Supplementary file 2 [file m-04-00065-d739sup2.hkl]

data_d739                                                                       
_shelx_title ' D739 in Fdd2 [Zn(SCN)2(4-spy)2].2MeOH'                           
_shelx_refln_list_code          4                                               
_shelx_F_calc_maximum      758.18                                               
_exptl_crystal_F_000      2528.00                                               
_reflns_d_resolution_high  0.7699                                               
                                                                                
loop_                                                                           
 _space_group_symop_operation_xyz                                               
 'x, y, z'                                                                      
 '-x, -y, z'                                                                    
 'x+1/4, -y+1/4, z+1/4'                                                         
 '-x+1/4, y+1/4, z+1/4'                                                         
 'x, y+1/2, z+1/2'                                                              
 '-x, -y+1/2, z+1/2'                                                            
 'x+1/4, -y+3/4, z+3/4'                                                         
 '-x+1/4, y+3/4, z+3/4'                                                         
 'x+1/2, y, z+1/2'                                                              
 '-x+1/2, -y, z+1/2'                                                            
 'x+3/4, -y+1/4, z+3/4'                                                         
 '-x+3/4, y+1/4, z+3/4'                                                         
 'x+1/2, y+1/2, z'                                                              
 '-x+1/2, -y+1/2, z'                                                            
 'x+3/4, -y+3/4, z+1/4'                                                         
 '-x+3/4, y+3/4, z+1/4'                                                         
                                                                                
_cell_length_a    36.6617                                                       
_cell_length_b    37.0546                                                       
_cell_length_c     5.1092                                                       
_cell_angle_alpha  90.000                                                       
_cell_angle_beta   90.000                                                       
_cell_angle_gamma  90.000                                                       
                                                                                
_shelx_F_squared_multiplier     1.000                                           
                                                                                
loop_                                                                           
 _refln_index_h                                                                 
 _refln_index_k                                                                 
 _refln_index_l                                                                 
 _refln_F_squared_calc                                                          
 _refln_F_squared_meas                                                          
 _refln_F_squared_sigma                                                         
 _refln_observed_status                                                         
   4   2  -6       1748.99       2388.68       396.33 o                         
   6   2  -6         42.89        133.86       128.50 o                         
   8   2  -6        548.19       1301.21       305.22 o                         
  10   2  -6          2.38        176.69       160.63 o                         
  12   2  -6       1115.23        899.68       278.47 o                         
  14   2  -6          6.56        149.92       149.92 o                         
  16   2  -6       1072.71       1071.03       278.47 o                         
   4   4  -6        139.97        439.06       192.76 o                         
   6   4  -6       1076.31        744.37       235.63 o                         
   8   4  -6         25.42        -26.77       128.50 o                         
  10   4  -6       1316.02       1697.66       337.39 o                         
  12   4  -6          2.14        251.65       165.98 o                         
  14   4  -6       1069.96       1328.08       315.96 o                         
  16   4  -6          6.67        -58.90       123.15 o                         
  18   4  -6        936.37       1408.38       332.01 o                         
   4   6  -6       1221.64       1547.69       315.96 o                         
   6   6  -6         87.62         85.67       144.57 o                         
   8   6  -6        766.43        760.40       246.33 o                         
  10   6  -6         20.31        -21.42       107.09 o                         
  12   6  -6        981.55       1044.25       283.82 o                         
  14   6  -6          4.43        165.98       133.86 o                         
  16   6  -6        687.42        813.94       262.39 o                         
  18   6  -6         63.84        101.73       165.99 o                         
   2   8  -6       1063.67       1526.23       332.02 o                         
   4   8  -6        188.85        165.99       133.86 o                         
   6   8  -6        802.15       1135.25       262.39 o                         
   8   8  -6          8.73         21.42       123.15 o                         
  10   8  -6       1103.84        953.23       283.83 o                         
  12   8  -6         25.05         85.67       149.92 o                         
  14   8  -6        796.29       1049.57       267.75 o                         
  16   8  -6         55.82        -64.25       128.50 o                         
  18   8  -6        675.41        390.90       208.84 o                         
   2  10  -6        263.48        476.55       182.05 o                         
   4  10  -6        558.13        439.09       208.84 o                         
   6  10  -6        121.79         74.96       128.51 o                         
   8  10  -6        636.61        851.42       230.26 o                         
  10  10  -6         42.61         37.48       139.21 o                         
  12  10  -6        748.28        680.07       240.97 o                         
  14  10  -6          4.28        -61.57       123.15 o                         
  16  10  -6        466.39        187.41       165.99 o                         
   2  12  -6        987.98        921.08       230.27 o                         
   4  12  -6        211.94        139.22       160.63 o                         
   6  12  -6        400.60        128.51       160.64 o                         
   8  12  -6          4.31        235.59       160.63 o                         
  10  12  -6        999.73       1194.19       321.31 o                         
  12  12  -6          1.70        246.30       155.27 o                         
  14  12  -6        592.35        497.99       240.96 o                         
  16  12  -6         10.15        -64.25       155.28 o                         
   2  14  -6        199.04        101.73       155.28 o                         
   4  14  -6        421.10        840.68       246.31 o                         
   6  14  -6         59.00        -16.06       139.21 o                         
   8  14  -6        454.07        712.17       192.77 o                         
  10  14  -6          2.35          0.00       133.86 o                         
  12  14  -6        599.59        653.28       235.61 o                         
  14  14  -6         66.67         37.48       155.28 o                         
   2  16  -6        547.38        428.38       187.42 o                         
   4  16  -6        173.01         91.03       155.28 o                         
   6  16  -6        283.17         32.13       165.99 o                         
   8  16  -6          0.83         58.90       144.57 o                         
  10  16  -6        906.27        792.54       267.75 o                         
  12  16  -6         38.68        380.16       155.28 o                         
   2  18  -6         69.93        310.55       149.92 o                         
   4  18  -6        419.71        717.52       230.25 o                         
   6  18  -6         24.24         80.31       139.21 o                         
   8  18  -6        481.79       1167.32       289.15 o                         
   2  20  -6        522.06        546.18       203.48 o                         
   4  20  -6         60.66         21.42       171.34 o                         
   1   1  -5       1387.48       1347.49       129.51 o                         
   3   1  -5       2164.05       2571.25       306.83 o                         
   5   1  -5        925.05       1204.08       192.12 o                         
   7   1  -5       3063.71       3729.40       337.76 o                         
   9   1  -5       2219.09       2345.67       268.84 o                         
  11   1  -5       1288.30       1683.39       240.27 o                         
  13   1  -5        525.32        674.25       153.03 o                         
  15   1  -5        601.41        849.21       176.71 o                         
  17   1  -5       1041.30       1456.63       332.03 o                         
  19   1  -5        806.95        835.38       246.33 o                         
  21   1  -5        976.04       1199.55       283.82 o                         
  23   1  -5        663.18        653.29       230.26 o                         
   1   3  -5       1968.68       2505.66       263.04 o                         
   3   3  -5       3868.63       4328.52       310.19 o                         
   5   3  -5        175.39        101.74       117.80 o                         
   7   3  -5       2431.78       2812.24       433.89 o                         
   9   3  -5       1341.09       1622.74       326.69 o                         
  11   3  -5       1214.28       1590.57       326.68 o                         
  13   3  -5        412.17        230.25       155.29 o                         
  15   3  -5        885.27       1274.52       294.53 o                         
  17   3  -5        763.97       1145.97       294.52 o                         
  19   3  -5       1005.31        647.98       219.56 o                         
  21   3  -5        760.21       1397.65       310.59 o                         
  23   3  -5        551.26        599.73       214.19 o                         
  25   3  -5       1055.48       1488.74       342.73 o                         
  27   3  -5        425.35        198.12       182.06 o                         
   1   5  -5        729.67        974.61       158.50 o                         
   3   5  -5       2190.93       2644.78       263.83 o                         
   5   5  -5       2145.83       2330.02       369.59 o                         
   7   5  -5       2601.31       3171.22       455.33 o                         
   9   5  -5       1731.51       1665.70       332.07 o                         
  11   5  -5       1282.81       1097.88       273.13 o                         
  13   5  -5       1258.23       1654.84       332.04 o                         
  15   5  -5        821.13        969.26       267.75 o                         
  17   5  -5       1154.39       1344.19       310.61 o                         
  19   5  -5       1084.01       1124.60       299.89 o                         
  21   5  -5        843.07        487.31       198.14 o                         
  23   5  -5        747.86       1054.92       294.52 o                         
  25   5  -5        639.79        615.81       203.48 o                         
  27   5  -5        120.75         74.96       155.28 o                         
  29   5  -5        183.57         21.42       128.51 o                         
   1   7  -5       2547.96       2347.89       466.04 o                         
   3   7  -5       4439.34       4524.57       369.25 o                         
   5   7  -5        347.21        454.09       136.54 o                         
   7   7  -5        971.14        942.52       251.70 o                         
   9   7  -5       1611.11       2126.26       396.33 o                         
  11   7  -5        499.68        246.32       171.35 o                         
  13   7  -5       1823.81       1847.81       364.21 o                         
  15   7  -5        364.75        819.26       246.31 o                         
  17   7  -5        896.10       1226.32       315.95 o                         
  19   7  -5        771.51        808.60       251.68 o                         
  21   7  -5        473.74        974.56       299.86 o                         
  23   7  -5        334.92        535.46       224.89 o                         
  25   7  -5        742.41        487.30       203.49 o                         
  27   7  -5        566.47        899.60       294.51 o                         
  29   7  -5        331.15        246.31       187.41 o                         
   1   9  -5        940.30       1027.09       172.01 o                         
   3   9  -5       2712.43       3089.63       302.75 o                         
   5   9  -5       2203.77       2362.74       254.63 o                         
   7   9  -5       1775.27       2008.49       364.21 o                         
   9   9  -5        497.26        465.87       182.06 o                         
  11   9  -5        285.87        380.17       160.64 o                         
  13   9  -5        743.73        744.34       240.97 o                         
  15   9  -5        863.65        840.75       240.98 o                         
  17   9  -5        647.19       1087.04       305.23 o                         
  19   9  -5       1109.89       1129.96       315.96 o                         
  21   9  -5        651.00       1183.42       289.16 o                         
  23   9  -5        627.35        647.93       235.61 o                         
  25   9  -5        456.19        540.82       219.54 o                         
  27   9  -5        185.47        -66.93       133.86 o                         
  29   9  -5        174.55         80.32       155.28 o                         
   1  11  -5        923.98        937.45       171.52 o                         
   3  11  -5       2772.27       2757.53       283.72 o                         
   5  11  -5        281.00        453.24       117.37 o                         
   7  11  -5        635.98       1269.11       289.16 o                         
   9  11  -5        532.12        358.77       182.06 o                         
  11  11  -5        301.83        738.93       240.96 o                         
  13  11  -5       1778.17       1981.69       390.98 o                         
  15  11  -5        185.39        198.12       144.57 o                         
  17  11  -5        793.49        915.71       257.04 o                         
  19  11  -5        770.29        888.92       278.46 o                         
  21  11  -5        359.70        449.79       208.83 o                         
  23  11  -5        417.07        455.15       182.06 o                         
  25  11  -5        597.76        862.12       267.74 o                         
  27  11  -5        591.51        235.61       182.06 o                         
  29  11  -5        201.50         64.25       128.51 o                         
   1  13  -5        227.06        385.43       107.86 o                         
   3  13  -5       1125.44       1300.94       202.81 o                         
   5  13  -5       2055.00       2333.22       271.43 o                         
   7  13  -5        350.00        149.93       149.93 o                         
   9  13  -5        120.94        198.11       155.28 o                         
  11  13  -5         41.35        144.57       128.50 o                         
  13  13  -5        582.57        674.71       246.32 o                         
  15  13  -5        610.49        696.13       240.97 o                         
  17  13  -5        799.95        813.96       251.68 o                         
  19  13  -5        762.32        706.85       224.91 o                         
  21  13  -5        614.90        894.26       283.81 o                         
  23  13  -5        575.23        610.45       246.32 o                         
  25  13  -5        448.42        926.36       262.38 o                         
  27  13  -5        276.35        -10.71       139.22 o                         
   1  15  -5        465.02        434.95       155.29 o                         
   3  15  -5       1591.25       1808.35       340.09 o                         
   5  15  -5        859.06        857.35       192.78 o                         
   7  15  -5        712.85        621.64       145.36 o                         
   9  15  -5        171.17        267.72       160.63 o                         
  11  15  -5        445.28        396.25       171.35 o                         
  13  15  -5        880.71        653.32       224.91 o                         
  15  15  -5        239.98        224.89       139.22 o                         
  17  15  -5        766.40        696.15       262.39 o                         
  19  15  -5        606.05        583.68       219.55 o                         
  21  15  -5        288.92        535.45       224.89 o                         
  23  15  -5        391.74         53.55       149.93 o                         
  25  15  -5        345.48        224.89       182.06 o                         
  27  15  -5        518.03        487.28       219.54 o                         
   1  17  -5        269.25        380.17       118.14 o                         
   3  17  -5        736.19        718.89       151.44 o                         
   5  17  -5       3037.03       3033.35       358.92 o                         
   7  17  -5        840.11       1019.04       192.78 o                         
   9  17  -5        178.15        246.31       187.41 o                         
  11  17  -5        206.25        289.14       165.99 o                         
  13  17  -5        471.24        856.75       257.03 o                         
  15  17  -5        457.05        497.99       203.48 o                         
  17  17  -5        525.33        947.79       289.16 o                         
  19  17  -5        269.28        540.81       246.31 o                         
  21  17  -5        260.38        139.22       155.28 o                         
  23  17  -5        441.25        219.54       165.99 o                         
  25  17  -5        379.02        401.60       208.83 o                         
   1  19  -5        633.42        672.10       142.55 o                         
   3  19  -5       1643.36       1592.33       225.71 o                         
   5  19  -5        693.79        700.62       163.90 o                         
   7  19  -5       1389.40       1444.45       218.75 o                         
   9  19  -5        343.02        508.69       214.18 o                         
  11  19  -5        428.96        305.22       171.35 o                         
  13  19  -5        549.66        556.90       214.19 o                         
  15  19  -5        391.70        481.92       219.54 o                         
  17  19  -5        569.94        133.87       182.06 o                         
  19  19  -5        403.87        540.82       214.19 o                         
  21  19  -5        157.76        171.34       165.99 o                         
  23  19  -5        210.58        396.23       214.18 o                         
  25  19  -5        139.59        123.15       165.99 o                         
   1  21  -5        364.97        247.08       104.20 o                         
   3  21  -5        313.53        232.09       109.61 o                         
   5  21  -5       1846.59       2198.46       266.02 o                         
   7  21  -5       1033.79       1376.30       217.51 o                         
   9  21  -5        287.53        219.54       208.83 o                         
  11  21  -5        384.46        471.21       182.06 o                         
  13  21  -5        522.33        476.57       208.84 o                         
  15  21  -5        466.95        696.11       246.32 o                         
  17  21  -5        396.70        412.31       192.77 o                         
  19  21  -5        160.79        -42.84       139.22 o                         
  21  21  -5         59.82        -64.25       128.50 o                         
  23  21  -5        316.49        621.13       246.31 o                         
   1  23  -5        294.11        264.32       160.64 o                         
   3  23  -5        990.69       1282.92       283.82 o                         
   5  23  -5        261.24        414.98       124.95 o                         
   7  23  -5       1225.07       1016.10       200.27 o                         
   9  23  -5        564.41        444.45       219.55 o                         
  11  23  -5        279.59        230.25       176.70 o                         
  13  23  -5        631.00        149.94       149.94 o                         
  15  23  -5        439.68        546.18       230.25 o                         
  17  23  -5        677.97       1001.36       289.16 o                         
  19  23  -5        141.74        112.44       155.28 o                         
  21  23  -5        211.70        -80.32       160.63 o                         
   1  25  -5        524.16        669.02       200.80 o                         
   3  25  -5        344.84        416.78       126.80 o                         
   5  25  -5        485.82        190.77       149.93 o                         
   7  25  -5        726.59        571.19       158.49 o                         
   9  25  -5         75.04        198.11       160.63 o                         
  11  25  -5        447.35        878.17       262.38 o                         
  13  25  -5        242.08        433.71       198.12 o                         
  15  25  -5        617.70        305.22       182.06 o                         
  17  25  -5        113.41        -21.42       149.92 o                         
  19  25  -5        132.86        224.89       214.18 o                         
   1  27  -5        197.18        198.12       113.59 o                         
   3  27  -5        434.11        412.72       147.81 o                         
   5  27  -5          6.36         66.66        92.70 o                         
   7  27  -5        570.17        915.33       202.79 o                         
   9  27  -5        511.87        267.74       171.35 o                         
  11  27  -5         75.81        -64.25       128.50 o                         
  13  27  -5        268.68        273.08       176.70 o                         
  15  27  -5        221.34        331.98       187.41 o                         
   1  29  -5        370.42        451.30       147.52 o                         
   3  29  -5        100.85        163.84       184.73 o                         
   5  29  -5         76.17        201.22       133.86 o                         
   7  29  -5         63.92         13.39        90.87 o                         
   9  29  -5         90.85         32.13       182.05 o                         
  11  29  -5        141.88        385.52       246.30 o                         
   1  31  -5        138.80        112.44       128.51 o                         
   3  31  -5        164.38        -66.75       157.96 o                         
   5  31  -5         10.71        358.58       160.63 o                         
   0   0  -4      17605.79      17636.37      1005.18 o                         
   4   0  -4      13978.04      11577.92       631.07 o                         
   8   0  -4       6355.80       6286.30       313.02 o                         
  12   0  -4       2388.30       1741.01       305.35 o                         
  16   0  -4       3723.06       4672.39       551.90 o                         
  20   0  -4       2661.38       2217.79       401.77 o                         
  24   0  -4       3398.88       2962.71       466.10 o                         
   2   2  -4      10985.38       9497.41       313.25 o                         
   4   2  -4        351.63        346.47        59.68 o                         
   6   2  -4       4675.26       4425.97       277.65 o                         
   8   2  -4        500.47        464.80        80.63 o                         
  10   2  -4       6401.18       6548.49       311.36 o                         
  12   2  -4        773.77       1181.42       179.84 o                         
  14   2  -4       7373.55       6457.74       442.39 o                         
  16   2  -4        245.01        105.41       206.15 o                         
  18   2  -4       3200.09       3051.23       364.32 o                         
  20   2  -4        130.99        181.18        91.32 o                         
  22   2  -4       5532.68       4930.91       600.28 o                         
  24   2  -4         36.83        155.28       128.50 o                         
  26   2  -4       3556.65       2244.82       396.46 o                         
  28   2  -4         51.27          5.35        96.38 o                         
  30   2  -4        140.60        310.56       165.99 o                         
   0   4  -4      15913.75      14211.92       832.83 o                         
   2   4  -4         59.16         37.82        57.45 o                         
   4   4  -4      11680.07      10688.86       498.61 o                         
   6   4  -4        242.10        330.09       136.54 o                         
   8   4  -4       4825.02       4867.82       290.98 o                         
  10   4  -4        620.49        689.00       144.59 o                         
  12   4  -4       1466.68       1055.12       262.44 o                         
  14   4  -4        368.02        465.86       187.41 o                         
  16   4  -4       3509.11       3546.99       492.94 o                         
  18   4  -4        263.10        203.47       160.64 o                         
  20   4  -4       3704.94       3691.66       514.37 o                         
  22   4  -4        206.31        171.34       149.93 o                         
  24   4  -4       3756.09       3557.61       519.71 o                         
  26   4  -4        149.80        203.47       133.86 o                         
  28   4  -4       1663.54       1654.94       364.19 o                         
  30   4  -4        205.68        165.99       133.86 o                         
  32   4  -4       1717.65       1312.16       305.28 o                         
  34   4  -4         35.38        -45.51        91.02 o                         
   2   6  -4       3612.05       3576.92       295.47 o                         
   4   6  -4        924.92        901.75       144.87 o                         
   6   6  -4       6109.08       5423.30       320.57 o                         
   8   6  -4        162.79        254.64        83.62 o                         
  10   6  -4       8139.06       7086.49       367.23 o                         
  12   6  -4       2186.01       1885.56       342.83 o                         
  14   6  -4       4313.78       4940.92       589.48 o                         
  16   6  -4        143.94         21.42       101.73 o                         
  18   6  -4       2070.52       1896.17       348.17 o                         
  20   6  -4         97.27         53.54       117.80 o                         
  22   6  -4       4577.27       4404.86       573.38 o                         
  24   6  -4         51.91         37.48       107.09 o                         
  26   6  -4       2507.28       2512.24       439.24 o                         
  28   6  -4        391.50        267.73       133.87 o                         
  30   6  -4        499.11        530.12       219.54 o                         
  32   6  -4          1.05        -45.51        91.02 o                         
  34   6  -4        591.80        621.16       230.26 o                         
  36   6  -4        122.23        240.95       155.28 o                         
   0   8  -4       7834.29       8538.46       600.70 o                         
   2   8  -4         84.44         72.28        64.36 o                         
   4   8  -4       6981.32       7006.79       378.66 o                         
   6   8  -4       1070.05       1020.23       162.71 o                         
   8   8  -4       3500.30       3550.84       275.49 o                         
  10   8  -4       1844.88       1896.81       207.13 o                         
  12   8  -4       2770.85       2957.23       428.58 o                         
  14   8  -4        583.98        701.50       219.55 o                         
  16   8  -4       2852.44       3969.72       514.30 o                         
  18   8  -4        170.44        631.83       203.47 o                         
  20   8  -4       6756.80       5543.19       648.67 o                         
  22   8  -4        141.25         80.32       123.15 o                         
  24   8  -4       3993.84       2914.76       460.79 o                         
  26   8  -4         23.87        128.50       123.15 o                         
  28   8  -4       1678.72       2254.78       428.46 o                         
  30   8  -4        434.50        530.11       240.96 o                         
  32   8  -4       1285.69       1103.21       283.84 o                         
  34   8  -4         15.44        -26.77       117.80 o                         
  36   8  -4        153.63        214.18       139.22 o                         
   2  10  -4       4294.09       4551.49       292.79 o                         
   4  10  -4        116.38        192.64        81.00 o                         
   6  10  -4       6987.99       7054.17       718.52 o                         
   8  10  -4       1165.00       1431.88       182.65 o                         
  10  10  -4       8864.83      10046.00       809.95 o                         
  12  10  -4        405.23        580.53       117.86 o                         
  14  10  -4       2333.23       2249.83       391.04 o                         
  16  10  -4        781.50        856.82       251.69 o                         
  18  10  -4       2585.52       1896.33       364.27 o                         
  20  10  -4        133.95        326.62       160.63 o                         
  22  10  -4       3016.27       2614.29       433.93 o                         
  24  10  -4        104.51        219.53       144.57 o                         
  26  10  -4       1203.49       1119.28       283.84 o                         
  28  10  -4        133.42         58.90       123.15 o                         
  30  10  -4        570.94        567.61       208.84 o                         
  32  10  -4         14.77        112.44       144.57 o                         
  34  10  -4        527.86        374.83       187.42 o                         
  36  10  -4        121.44        133.86       149.92 o                         
   0  12  -4      11427.45      10605.20       751.38 o                         
   2  12  -4        440.31        330.99        97.74 o                         
   4  12  -4       6311.49       6201.06       412.82 o                         
   6  12  -4       1400.14       1306.43       267.79 o                         
   8  12  -4       5157.44       4306.25       351.07 o                         
  10  12  -4       1440.08       1350.74       186.53 o                         
  12  12  -4       4431.29       4477.13       546.61 o                         
  14  12  -4       1129.61       1686.97       332.04 o                         
  16  12  -4       1404.25       1338.93       305.28 o                         
  18  12  -4         62.79        155.28       117.80 o                         
  20  12  -4       3886.08       5374.09       653.68 o                         
  22  12  -4         44.43         32.13       101.73 o                         
  24  12  -4       2074.99       2485.27       460.63 o                         
  26  12  -4         37.34          5.35        96.38 o                         
  28  12  -4       1201.53        888.99       257.06 o                         
  30  12  -4         83.55        112.44       133.86 o                         
  32  12  -4        616.29        551.55       192.77 o                         
  34  12  -4         40.88        -41.52        83.04 o                         
  36  12  -4        154.74        185.75       340.01 o                         
   2  14  -4       8446.97       8623.65       541.71 o                         
   4  14  -4         87.38        134.26        73.20 o                         
   6  14  -4       5692.21       5318.14       336.32 o                         
   8  14  -4        504.08        519.08       246.32 o                         
  10  14  -4       4939.46       4410.67       779.80 o                         
  12  14  -4       1708.96       1834.16       267.80 o                         
  14  14  -4        943.14        776.51       246.34 o                         
  16  14  -4         70.91         58.90       107.09 o                         
  18  14  -4       1517.90       1901.30       369.55 o                         
  20  14  -4         40.83        -37.48       101.73 o                         
  22  14  -4       2149.43       2126.44       391.01 o                         
  24  14  -4        185.55        128.51       139.22 o                         
  26  14  -4        623.41        481.94       214.19 o                         
  28  14  -4         18.59        198.11       128.50 o                         
  30  14  -4        631.85        771.10       251.68 o                         
  32  14  -4         39.57        289.13       192.76 o                         
  34  14  -4        360.10        596.78       248.99 o                         
   0  16  -4       9678.62       8835.42       665.21 o                         
   2  16  -4       1060.27       1427.91       196.81 o                         
   4  16  -4       1854.81       2045.34       254.42 o                         
   6  16  -4         31.66         91.98        73.76 o                         
   8  16  -4       1660.74       1794.79       224.88 o                         
  10  16  -4        324.13        374.73       106.67 o                         
  12  16  -4       5046.40       4312.43       313.94 o                         
  14  16  -4       2260.46       3203.21       476.73 o                         
  16  16  -4       1196.58        996.12       257.06 o                         
  18  16  -4        507.04        332.00       128.51 o                         
  20  16  -4       2098.80       1676.51       348.16 o                         
  22  16  -4         24.39         42.83        91.02 o                         
  24  16  -4       1648.66       1553.17       353.48 o                         
  26  16  -4         62.64        374.81       187.40 o                         
  28  16  -4       1054.90       1097.82       299.89 o                         
  30  16  -4         16.93         42.83       123.15 o                         
  32  16  -4        307.51        107.09       144.57 o                         
  34  16  -4         28.10        -32.13       123.15 o                         
   2  18  -4       2938.05       3373.36       310.36 o                         
   4  18  -4        361.71        281.12        94.66 o                         
   6  18  -4       2145.46       2502.06       266.05 o                         
   8  18  -4        333.36        446.71       109.36 o                         
  10  18  -4       3272.21       3535.71       616.12 o                         
  12  18  -4        970.13       1093.26       170.77 o                         
  14  18  -4       1371.29       1466.53       200.59 o                         
  18  18  -4       2324.74       2538.96       417.80 o                         
  20  18  -4        216.36         53.55       112.44 o                         
  22  18  -4       1872.65       1189.03       289.22 o                         
  24  18  -4        218.81        155.28       144.57 o                         
  26  18  -4        407.59        487.27       198.12 o                         
  28  18  -4          6.02         85.67       139.21 o                         
  30  18  -4        679.08        733.62       267.74 o                         
  32  18  -4         62.77        235.59       165.99 o                         
   0  20  -4       8956.04       9251.68       707.95 o                         
   2  20  -4       2302.02       2835.69       441.92 o                         
   4  20  -4       1749.13       1819.89       228.92 o                         
   6  20  -4        259.29        256.54       104.20 o                         
   8  20  -4        614.39        844.49       166.09 o                         
  10  20  -4          4.68         85.67       104.41 o                         
  12  20  -4       2492.99       2528.72       275.87 o                         
  14  20  -4        322.81        370.54       115.84 o                         
  16  20  -4        959.93       2056.40       396.28 o                         
  18  20  -4        111.03        -56.22       112.44 o                         
  20  20  -4       1156.23       1022.87       294.54 o                         
  22  20  -4         42.10         64.25       112.44 o                         
  24  20  -4       1115.96       1499.47       342.74 o                         
  26  20  -4         35.34         64.25       128.50 o                         
  28  20  -4        749.41        931.76       273.10 o                         
  30  20  -4         83.35        149.92       139.21 o                         
  32  20  -4        375.57        701.45       262.38 o                         
   2  22  -4       1173.35       1466.83       212.07 o                         
   4  22  -4        431.49        231.48       299.86 o                         
   6  22  -4       1672.78       1501.29       209.96 o                         
   8  22  -4        233.25        318.36       107.86 o                         
  10  22  -4       2315.92       2772.78       304.79 o                         
  12  22  -4        125.51        350.34       182.05 o                         
  14  22  -4       1068.20       1295.37       192.79 o                         
  16  22  -4        145.63        182.05       133.86 o                         
  18  22  -4       1701.68       1890.60       396.33 o                         
  20  22  -4        117.14        283.78       182.05 o                         
  22  22  -4       1271.65       1569.13       342.75 o                         
  24  22  -4         86.38        123.15       128.51 o                         
  26  22  -4        181.02        230.24       165.99 o                         
  28  22  -4         24.75        192.76       149.92 o                         
  30  22  -4        596.41        546.19       257.03 o                         
   0  24  -4       6304.60       6175.05       675.40 o                         
   2  24  -4       1528.65       1519.42       223.05 o                         
   4  24  -4       1099.64        991.47       181.65 o                         
   6  24  -4        222.75        115.29        88.92 o                         
   8  24  -4        554.47        709.81       158.49 o                         
  10  24  -4         29.96         56.41       107.09 o                         
  12  24  -4        879.15       1024.58       184.50 o                         
  14  24  -4         74.91         24.33        83.20 o                         
  16  24  -4       1116.97       1852.93       364.16 o                         
  18  24  -4         42.39        133.86       117.80 o                         
  20  24  -4        710.23        926.40       278.46 o                         
  22  24  -4          9.89         74.96       117.79 o                         
  24  24  -4        547.98        653.28       230.25 o                         
  26  24  -4          1.88        171.34       139.21 o                         
  28  24  -4        380.66        305.21       187.41 o                         
   2  26  -4        421.85        921.34       243.64 o                         
   4  26  -4         35.77         62.68        75.90 o                         
   6  26  -4       1577.17       1981.52       259.23 o                         
   8  26  -4        114.41        232.49       112.86 o                         
  10  26  -4       1552.50       1925.39       255.61 o                         
  12  26  -4         28.87        101.94       125.83 o                         
  14  26  -4       1013.44        876.06       181.64 o                         
  16  26  -4        123.68        144.57       144.57 o                         
  18  26  -4       1423.09        899.73       278.49 o                         
  20  26  -4         80.58        107.09       107.09 o                         
  22  26  -4        882.03        755.06       246.33 o                         
  24  26  -4         88.63         80.32       139.21 o                         
  26  26  -4         92.54        -37.48       139.21 o                         
   0  28  -4       2768.11       3203.36       492.82 o                         
   2  28  -4        433.76        485.99       140.14 o                         
   4  28  -4       1183.06       1474.54       315.97 o                         
   6  28  -4        338.28        680.90       145.35 o                         
   8  28  -4       1177.72       1302.54       218.75 o                         
  10  28  -4         61.69        216.61       149.92 o                         
  12  28  -4        879.61       1119.83       562.28 o                         
  14  28  -4        113.84        441.14       126.79 o                         
  16  28  -4        945.96       1012.12       289.18 o                         
  18  28  -4         50.42        -58.90       117.80 o                         
  20  28  -4        392.53        589.01       214.19 o                         
  22  28  -4        102.17         21.42       128.51 o                         
  24  28  -4        128.97        165.99       165.99 o                         
  26  28  -4          9.09        -66.93       133.86 o                         
   2  30  -4        889.18       1168.90       210.13 o                         
   4  30  -4        147.32        185.08       123.15 o                         
   6  30  -4       1264.18       1748.65       305.26 o                         
   8  30  -4         37.36         70.24       101.73 o                         
  10  30  -4        696.67       1111.31       205.09 o                         
  12  30  -4         82.64        364.03       184.73 o                         
  14  30  -4        549.90        516.38       149.93 o                         
  16  30  -4        412.46        306.41       143.73 o                         
  18  30  -4        489.20        406.96       208.83 o                         
  20  30  -4         12.05        107.09       139.21 o                         
  22  30  -4        239.99        133.86       139.22 o                         
   0  32  -4        271.60        444.43       203.47 o                         
   2  32  -4         30.84         68.78        97.57 o                         
   4  32  -4        837.73       1115.55       198.13 o                         
   6  32  -4          5.49        155.28        90.63 o                         
   8  32  -4        572.64        952.18       299.87 o                         
  10  32  -4          2.63        143.17       139.21 o                         
  12  32  -4        406.77        476.26       132.36 o                         
  14  32  -4        146.63        255.55       118.86 o                         
  16  32  -4        551.10        639.89       208.84 o                         
  18  32  -4        160.56         -5.35       139.22 o                         
  20  32  -4        130.15        235.59       176.70 o                         
   2  34  -4        188.45        304.18       133.86 o                         
   4  34  -4         50.40        193.95       133.86 o                         
   6  34  -4        290.25        409.72       176.70 o                         
   8  34  -4         22.31        115.17       133.86 o                         
  10  34  -4        207.78        278.20       222.21 o                         
  12  34  -4         35.05       -104.41       208.82 o                         
  14  34  -4        515.98        943.73       200.43 o                         
  16  34  -4        219.32        209.14       126.79 o                         
   0  36  -4          9.91        -74.96       149.92 o                         
   2  36  -4          1.55        227.31       179.37 o                         
   4  36  -4        235.41        288.99       171.34 o                         
   6  36  -4         43.05         86.40       111.26 o                         
   8  36  -4        227.44        257.64       129.60 o                         
  10  36  -4         92.81        228.45       119.22 o                         
  12  36  -4        235.83        111.03       126.08 o                         
   2  38  -4        126.21        483.02       143.72 o                         
   4  38  -4          9.45        -49.11        98.22 o                         
   1   1  -3       8370.59       6487.99       219.99 o                         
   3   1  -3      11524.79      13076.17       377.27 o                         
   5   1  -3       3628.05       3885.31       152.06 o                         
   7   1  -3      11666.59       8571.28       263.67 o                         
   9   1  -3       3550.83       2770.42       123.38 o                         
  11   1  -3       3256.79       3687.35       171.45 o                         
  13   1  -3       2888.08       3300.54       285.45 o                         
  15   1  -3      11738.77      10070.46       494.95 o                         
  17   1  -3       3596.77       4085.72       340.28 o                         
  19   1  -3       6604.08       6081.56       769.47 o                         
  21   1  -3       7728.56       7749.00       600.67 o                         
  23   1  -3         31.59         40.22        47.92 o                         
  25   1  -3       1689.60       1871.65       170.08 o                         
  27   1  -3       1568.30       1882.20       217.67 o                         
  29   1  -3       2286.16       2473.59       254.04 o                         
  31   1  -3       1146.59       1218.26       345.42 o                         
  33   1  -3       1084.18       1169.88       412.36 o                         
  35   1  -3        733.72        924.92       206.61 o                         
  37   1  -3        773.71       1021.07       307.91 o                         
  39   1  -3        363.50        501.85       157.96 o                         
  41   1  -3        142.97         -2.27       111.64 o                         
   1   3  -3       5710.33       4957.68       199.56 o                         
   3   3  -3      15361.65      13074.41       370.07 o                         
   5   3  -3       3764.66       3602.76       171.31 o                         
   7   3  -3       5310.89       6946.50       269.40 o                         
   9   3  -3       1419.87       1611.46       150.43 o                         
  11   3  -3       4981.40       3365.49       177.58 o                         
  13   3  -3       6217.91       4709.19       204.15 o                         
  15   3  -3       8061.00       8848.36       448.42 o                         
  17   3  -3       7570.08       7929.11       411.18 o                         
  19   3  -3       3904.48       3711.67       418.00 o                         
  21   3  -3      10764.28      10287.46       542.61 o                         
  23   3  -3       1390.48       1488.86       209.55 o                         
  25   3  -3        544.24        784.88       156.83 o                         
  27   3  -3       2209.80       2244.14       224.99 o                         
  29   3  -3       1028.86       1186.06       167.86 o                         
  31   3  -3       1591.11       1531.55       352.25 o                         
  33   3  -3        754.59       1042.17       161.30 o                         
  35   3  -3        728.18        980.44       522.11 o                         
  37   3  -3        773.04       1237.42       380.20 o                         
  39   3  -3        335.37         20.02        84.88 o                         
  41   3  -3        191.79        188.00       100.35 o                         
   1   5  -3       9813.48       9836.64       459.35 o                         
   3   5  -3       7679.47       6279.77       310.85 o                         
   5   5  -3      12989.38      11720.51       703.95 o                         
   7   5  -3       5196.42       6537.90       319.87 o                         
   9   5  -3       6291.03       6393.88       536.32 o                         
  11   5  -3       5481.44       4531.87       477.20 o                         
  13   5  -3       7097.01       7149.59       426.42 o                         
  15   5  -3       5794.76       5285.23       269.66 o                         
  17   5  -3       5014.34       5006.67       552.13 o                         
  19   5  -3       2900.37       2439.48       289.32 o                         
  21   5  -3       7452.33       6975.58       403.84 o                         
  23   5  -3        736.69        657.10       155.30 o                         
  25   5  -3       1763.22       1647.77       227.64 o                         
  27   5  -3       3539.53       3096.60       329.54 o                         
  29   5  -3       1624.44       1209.74       196.93 o                         
  31   5  -3       1491.60       1745.25       209.69 o                         
  33   5  -3       1123.26       1187.56       176.96 o                         
  35   5  -3        719.61        681.35       137.88 o                         
  37   5  -3        668.30        541.11       153.32 o                         
  39   5  -3        528.67        581.97       160.62 o                         
  41   5  -3        122.68        144.39       147.25 o                         
   1   7  -3       6624.27       7153.88       434.50 o                         
   3   7  -3      13266.38      13660.90       562.04 o                         
   5   7  -3        784.31        927.87       131.09 o                         
   7   7  -3      16497.11      14479.10       822.81 o                         
  11   7  -3      12629.15      13879.54       741.24 o                         
  13   7  -3       2613.99       2954.29       203.33 o                         
  15   7  -3      10010.67       9723.22       431.93 o                         
  17   7  -3      11780.94      10940.71       574.44 o                         
  19   7  -3        651.31       1066.49       174.06 o                         
  21   7  -3       4435.05       4875.48       332.45 o                         
  23   7  -3       2336.00       2544.40       276.51 o                         
  25   7  -3       1216.85       1440.25       209.95 o                         
  27   7  -3       3069.61       3002.33       583.95 o                         
  29   7  -3        731.74        428.80       136.55 o                         
  31   7  -3       1994.11       2145.34       279.96 o                         
  33   7  -3        733.16        538.94       182.07 o                         
  35   7  -3        550.35        883.97       188.87 o                         
  37   7  -3        710.91        409.09       110.33 o                         
  39   7  -3        359.70        296.57       157.27 o                         
  41   7  -3        222.21        200.79       143.88 o                         
   1   9  -3      24131.63      22468.13       874.51 o                         
   3   9  -3       2737.77       2868.62       246.28 o                         
   5   9  -3      10573.51      10821.37       486.98 o                         
   7   9  -3       8322.46       8395.22       598.30 o                         
   9   9  -3       4010.07       3333.65       233.99 o                         
  11   9  -3       7600.75       8132.33       509.61 o                         
  13   9  -3       5442.62       5210.96       276.82 o                         
  15   9  -3       7958.41       6524.22       496.18 o                         
  17   9  -3       4505.88       4859.80       274.47 o                         
  19   9  -3       5289.91       6092.81       347.17 o                         
  21   9  -3       3585.12       4292.37       352.36 o                         
  23   9  -3        443.40        574.01       132.52 o                         
  25   9  -3        811.66        950.31       167.71 o                         
  27   9  -3       4788.64       4889.91       429.98 o                         
  29   9  -3       1213.07       1198.93       204.07 o                         
  31   9  -3       1343.15       1405.34       228.52 o                         
  33   9  -3        739.61        797.06       162.01 o                         
  35   9  -3        524.09        477.32       182.06 o                         
  37   9  -3        402.55        187.41        94.43 o                         
  39   9  -3        416.20        599.10       161.63 o                         
  41   9  -3        111.57        -80.32       160.63 o                         
   1  11  -3       8170.24       6577.38       378.29 o                         
   3  11  -3       4222.23       4334.94       259.11 o                         
   5  11  -3       8757.47       8364.13       405.17 o                         
   7  11  -3       4021.75       3757.02       263.45 o                         
   9  11  -3      10361.46      10435.86       633.42 o                         
  11  11  -3       4309.62       4235.52       253.67 o                         
  13  11  -3      15164.67      13657.30       581.27 o                         
  15  11  -3       6778.02       6541.35       756.11 o                         
  17  11  -3      12609.07      11295.69       415.17 o                         
  19  11  -3        532.35        674.32       133.42 o                         
  21  11  -3       1348.54       1507.39       209.95 o                         
  23  11  -3       1954.44       2467.94       276.41 o                         
  25  11  -3       1342.07       1085.88       192.80 o                         
  27  11  -3       2581.34       3574.68       361.59 o                         
  29  11  -3        396.20        367.41       259.70 o                         
  31  11  -3       2037.56       2106.99       342.79 o                         
  33  11  -3        273.42        385.01       128.51 o                         
  35  11  -3        423.39        443.75       227.57 o                         
  37  11  -3        367.63        347.56       123.01 o                         
  39  11  -3        157.73        -40.16        87.08 o                         
  41  11  -3        177.08        232.58       118.34 o                         
   1  13  -3       8859.88       9142.23       436.17 o                         
   3  13  -3       2788.90       2638.62       242.48 o                         
   5  13  -3      11218.41       9569.81       453.11 o                         
   7  13  -3      15062.61      13087.78       566.49 o                         
   9  13  -3       7678.25       7061.89       429.13 o                         
  11  13  -3       5606.83       5297.17       308.90 o                         
  13  13  -3       3203.65       3659.27       250.57 o                         
  15  13  -3       5410.34       4351.61       220.99 o                         
  17  13  -3       4469.05       3625.49       240.68 o                         
  19  13  -3       5539.05       4599.58       344.84 o                         
  21  13  -3       1958.61       2072.65       247.89 o                         
  23  13  -3        888.17       1002.71       176.89 o                         
  25  13  -3       2208.19       1929.01       248.07 o                         
  27  13  -3       1840.78       1374.55       281.19 o                         
  29  13  -3        821.22        849.87       172.01 o                         
  31  13  -3        583.81        751.05       154.00 o                         
  33  13  -3        521.53        650.45       149.24 o                         
  35  13  -3        374.24        468.33       119.22 o                         
  37  13  -3         97.08        250.57       105.98 o                         
  39  13  -3        332.97        316.27       141.90 o                         
   1  15  -3       4203.91       4503.10       272.80 o                         
   3  15  -3       9868.52       9128.14       982.17 o                         
   5  15  -3       7598.09       6078.48       341.99 o                         
   7  15  -3      11848.88      11574.39       794.65 o                         
   9  15  -3       3773.05       4522.79       300.26 o                         
  11  15  -3       6749.24       5772.40       321.40 o                         
  13  15  -3       2832.74       2866.26       258.73 o                         
  15  15  -3       5846.27       5778.19       263.64 o                         
  17  15  -3       4161.35       3618.19       207.29 o                         
  19  15  -3        534.45        637.01        99.70 o                         
  21  15  -3        571.53        412.33       118.87 o                         
  23  15  -3       1766.55       1645.48       219.66 o                         
  25  15  -3       1162.75        996.33       184.00 o                         
  27  15  -3       1037.65       1560.11       224.72 o                         
  29  15  -3        444.42        503.83       278.45 o                         
  31  15  -3       1341.88       1556.58       224.72 o                         
  33  15  -3        287.02        460.93       137.23 o                         
  35  15  -3        470.37        448.89       134.06 o                         
  37  15  -3        269.33        340.01       109.02 o                         
  39  15  -3         24.61        -64.25       192.76 o                         
   1  17  -3       3439.27       3476.30       290.58 o                         
   3  17  -3        400.99        244.18        84.63 o                         
   5  17  -3       9630.62       8744.54       662.72 o                         
   7  17  -3       4465.91       4394.96       284.62 o                         
   9  17  -3       8727.04       9138.47       445.89 o                         
  11  17  -3        412.59        507.06       115.66 o                         
  13  17  -3       2604.27       2852.26       263.68 o                         
  15  17  -3       1083.54       1303.45       163.61 o                         
  17  17  -3       4106.66       3804.81       217.05 o                         
  19  17  -3       4126.38       3799.00       222.32 o                         
  21  17  -3       1140.91       1234.62       189.23 o                         
  23  17  -3       1177.70       1269.30       198.78 o                         
  25  17  -3        961.29        799.31       257.05 o                         
  27  17  -3        555.21        848.43       170.26 o                         
  29  17  -3        764.77        750.04       153.04 o                         
  31  17  -3        642.28        724.31       192.78 o                         
  33  17  -3        436.72        434.03       152.61 o                         
  35  17  -3        438.91        721.58       155.10 o                         
  37  17  -3         84.06        293.18       107.85 o                         
  39  17  -3        470.65        221.92       147.25 o                         
   1  19  -3       1530.25       1734.43       202.39 o                         
   3  19  -3       3211.36       4014.86       329.62 o                         
   5  19  -3       2851.34       3592.01       361.64 o                         
   7  19  -3       8963.36       8612.53       441.63 o                         
   9  19  -3       1067.32       1091.26       162.31 o                         
  11  19  -3        631.51        704.39       139.95 o                         
  13  19  -3       2515.66       2317.89       243.09 o                         
  15  19  -3        962.31       1054.14       124.83 o                         
  17  19  -3       4099.73       3636.80       234.39 o                         
  19  19  -3        519.61        664.98       106.12 o                         
  21  19  -3       2485.32       2896.38       431.22 o                         
  23  19  -3       1294.76       1249.66       188.89 o                         
  25  19  -3       1079.28       1238.45       193.67 o                         
  27  19  -3        588.03       1000.77       321.29 o                         
  29  19  -3        865.12        948.57       174.06 o                         
  31  19  -3        946.66       1173.51       313.27 o                         
  33  19  -3        275.67        168.21       149.93 o                         
  35  19  -3        613.45        338.94       119.58 o                         
  37  19  -3        291.63        456.78       146.36 o                         
   1  21  -3        439.21        554.44       126.80 o                         
   3  21  -3        627.68        856.43       179.39 o                         
   5  21  -3       1376.58       1823.47       479.35 o                         
   7  21  -3       5409.07       4413.75       316.80 o                         
   9  21  -3       2429.18       2543.49       259.29 o                         
  11  21  -3       2991.60       3296.99       308.06 o                         
  13  21  -3        207.74        309.97       100.35 o                         
  15  21  -3       2956.39       2605.21       271.35 o                         
  17  21  -3       2354.57       2408.95       254.83 o                         
  19  21  -3       1565.79       1865.82       231.52 o                         
  21  21  -3        995.48       1537.00       205.10 o                         
  23  21  -3        996.36        594.43       203.50 o                         
  25  21  -3        885.91        685.45       240.98 o                         
  27  21  -3        346.78        578.30       219.54 o                         
  29  21  -3        708.44        872.85       262.39 o                         
  31  21  -3        344.53        428.37       187.41 o                         
  33  21  -3        242.48        101.74       139.22 o                         
  35  21  -3        311.39        626.48       230.25 o                         
  37  21  -3        204.84        417.65       165.99 o                         
   1  23  -3       1372.29       1785.72       219.56 o                         
   3  23  -3       2107.09       1870.43       223.38 o                         
   5  23  -3       2699.56       3213.98       306.77 o                         
   7  23  -3       3846.35       4238.52       356.84 o                         
   9  23  -3        321.87        301.61        92.71 o                         
  11  23  -3       1782.56       1886.72       364.22 o                         
  13  23  -3       1614.33       1393.24       198.80 o                         
  15  23  -3         33.70        127.17        74.59 o                         
  17  23  -3       2218.48       2369.19       768.66 o                         
  19  23  -3        325.70        278.13        96.38 o                         
  21  23  -3       1296.36       1281.76       184.99 o                         
  23  23  -3        684.27        733.63       230.26 o                         
  25  23  -3        561.06        503.35       219.55 o                         
  27  23  -3        522.91        658.64       224.90 o                         
  29  23  -3        521.53        508.70       203.48 o                         
  31  23  -3        319.87        251.66       171.35 o                         
  33  23  -3        245.36        235.60       160.64 o                         
  35  23  -3        314.22        187.41       160.64 o                         
   1  25  -3       1914.34       2066.94       253.68 o                         
   3  25  -3        950.67        956.53       174.19 o                         
   5  25  -3       3370.02       4196.45       364.88 o                         
   7  25  -3        839.50        918.60       208.85 o                         
   9  25  -3       2031.29       2294.19       260.03 o                         
  11  25  -3       2142.30       2547.87       374.95 o                         
  13  25  -3        128.58         90.89        76.99 o                         
  15  25  -3        802.54        840.41       164.42 o                         
  17  25  -3        746.30        646.27       147.09 o                         
  19  25  -3        303.23        415.41       116.64 o                         
  21  25  -3        733.71       1015.04       238.30 o                         
  23  25  -3        636.02        856.78       262.39 o                         
  25  25  -3        642.81        610.46       230.26 o                         
  27  25  -3        335.62        417.66       182.06 o                         
  29  25  -3        364.67        562.23       208.83 o                         
  31  25  -3         66.91         80.32       144.57 o                         
  33  25  -3         35.12         91.02       123.15 o                         
   1  27  -3        748.98        737.12       198.14 o                         
   3  27  -3       1012.60       1293.32       204.49 o                         
   5  27  -3       1159.28       1268.39       198.57 o                         
   7  27  -3       2792.69       3021.53       313.79 o                         
   9  27  -3         35.27        194.50       235.59 o                         
  11  27  -3       1858.40       1993.86       246.32 o                         
  13  27  -3       1302.99       1274.21       219.58 o                         
  15  27  -3         67.63        101.73        82.27 o                         
  17  27  -3        883.08       1078.79       238.30 o                         
  19  27  -3        153.71         38.25        79.24 o                         
  21  27  -3        808.90        837.40       240.98 o                         
  23  27  -3        314.08         80.32       123.16 o                         
  25  27  -3        373.64        342.70       187.41 o                         
  27  27  -3        548.80        305.22       155.29 o                         
  29  27  -3        158.82        198.11       133.86 o                         
  31  27  -3        111.89        139.21       182.05 o                         
  33  27  -3        166.80         64.25       144.57 o                         
   1  29  -3        692.63        886.64       175.31 o                         
   3  29  -3        825.47        558.35       222.24 o                         
   5  29  -3       1480.50       1616.08       231.01 o                         
   7  29  -3        232.50        141.73        92.24 o                         
   9  29  -3        717.25       1133.13       194.76 o                         
  11  29  -3       2532.87       3013.60       982.95 o                         
  13  29  -3        238.84        206.95       190.09 o                         
  15  29  -3        875.44        934.03       175.80 o                         
  17  29  -3        127.84        120.75        91.32 o                         
  19  29  -3        425.50        599.44       182.06 o                         
  21  29  -3        649.14        927.17       173.65 o                         
  23  29  -3        529.95        690.76       240.96 o                         
  25  29  -3        696.12        401.62       208.84 o                         
  27  29  -3        177.15        460.48       171.34 o                         
  29  29  -3        494.50        556.89       203.48 o                         
  31  29  -3          6.35        192.76       149.92 o                         
   1  31  -3        515.08        624.00       155.47 o                         
   3  31  -3        666.48        682.51       146.37 o                         
   5  31  -3        776.56        907.61       441.79 o                         
   7  31  -3       1506.09       1597.36       230.64 o                         
   9  31  -3        606.78        485.70       132.36 o                         
  11  31  -3       1079.93       1210.62       329.35 o                         
  13  31  -3       1381.57       1406.30       229.09 o                         
  15  31  -3        375.41        691.90       156.82 o                         
  17  31  -3        306.98        261.48       110.59 o                         
  19  31  -3        485.63        458.34       136.30 o                         
  21  31  -3        228.53        203.18       128.51 o                         
  23  31  -3        388.75        567.59       230.25 o                         
  25  31  -3        111.05        -53.54       128.51 o                         
  27  31  -3        495.86        492.63       214.19 o                         
  29  31  -3         10.48         58.90       133.86 o                         
   1  33  -3        410.31        517.46       143.98 o                         
   3  33  -3        820.24        730.44       174.06 o                         
   5  33  -3       1418.29       1750.18       250.11 o                         
   7  33  -3        103.51        141.65        82.27 o                         
   9  33  -3       2164.67       2922.71       334.79 o                         
  11  33  -3        777.93        731.37       172.26 o                         
  13  33  -3        549.57        690.30       172.25 o                         
  15  33  -3         19.87        -36.88        73.76 o                         
  17  33  -3        116.99        216.03       101.61 o                         
  19  33  -3        113.75        510.17       141.89 o                         
  21  33  -3        386.13        447.11       132.52 o                         
  23  33  -3        241.85        133.86       144.57 o                         
  25  33  -3        227.64        278.43       165.99 o                         
  27  33  -3        125.99         42.84       144.57 o                         
   1  35  -3        270.31        360.38       129.60 o                         
   3  35  -3        544.07        610.80       151.46 o                         
   5  35  -3        134.76        311.45       123.15 o                         
   7  35  -3       1200.82       1521.16       232.31 o                         
   9  35  -3        290.48        488.45       133.80 o                         
  11  35  -3        993.58       1435.12       230.99 o                         
  13  35  -3         73.85        113.51        89.10 o                         
  15  35  -3         64.63        105.30        84.62 o                         
  17  35  -3        125.38        318.36       111.64 o                         
  19  35  -3        165.84        266.38       168.66 o                         
  21  35  -3        228.73         72.19       102.02 o                         
  23  35  -3        108.09        128.51       139.21 o                         
   1  37  -3         38.62        100.15       155.28 o                         
   3  37  -3        338.87        485.13       141.04 o                         
   5  37  -3        157.50        123.93        90.63 o                         
   7  37  -3        224.66        232.92       109.80 o                         
   9  37  -3        903.92        729.61       208.85 o                         
  11  37  -3        277.37        172.68       214.18 o                         
  13  37  -3        104.71         45.51        87.08 o                         
  15  37  -3         61.16        214.17       168.66 o                         
  17  37  -3         18.91        -37.02        88.43 o                         
  19  37  -3        189.48        385.51       297.17 o                         
  21  37  -3        160.98        406.08       130.58 o                         
   1  39  -3        179.71        278.20       128.62 o                         
   3  39  -3         26.77         72.01       133.86 o                         
   5  39  -3        129.54        392.79       123.44 o                         
   7  39  -3        116.94        107.87       104.41 o                         
   9  39  -3        448.52        626.50       166.47 o                         
  11  39  -3        139.63        176.41       106.67 o                         
  13  39  -3         58.82         -4.97       273.07 o                         
  15  39  -3         30.48        253.06       115.43 o                         
  17  39  -3        219.22        507.84       145.44 o                         
   1  41  -3         92.12        214.43       118.86 o                         
   3  41  -3        146.89         92.41       101.39 o                         
   5  41  -3        108.56        148.23       131.18 o                         
   7  41  -3        195.30        116.52       184.73 o                         
   9  41  -3        260.18        584.57       162.07 o                         
  11  41  -3         59.30        177.75       141.89 o                         
   2   0  -2       5227.54       4498.93       213.76 o                         
   6   0  -2       3889.31       2740.31       155.52 o                         
  10   0  -2      54342.08      63906.55      2073.92 o                         
  14   0  -2      92049.68     109844.75      3691.06 o                         
  18   0  -2       2780.07       2437.10       240.40 o                         
  22   0  -2       4843.97       4596.04       278.58 o                         
  26   0  -2       4033.75       4264.64       326.90 o                         
  30   0  -2       6504.29       5661.33       530.75 o                         
  34   0  -2       4567.62       4967.49       626.96 o                         
  38   0  -2       1093.79       1022.86       294.54 o                         
  42   0  -2       1001.47        872.89       257.05 o                         
   0   2  -2      17036.97      16381.46       596.60 o                         
   2   2  -2       1779.50       1601.01        82.13 o                         
   4   2  -2       8834.33       8747.77       251.69 o                         
   6   2  -2       3618.65       4378.45       144.60 o                         
   8   2  -2      47292.21      48882.95      1354.93 o                         
  10   2  -2      12631.24      14511.99       459.81 o                         
  12   2  -2      48425.31      51412.62      1209.80 o                         
  14   2  -2       2017.51       1533.91        86.63 o                         
  16   2  -2       7155.74       6750.27       197.35 o                         
  18   2  -2        492.46        478.65        72.52 o                         
  20   2  -2       8144.84       7611.22       353.15 o                         
  22   2  -2        379.65        525.82        84.08 o                         
  24   2  -2       6816.62       6449.88       296.82 o                         
  26   2  -2        206.78        130.39        79.07 o                         
  28   2  -2       8406.42       7808.27       447.28 o                         
  30   2  -2        143.17        244.41        72.01 o                         
  32   2  -2       2972.28       3590.00       508.94 o                         
  34   2  -2        102.31        173.20        88.35 o                         
  36   2  -2       4155.98       4430.08       559.92 o                         
  38   2  -2         25.08         66.71       107.09 o                         
  40   2  -2       1211.78       1520.35       238.48 o                         
  42   2  -2          0.46        121.36        93.85 o                         
  44   2  -2        470.73        308.74       131.07 o                         
   2   4  -2      13246.44      13630.16       576.64 o                         
   4   4  -2       1330.52       1568.48       103.64 o                         
   6   4  -2       6370.26       7004.62       536.75 o                         
   8   4  -2       6753.49       6246.95       232.19 o                         
  10   4  -2      54670.44      59956.04      1372.32 o                         
  12   4  -2       2428.59       2174.51       136.13 o                         
  14   4  -2      61814.97      66223.41      1798.62 o                         
  16   4  -2       9128.20       9613.27       292.19 o                         
  18   4  -2      10892.10      11550.34       376.70 o                         
  20   4  -2       1145.07       1214.42        81.79 o                         
  22   4  -2       9291.22       9106.00       339.25 o                         
  24   4  -2        685.07        609.84       105.59 o                         
  26   4  -2       2435.07       2543.38       293.91 o                         
  28   4  -2        378.73        401.97        91.28 o                         
  30   4  -2       4437.98       4613.17       317.98 o                         
  32   4  -2        841.85        565.06       105.31 o                         
  34   4  -2       4267.92       4327.45       322.10 o                         
  36   4  -2         52.71        249.17       123.15 o                         
  38   4  -2        882.46        763.89       177.46 o                         
  40   4  -2         31.28        166.73        91.07 o                         
  42   4  -2        796.61       1106.94       219.55 o                         
  44   4  -2         11.50        123.15       115.65 o                         
   0   6  -2      20453.21      27697.18      1414.28 o                         
   2   6  -2       2582.17       3143.87       178.01 o                         
   4   6  -2      21240.98      21028.50       782.07 o                         
   6   6  -2      12140.60      12514.17       540.55 o                         
   8   6  -2      58908.18      59952.43      1628.94 o                         
  10   6  -2       1366.02       1427.82       108.26 o                         
  12   6  -2      23634.02      25494.61       730.69 o                         
  14   6  -2      25425.21      25934.76       766.16 o                         
  16   6  -2       5293.50       5386.29       227.95 o                         
  18   6  -2       3263.58       3204.21       252.93 o                         
  20   6  -2      16466.39      15973.94       441.87 o                         
  22   6  -2       1172.49        976.71        91.55 o                         
  24   6  -2       9652.70       9066.50       360.07 o                         
  26   6  -2       1819.29       2042.07       240.84 o                         
  28   6  -2       4155.29       4193.54       300.06 o                         
  30   6  -2        144.23        148.74        72.01 o                         
  32   6  -2       2951.79       2950.41       261.64 o                         
  34   6  -2        261.99        310.20        96.07 o                         
  36   6  -2       1558.83       2078.18       223.14 o                         
  38   6  -2         65.44        142.35       117.80 o                         
  40   6  -2        652.80        727.24       179.11 o                         
  42   6  -2          1.01        -13.23        94.01 o                         
  44   6  -2        292.99        464.74       164.41 o                         
   2   8  -2      46938.49      48995.36      1585.24 o                         
   4   8  -2       3124.13       2894.70       173.87 o                         
   6   8  -2      53283.61      52914.95      1783.58 o                         
   8   8  -2       1140.10       1695.89       120.87 o                         
  10   8  -2      44880.96      44674.29      1227.56 o                         
  12   8  -2       6767.12       7543.92       274.99 o                         
  14   8  -2      28186.95      28926.22       842.60 o                         
  16   8  -2       2803.85       3589.36       169.18 o                         
  18   8  -2      10803.18       9492.02       340.01 o                         
  20   8  -2       2109.23       1853.99       133.33 o                         
  22   8  -2       5770.18       4916.35       199.89 o                         
  24   8  -2        415.13        547.16        84.53 o                         
  26   8  -2         89.75        235.48        75.75 o                         
  28   8  -2        772.93        774.23       124.31 o                         
  30   8  -2       1761.59       1750.74       249.80 o                         
  32   8  -2        409.99        416.87       102.63 o                         
  34   8  -2       4342.60       4449.18       332.90 o                         
  36   8  -2         67.54         39.19        81.17 o                         
  38   8  -2        921.48       1085.78       167.71 o                         
  40   8  -2         38.96        -30.42        60.83 o                         
  42   8  -2        646.57        819.04       189.84 o                         
  44   8  -2          8.50        183.34       101.39 o                         
   0  10  -2      80035.73      79869.89      3782.35 o                         
   2  10  -2       2445.55       2669.02       172.38 o                         
   4  10  -2      30144.30      32842.47      1088.01 o                         
   6  10  -2       1699.53       1642.25       168.76 o                         
   8  10  -2      54747.90      57303.84      1563.13 o                         
  10  10  -2       5130.48       5136.43       210.43 o                         
  12  10  -2      15274.97      14754.81       475.49 o                         
  14  10  -2        332.93        344.24        58.86 o                         
  16  10  -2      10488.66       8774.12       332.31 o                         
  18  10  -2        640.58        624.92        84.80 o                         
  20  10  -2      11367.78      11213.29       400.75 o                         
  22  10  -2        104.64        109.62        41.96 o                         
  24  10  -2       8937.47       8167.61       286.61 o                         
  26  10  -2       3520.77       3183.95       250.70 o                         
  28  10  -2       2358.22       1844.27       194.13 o                         
  30  10  -2        165.11         -7.07        52.46 o                         
  32  10  -2       3036.66       3046.12       265.91 o                         
  34  10  -2         59.78        169.06        75.74 o                         
  36  10  -2       1004.55       1069.99       163.34 o                         
  38  10  -2         83.49        175.74        81.13 o                         
  40  10  -2        578.41        583.74       205.74 o                         
  42  10  -2          5.40         16.66        71.26 o                         
  44  10  -2        176.21         46.63       243.63 o                         
   2  12  -2      25430.05      26033.13       904.86 o                         
   4  12  -2       9552.56      10807.35       521.00 o                         
   6  12  -2      18666.67      18390.68       562.16 o                         
   8  12  -2       8408.09       8702.42       349.35 o                         
  10  12  -2      16465.81      16975.50       544.06 o                         
  12  12  -2       4221.97       4990.16       211.73 o                         
  14  12  -2      18209.00      18591.70       583.63 o                         
  16  12  -2       2724.20       2731.01       170.23 o                         
  18  12  -2      10097.63      10530.95       394.77 o                         
  20  12  -2       1147.69       1809.72       153.60 o                         
  22  12  -2       6021.84       5610.30       248.77 o                         
  24  12  -2        481.91        442.61        85.39 o                         
  26  12  -2       1303.27       1532.13       176.80 o                         
  28  12  -2       1494.89       1458.88       172.11 o                         
  30  12  -2       2601.68       2459.34       238.51 o                         
  32  12  -2        347.22        258.85        96.57 o                         
  34  12  -2       4689.14       4965.34       363.78 o                         
  36  12  -2         24.51         83.27        66.64 o                         
  38  12  -2       1199.06       1550.82       195.64 o                         
  40  12  -2         26.03         16.97        66.07 o                         
  42  12  -2        616.55        975.69       187.06 o                         
   0  14  -2       9989.58       9753.91       655.27 o                         
   2  14  -2       2667.27       3268.30       326.89 o                         
   4  14  -2       1575.68       1491.66       162.35 o                         
   6  14  -2       2079.18       1847.54       114.86 o                         
   8  14  -2      17049.27      17569.28       533.41 o                         
  10  14  -2       1438.03       1578.52       125.77 o                         
  12  14  -2      10919.19      10689.84       367.78 o                         
  14  14  -2       2405.98       2222.57       259.94 o                         
  16  14  -2      17261.08      17779.71       568.96 o                         
  18  14  -2        143.40         91.97        43.06 o                         
  20  14  -2      10797.71      11249.00       421.45 o                         
  22  14  -2       1191.37       1064.60       123.98 o                         
  24  14  -2      12897.69      12003.94       451.68 o                         
  26  14  -2       1507.92       1729.95       204.51 o                         
  28  14  -2       2348.68       2924.38       329.44 o                         
  30  14  -2        233.86        253.53        83.01 o                         
  32  14  -2       2367.42       2253.53       236.93 o                         
  34  14  -2          7.75         23.94        96.58 o                         
  36  14  -2       1080.68        976.19       172.03 o                         
  38  14  -2         96.36         39.74        91.60 o                         
  40  14  -2        712.88        717.41       137.64 o                         
  42  14  -2         15.71         52.77        78.58 o                         
   2  16  -2      16202.13      16206.35       629.35 o                         
   4  16  -2       6562.10       7393.00       361.88 o                         
   6  16  -2       4718.36       4197.31       174.80 o                         
   8  16  -2       6411.75       6200.65       246.54 o                         
  10  16  -2      14641.88      12278.89       426.84 o                         
  12  16  -2        552.30        562.19        81.14 o                         
  14  16  -2      22421.71      22224.97       693.02 o                         
  16  16  -2       2362.68       2471.73       282.38 o                         
  18  16  -2       6000.88       5692.80       261.44 o                         
  20  16  -2        418.73        596.99        94.46 o                         
  22  16  -2       2422.32       2398.86       192.05 o                         
  24  16  -2         44.93         71.91        46.46 o                         
  26  16  -2       2649.57       2736.86       316.79 o                         
  28  16  -2       1507.58       1932.62       248.58 o                         
  30  16  -2       2368.95       3079.93       314.90 o                         
  32  16  -2        679.51        653.56       150.89 o                         
  34  16  -2       2478.70       2189.36       763.30 o                         
  36  16  -2        104.14        -45.51        91.02 o                         
  38  16  -2        785.83        908.99       146.08 o                         
  40  16  -2         17.59         68.69        76.36 o                         
  42  16  -2        376.96        475.81       136.48 o                         
   0  18  -2      23607.23      21297.57      1185.59 o                         
   2  18  -2       1181.96       1266.39       206.21 o                         
   4  18  -2      15033.12      13673.52       579.50 o                         
   6  18  -2        991.52        974.38        93.33 o                         
   8  18  -2      18132.16      16930.39      1198.07 o                         
  10  18  -2       1848.83       2472.80       151.97 o                         
  12  18  -2      11256.29      10792.86       391.42 o                         
  14  18  -2       3220.29       2488.24       168.56 o                         
  16  18  -2       3269.14       2841.77       187.05 o                         
  18  18  -2        869.61        948.70       116.58 o                         
  20  18  -2       1627.12       1788.12       166.82 o                         
  22  18  -2        392.13        748.29       110.23 o                         
  24  18  -2       6284.28       5543.60       270.58 o                         
  26  18  -2        521.89        562.11       100.96 o                         
  28  18  -2       1517.93       1588.96       356.16 o                         
  30  18  -2        591.19        698.53       145.26 o                         
  32  18  -2       1014.77       1144.98       251.70 o                         
  34  18  -2         69.46        126.50        93.70 o                         
  36  18  -2        671.92        770.91       166.09 o                         
  38  18  -2         81.63         12.83       139.21 o                         
  40  18  -2        480.81        335.43       131.87 o                         
   2  20  -2      10940.16      10574.95       503.06 o                         
   4  20  -2        690.28        635.33       118.16 o                         
   6  20  -2       6764.74       6613.60       318.69 o                         
   8  20  -2        174.45        236.67        51.49 o                         
  10  20  -2      11177.24      10523.25       383.45 o                         
  12  20  -2       2886.35       2709.93       172.91 o                         
  14  20  -2      11767.46      11300.86       414.62 o                         
  16  20  -2       3728.29       3556.02       216.34 o                         
  18  20  -2       2829.85       2676.88       209.12 o                         
  20  20  -2        116.63        269.06        71.83 o                         
  22  20  -2        755.06        671.32       105.78 o                         
  24  20  -2        782.15        829.11       119.89 o                         
  26  20  -2       1780.06       1975.95       271.53 o                         
  28  20  -2        438.37        399.76       133.87 o                         
  30  20  -2       1338.27       1715.19       297.23 o                         
  32  20  -2        327.14        301.25       171.35 o                         
  34  20  -2       1067.97       1444.73       257.05 o                         
  36  20  -2         95.47        257.21       103.65 o                         
  38  20  -2        328.31        596.74       154.38 o                         
  40  20  -2          3.05        -15.36        86.83 o                         
   0  22  -2      10969.19      12047.17       794.55 o                         
   2  22  -2         56.55        122.43        68.14 o                         
   4  22  -2       7101.51       7055.42       379.03 o                         
   6  22  -2       3218.79       2963.99       517.09 o                         
   8  22  -2       4814.06       4145.27       202.90 o                         
  10  22  -2       1112.21       1264.45       158.94 o                         
  12  22  -2       6088.78       6334.53       271.90 o                         
  14  22  -2       4809.79       3736.49       204.72 o                         
  16  22  -2        957.61       1393.00       172.79 o                         
  18  22  -2       1515.78       1548.01       155.33 o                         
  20  22  -2        892.19        944.39       156.96 o                         
  22  22  -2        274.68        395.91        83.11 o                         
  24  22  -2       3314.92       3938.03       253.57 o                         
  26  22  -2        337.67        457.44        92.33 o                         
  28  22  -2       2310.78       2730.02       291.57 o                         
  30  22  -2         93.19        107.55        86.83 o                         
  32  22  -2        935.99       1171.28       196.47 o                         
  34  22  -2        143.93        211.50       104.41 o                         
  36  22  -2        452.16        421.18       132.36 o                         
  38  22  -2         13.95         40.90        88.91 o                         
   2  24  -2        947.81       1168.70       166.62 o                         
   4  24  -2       1310.40       1402.14       187.21 o                         
   6  24  -2       2494.53       2902.15       278.26 o                         
   8  24  -2       1328.50       2004.49       226.85 o                         
  10  24  -2       4986.03       4911.32       310.52 o                         
  12  24  -2       1303.28       1485.07       196.82 o                         
  14  24  -2       7443.30       7910.44       414.73 o                         
  16  24  -2       1300.53       1681.05       205.92 o                         
  18  24  -2       4498.00       4539.46       246.39 o                         
  20  24  -2        565.17        462.79       124.42 o                         
  22  24  -2       2002.55       2343.63       207.94 o                         
  24  24  -2        672.12        696.87       111.80 o                         
  26  24  -2       1344.82       1348.79       174.39 o                         
  28  24  -2        130.01        113.03        70.81 o                         
  30  24  -2       1198.19       1285.99       302.58 o                         
  32  24  -2         86.19        222.21        94.65 o                         
  34  24  -2        688.73        601.03       145.45 o                         
  36  24  -2         43.74         42.83        90.87 o                         
  38  24  -2        129.78        213.35        98.22 o                         
   0  26  -2       1421.45       1585.37       283.87 o                         
   2  26  -2         32.76        112.44        75.72 o                         
   4  26  -2       7013.68       7570.31       401.88 o                         
   6  26  -2       1618.86       1752.80       211.99 o                         
   8  26  -2       2475.73       2313.35       245.87 o                         
  10  26  -2       1507.30       1743.64       238.34 o                         
  12  26  -2       3351.01       2589.29       257.54 o                         
  14  26  -2        253.94        378.68       115.06 o                         
  16  26  -2        880.53       1360.02       198.78 o                         
  18  26  -2       1452.58       1081.88       246.37 o                         
  20  26  -2       1603.77       1551.00       249.05 o                         
  22  26  -2        240.72        241.83       104.07 o                         
  24  26  -2       1134.10       1690.48       364.16 o                         
  26  26  -2        889.92       1109.63       152.38 o                         
  28  26  -2       1488.73       1627.23       178.24 o                         
  30  26  -2         22.73         10.71        79.51 o                         
  32  26  -2        741.48        585.90       151.32 o                         
  34  26  -2         90.98         91.25        88.91 o                         
  36  26  -2        371.48        212.26       100.28 o                         
   2  28  -2       5318.24       5338.87       338.83 o                         
   4  28  -2       2115.33       2258.17       253.44 o                         
   6  28  -2       3260.92       3815.06       340.91 o                         
   8  28  -2         64.40         39.86        66.90 o                         
  10  28  -2       2079.95       1975.49       240.49 o                         
  12  28  -2        440.71        475.09       203.48 o                         
  14  28  -2       1109.69       1484.35       203.25 o                         
  16  28  -2        248.77        421.25       120.98 o                         
  18  28  -2       2677.38       2401.74       287.58 o                         
  20  28  -2        142.93        412.85       109.60 o                         
  22  28  -2        974.05        867.93       166.10 o                         
  24  28  -2        302.95        467.40       128.62 o                         
  26  28  -2        454.61        557.12       184.74 o                         
  28  28  -2         94.39        209.27        89.92 o                         
  30  28  -2        841.40        653.31       214.20 o                         
  32  28  -2         21.38        139.21       123.15 o                         
  34  28  -2        461.81        342.70       182.06 o                         
   0  30  -2       1879.16       1976.47       358.87 o                         
   2  30  -2       1275.47       1492.34       211.67 o                         
   4  30  -2       4616.66       3903.22       353.94 o                         
   6  30  -2         66.85         78.71        74.59 o                         
   8  30  -2        679.52        822.64       154.70 o                         
  10  30  -2         29.96        126.14        81.33 o                         
  12  30  -2       1112.70       1352.11       313.29 o                         
  14  30  -2        369.18        472.76       214.19 o                         
  16  30  -2        511.99        689.93       254.35 o                         
  18  30  -2        320.21        276.85       101.39 o                         
  20  30  -2       1931.87       1778.45       236.50 o                         
  22  30  -2          6.84         23.77        77.64 o                         
  24  30  -2        793.54        824.19       156.40 o                         
  26  30  -2        656.94        580.52       130.26 o                         
  28  30  -2        683.66        574.20       145.74 o                         
  30  30  -2         10.44         37.48       123.15 o                         
  32  30  -2        321.46        139.22       149.93 o                         
  34  30  -2          9.20         58.90       149.92 o                         
   2  32  -2       2587.86       3039.76       324.09 o                         
   4  32  -2       1952.88       1381.13       213.36 o                         
   6  32  -2        609.52        657.02       157.82 o                         
   8  32  -2         38.86         56.56        73.76 o                         
  10  32  -2        723.28        873.13       165.93 o                         
  12  32  -2         99.38        210.57        92.70 o                         
  14  32  -2       1035.10       1099.46       181.30 o                         
  16  32  -2        129.75         88.41        88.91 o                         
  18  32  -2       2417.77       2405.11       282.01 o                         
  20  32  -2        172.99         72.46        84.62 o                         
  22  32  -2        703.25        732.71       232.94 o                         
  24  32  -2         14.08        117.80       139.21 o                         
  26  32  -2        377.51        402.45       130.59 o                         
  28  32  -2         79.50         64.25        94.65 o                         
  30  32  -2        434.30        476.56       187.41 o                         
  32  32  -2          8.83        123.15       123.15 o                         
   0  34  -2       2658.37       2705.22       428.55 o                         
   2  34  -2        580.85        604.39       143.29 o                         
   4  34  -2       2058.68       2070.04       262.72 o                         
   6  34  -2        379.27        541.81       179.38 o                         
   8  34  -2        448.00        647.36       155.29 o                         
  10  34  -2        151.01        345.79       117.19 o                         
  12  34  -2       1013.15        774.17       166.49 o                         
  14  34  -2         20.57        128.11        77.55 o                         
  16  34  -2       1136.14       1242.35       212.06 o                         
  18  34  -2         67.68         26.26       171.34 o                         
  20  34  -2       1470.61       1155.43       380.25 o                         
  22  34  -2        104.15        252.25       139.21 o                         
  24  34  -2        948.44       1661.64       251.69 o                         
  26  34  -2        370.33        552.59       206.15 o                         
  28  34  -2        195.02        388.12       119.57 o                         
  30  34  -2          9.42        -56.22       112.44 o                         
   2  36  -2       3828.94       4355.14       393.14 o                         
   4  36  -2        226.94        270.83       107.46 o                         
   6  36  -2        561.75        527.05       150.89 o                         
   8  36  -2        140.61         47.28       187.41 o                         
  10  36  -2        642.50        687.42       214.20 o                         
  12  36  -2          7.66         54.33        77.64 o                         
  14  36  -2        708.79        832.00       240.97 o                         
  16  36  -2         46.62        138.56        77.55 o                         
  18  36  -2        853.73       1105.80       196.47 o                         
  20  36  -2        115.10        165.99       105.81 o                         
  22  36  -2        112.44         36.98        81.34 o                         
  24  36  -2        104.12        144.57       102.02 o                         
  26  36  -2        306.53        138.18       117.19 o                         
  28  36  -2         68.70         52.15       195.43 o                         
   0  38  -2       2795.92       2464.13       433.90 o                         
   2  38  -2        155.69        225.65       101.03 o                         
   4  38  -2        999.44       1053.51       196.62 o                         
   6  38  -2         25.73         36.35       125.83 o                         
   8  38  -2        367.42        641.06       153.31 o                         
  10  38  -2        196.19        182.05       113.59 o                         
  12  38  -2        127.73        202.40       139.21 o                         
  14  38  -2        254.63        349.08       117.19 o                         
  16  38  -2        410.93        408.19       123.01 o                         
  18  38  -2        188.90        137.40        99.06 o                         
  20  38  -2        157.11        -34.68        69.36 o                         
  22  38  -2         45.97        -41.65        83.29 o                         
  24  38  -2        448.82        799.17       444.44 o                         
   2  40  -2        710.59        498.49       452.49 o                         
   4  40  -2        130.89        108.68       115.12 o                         
   6  40  -2        141.44        139.11        92.70 o                         
   8  40  -2         64.39        156.35       100.00 o                         
  10  40  -2         67.57         32.34        93.75 o                         
  12  40  -2        107.74        -56.22       112.44 o                         
  14  40  -2         91.37        136.02        98.22 o                         
  16  40  -2         96.64        106.11       133.86 o                         
  18  40  -2        375.99        512.31       131.19 o                         
  20  40  -2         14.70        -39.75        79.51 o                         
  22  40  -2        109.59        232.02       200.79 o                         
   0  42  -2        185.56        -37.48       133.86 o                         
   2  42  -2         13.86         28.23       141.89 o                         
   4  42  -2        257.37        548.41       243.63 o                         
   6  42  -2          5.51        -39.75        79.51 o                         
   8  42  -2        153.94        221.46       152.60 o                         
  10  42  -2         71.22        -92.36       184.73 o                         
  12  42  -2         34.27         45.41       182.05 o                         
  14  42  -2         24.95       -104.41       208.82 o                         
  16  42  -2        372.47        408.19       192.77 o                         
  18  42  -2         26.63        104.62       136.54 o                         
   2  44  -2        100.89        282.60       111.64 o                         
   4  44  -2          4.62        140.14       106.70 o                         
   6  44  -2        179.68        151.26       192.76 o                         
   8  44  -2         17.46        -43.05        86.10 o                         
  10  44  -2         46.67        106.98       168.66 o                         
  12  44  -2         65.11         19.56        92.70 o                         
   1   1  -1        646.64        428.43        32.45 o                         
   3   1  -1      12139.46      15201.65       385.65 o                         
   5   1  -1      40991.41      52032.16      1154.43 o                         
   7   1  -1     134938.42     183501.03      3691.26 o                         
   9   1  -1     123628.84     153918.41      3180.55 o                         
  11   1  -1       4596.05       3913.39       116.55 o                         
  13   1  -1      38965.01      42220.09       828.88 o                         
  15   1  -1      17270.94      17786.56       370.05 o                         
  17   1  -1      38365.02      40374.48       779.35 o                         
  19   1  -1       3690.67       3938.73       115.00 o                         
  21   1  -1      20320.77      19640.04       419.52 o                         
  23   1  -1       5801.87       4955.58       152.46 o                         
  25   1  -1       9056.42       9609.21       258.66 o                         
  27   1  -1       5491.54       5689.19       196.33 o                         
  29   1  -1       6555.92       6147.93       312.92 o                         
  31   1  -1       1426.08       1268.17       286.54 o                         
  33   1  -1        682.63        710.81       164.68 o                         
  35   1  -1       2453.76       2064.71       546.39 o                         
  37   1  -1        733.31        751.82       166.09 o                         
  39   1  -1        369.86        552.01       144.85 o                         
  41   1  -1        672.35       1060.86       289.16 o                         
  43   1  -1        445.74        403.74       203.48 o                         
  45   1  -1        355.13        375.51       149.93 o                         
  47   1  -1        374.14        358.15       132.36 o                         
   1   3  -1       7311.06       8756.42       285.51 o                         
   3   3  -1      36491.30      47440.99      1576.06 o                         
   5   3  -1      22697.40      21726.76       565.42 o                         
   7   3  -1     508905.47     633922.31     16860.80 o                         
   9   3  -1      11323.61      11382.52       324.97 o                         
  11   3  -1      27608.15      33578.06       806.54 o                         
  13   3  -1        247.28        405.92        38.72 o                         
  15   3  -1      26919.03      27892.61       603.47 o                         
  17   3  -1      22387.40      27007.87       574.53 o                         
  19   3  -1       7563.39       7228.92       197.32 o                         
  21   3  -1       3441.23       3661.87       123.80 o                         
  23   3  -1       5955.99       4899.34       187.90 o                         
  25   3  -1       2343.79       2348.77       190.95 o                         
  27   3  -1       7355.40       6494.59       200.81 o                         
  29   3  -1       1231.74       1176.37       108.64 o                         
  31   3  -1       1460.93       1446.14       206.38 o                         
  33   3  -1       1256.00       1748.26       236.48 o                         
  35   3  -1       1939.54       2074.46       267.63 o                         
  37   3  -1        937.85       1045.14       193.67 o                         
  39   3  -1        756.93        543.57       148.67 o                         
  41   3  -1        859.06        851.43       187.41 o                         
  43   3  -1        391.81        187.24       115.44 o                         
  45   3  -1        182.74         76.75       187.41 o                         
   1   5  -1     111537.62     130384.34      4043.91 o                         
   3   5  -1      86696.50     103941.47      2666.09 o                         
   5   5  -1     191950.42     216675.62      5548.37 o                         
   7   5  -1      29704.26      30358.32       821.65 o                         
   9   5  -1      33793.88      33245.37       745.10 o                         
  11   5  -1       2275.91       2887.34        98.19 o                         
  13   5  -1      27318.62      28134.33       710.97 o                         
  15   5  -1      25503.09      29150.83       736.23 o                         
  17   5  -1       6787.51       6161.77       201.69 o                         
  19   5  -1       1470.12       1144.64        92.53 o                         
  21   5  -1       6235.99       5404.03       168.09 o                         
  23   5  -1        181.73        275.31        39.43 o                         
  25   5  -1      12867.46      12439.41       324.99 o                         
  27   5  -1       1731.14       1889.66       106.83 o                         
  29   5  -1       8742.43       9297.57       315.13 o                         
  31   5  -1        304.80        483.58       166.20 o                         
  33   5  -1         34.50         88.30        63.53 o                         
  35   5  -1       2805.24       2913.16       401.78 o                         
  37   5  -1        862.07        966.65       195.46 o                         
  39   5  -1        469.49        401.60       124.95 o                         
  41   5  -1        874.53        610.85       162.30 o                         
  43   5  -1        247.16        218.97       128.51 o                         
  45   5  -1        411.36        338.10       129.64 o                         
   1   7  -1      25979.48      24941.37       805.78 o                         
   3   7  -1      24254.99      24516.54       556.70 o                         
   5   7  -1      18788.03      24566.59       724.45 o                         
   7   7  -1      69792.88      91070.05      2403.54 o                         
   9   7  -1      18341.92      19784.96       736.85 o                         
  11   7  -1      14267.19      14833.15       362.44 o                         
  13   7  -1      26518.75      25255.09       648.69 o                         
  15   7  -1      20373.82      20442.23       518.36 o                         
  17   7  -1      14507.30      13808.88       376.04 o                         
  19   7  -1       4246.94       4139.28       163.57 o                         
  21   7  -1       4512.89       3726.17       159.62 o                         
  23   7  -1       8608.79       7799.68       334.59 o                         
  25   7  -1       2745.10       2537.10       153.84 o                         
  27   7  -1       9617.29       9419.02       269.69 o                         
  29   7  -1        754.70       1126.79       140.68 o                         
  31   7  -1       2330.99       1714.13       277.76 o                         
  33   7  -1       1263.62       1259.47       157.82 o                         
  35   7  -1       1708.41       1533.83       223.92 o                         
  37   7  -1        628.13        942.37       142.23 o                         
  39   7  -1       1337.62       1399.17       230.91 o                         
  41   7  -1        976.79       1127.49       202.56 o                         
  43   7  -1        200.25        229.91       120.45 o                         
  45   7  -1        123.82        170.50       144.57 o                         
   1   9  -1       1175.29        971.12        50.30 o                         
   3   9  -1       7011.38       8018.80       238.09 o                         
   5   9  -1       8332.97      11236.33       265.16 o                         
   9   9  -1      11826.71       9483.89       297.88 o                         
  11   9  -1       8884.01       7947.43       397.45 o                         
  13   9  -1      27266.93      31746.35       774.26 o                         
  15   9  -1      20319.38      22968.91       587.21 o                         
  17   9  -1       5207.25       5106.21       187.40 o                         
  19   9  -1      10843.20      12004.90       361.96 o                         
  21   9  -1       6975.14       6498.39       228.80 o                         
  23   9  -1       6038.15       5429.01       373.15 o                         
  25   9  -1       9659.36       9792.44       325.18 o                         
  27   9  -1       3872.13       3363.02       188.02 o                         
  29   9  -1       5772.55       4845.63       232.13 o                         
  31   9  -1        259.91        353.41        70.28 o                         
  33   9  -1        200.60        230.10        73.00 o                         
  35   9  -1       3111.85       3284.23       271.43 o                         
  37   9  -1       1581.94       1392.05       176.55 o                         
  39   9  -1       1066.54       1232.91       178.26 o                         
  41   9  -1        981.96        733.72       184.51 o                         
  43   9  -1        154.37         31.94       104.20 o                         
  45   9  -1        289.04        398.91       147.66 o                         
   1  11  -1      35846.86      39921.43      1063.61 o                         
   3  11  -1      11029.47      15225.27       466.91 o                         
   5  11  -1       4955.85       5896.07       188.56 o                         
   7  11  -1      25196.99      25949.46       736.82 o                         
   9  11  -1      13974.26      13142.88       389.06 o                         
  11  11  -1       1236.76       1716.31       120.54 o                         
  13  11  -1       8555.98       9933.88       510.15 o                         
  15  11  -1       6506.14       5496.32       198.71 o                         
  17  11  -1      27151.64      29180.08       732.61 o                         
  19  11  -1       4157.53       4056.14       170.79 o                         
  21  11  -1      11614.18      11636.15       359.35 o                         
  23  11  -1       3048.12       3066.60       166.40 o                         
  25  11  -1       3049.37       3205.98       177.43 o                         
  27  11  -1       8213.58       8727.94       308.49 o                         
  29  11  -1       1694.23        974.78       109.05 o                         
  31  11  -1       2851.99       3249.99       208.83 o                         
  33  11  -1       1018.39        976.35       150.60 o                         
  35  11  -1        852.90        833.40       136.38 o                         
  37  11  -1        499.32        472.44       123.40 o                         
  39  11  -1        637.69        851.40       193.66 o                         
  41  11  -1        943.91       1060.52       214.25 o                         
  43  11  -1        186.88        259.78       224.89 o                         
  45  11  -1        285.67        193.63       174.02 o                         
   1  13  -1      12907.59      13947.00       408.82 o                         
   3  13  -1      46664.61      45091.33      1211.14 o                         
   5  13  -1      16989.39      15768.95       471.73 o                         
   7  13  -1      20928.87      24632.31       687.88 o                         
   9  13  -1      20259.01      21333.26       612.94 o                         
  11  13  -1       5369.07       4295.93       185.17 o                         
  13  13  -1      16705.91      15568.59       499.04 o                         
  15  13  -1       6736.70       6260.16       244.25 o                         
  17  13  -1        490.85        371.87        58.93 o                         
  19  13  -1       4695.36       4292.59       178.60 o                         
  21  13  -1       1981.02       1789.60       140.06 o                         
  23  13  -1       6385.71       6731.15       250.88 o                         
  25  13  -1       1905.62       2056.44       283.75 o                         
  27  13  -1       2983.64       3514.93       368.10 o                         
  29  13  -1       1405.83       1831.94       151.10 o                         
  31  13  -1       1076.55       1050.64       118.27 o                         
  33  13  -1       1164.42       1215.01       160.35 o                         
  35  13  -1       2067.05       1810.90       218.53 o                         
  37  13  -1       1077.48       1111.55       158.54 o                         
  39  13  -1       1386.37       1516.66       249.16 o                         
  41  13  -1        636.72        642.93       307.90 o                         
  43  13  -1        251.60        272.32       109.45 o                         
  45  13  -1        120.48        172.14       126.45 o                         
   1  15  -1      38478.63      40686.20      1096.00 o                         
   3  15  -1      18248.30      18435.15       560.11 o                         
   5  15  -1      20677.25      20946.49       597.65 o                         
   7  15  -1      11365.08      11565.33       372.95 o                         
   9  15  -1       5813.93       5587.74       219.55 o                         
  11  15  -1      11596.52      13253.13       409.05 o                         
  13  15  -1      14591.55      12757.57       444.70 o                         
  15  15  -1        320.01        344.11        63.70 o                         
  17  15  -1      12541.18      11853.92       413.85 o                         
  19  15  -1       1553.79       1196.43       109.07 o                         
  21  15  -1      11758.31      10864.08       405.32 o                         
  23  15  -1        218.66        496.84        70.84 o                         
  25  15  -1        406.50        597.20        85.83 o                         
  27  15  -1       5032.92       5100.20       222.89 o                         
  29  15  -1        975.17       1198.90       160.01 o                         
  31  15  -1       3954.49       4148.31       300.85 o                         
  33  15  -1        641.26        670.48       130.27 o                         
  35  15  -1        602.61        564.14       121.93 o                         
  37  15  -1        727.56        663.22       121.87 o                         
  39  15  -1        314.48        354.98       126.08 o                         
  41  15  -1        794.33        601.82       162.69 o                         
  43  15  -1        169.64        138.16       117.80 o                         
   1  17  -1       2543.51       2891.36        83.59 o                         
   3  17  -1      12470.82      14764.14       333.46 o                         
   5  17  -1        869.13        828.08       103.03 o                         
   7  17  -1      19334.09      17833.37       547.94 o                         
   9  17  -1      11107.19      10979.12       366.34 o                         
  11  17  -1       5519.39       6071.46       249.72 o                         
  13  17  -1       2241.79       2890.25       174.91 o                         
  15  17  -1       3451.67       3025.68       171.10 o                         
  17  17  -1       4787.57       5705.28       244.01 o                         
  19  17  -1       7872.98       6895.86       298.74 o                         
  21  17  -1       6361.72       5906.23       264.83 o                         
  23  17  -1       6284.67       5930.63       237.46 o                         
  25  17  -1       2622.08       2785.50       192.18 o                         
  27  17  -1       2128.55       2344.27       172.78 o                         
  29  17  -1       1978.91       1578.91       146.90 o                         
  31  17  -1       1616.64       1884.70       164.90 o                         
  33  17  -1        998.35       1236.49       132.70 o                         
  35  17  -1        898.76       1201.36       166.80 o                         
  37  17  -1        178.13         98.40        77.76 o                         
  39  17  -1        990.95       1164.48       227.65 o                         
  41  17  -1        207.90        115.95       108.05 o                         
  43  17  -1        333.96        193.21       132.40 o                         
   1  19  -1       4214.82       3741.75       119.94 o                         
   3  19  -1       7692.45       8516.51       248.57 o                         
   5  19  -1       1383.80       1404.64        98.14 o                         
   7  19  -1      10350.76      12908.38       425.31 o                         
   9  19  -1       3575.23       4204.27       189.03 o                         
  11  19  -1      17863.91      18259.14       580.07 o                         
  13  19  -1       2386.43       2377.61       156.01 o                         
  15  19  -1       5086.75       5412.35       233.99 o                         
  17  19  -1       8704.83       7624.48       483.10 o                         
  19  19  -1       5414.07       5298.43       250.67 o                         
  21  19  -1      14411.70      12954.84       479.20 o                         
  23  19  -1        842.67       1228.64       170.94 o                         
  25  19  -1        477.29        664.86       103.54 o                         
  27  19  -1       2719.08       2593.78       192.12 o                         
  29  19  -1       1144.81       1069.47       120.91 o                         
  31  19  -1       2085.39       2140.75       220.07 o                         
  33  19  -1        572.91        571.52        92.06 o                         
  35  19  -1        317.33        489.46       117.24 o                         
  37  19  -1        780.89        961.57       193.00 o                         
  39  19  -1        292.21        142.33       101.62 o                         
  41  19  -1        343.31        142.23       182.06 o                         
  43  19  -1        205.40        237.69       119.13 o                         
   1  21  -1      10883.74      11267.66       308.39 o                         
   3  21  -1      12968.00      11518.07       312.07 o                         
   5  21  -1       8651.62       7830.41       237.53 o                         
   7  21  -1       7348.41       6110.70       197.56 o                         
   9  21  -1      13625.01      15437.76       552.43 o                         
  11  21  -1       2335.91       1570.20       137.47 o                         
  13  21  -1       6876.46       6248.61       271.13 o                         
  15  21  -1       6700.37       6399.65       270.54 o                         
  17  21  -1       1674.76       1377.37       139.17 o                         
  19  21  -1       5964.79       5314.04       253.34 o                         
  21  21  -1       1911.93       2499.42       213.85 o                         
  23  21  -1       2174.41       2388.61       200.83 o                         
  25  21  -1       1551.20       1527.24       162.61 o                         
  27  21  -1        342.23        425.53        84.79 o                         
  29  21  -1       1204.59       1517.73       166.29 o                         
  31  21  -1       1524.19       1456.67       167.48 o                         
  33  21  -1        762.45        863.24       146.08 o                         
  35  21  -1        229.58        226.39        81.54 o                         
  37  21  -1          7.59         75.60        93.75 o                         
  39  21  -1        589.13        438.20       134.90 o                         
  41  21  -1        240.23        385.80       144.06 o                         
   1  23  -1       9326.76       8841.56       256.82 o                         
   3  23  -1      20972.43      19698.89       508.11 o                         
   5  23  -1       4881.40       4031.34       264.64 o                         
   7  23  -1       7324.25       7386.37       429.95 o                         
   9  23  -1       6819.91       6394.51       263.07 o                         
  11  23  -1       6717.23       4827.54       223.85 o                         
  13  23  -1       2887.86       2126.69       170.49 o                         
  15  23  -1        344.93        370.65        68.40 o                         
  17  23  -1       5044.87       5061.70       245.34 o                         
  19  23  -1       1853.32       2054.14       369.28 o                         
  21  23  -1       3819.19       3457.32       305.39 o                         
  23  23  -1        757.84        815.05       117.54 o                         
  25  23  -1        822.53       1125.41       143.68 o                         
  27  23  -1       1552.19       1504.65       193.06 o                         
  29  23  -1       1182.59       1277.74       234.26 o                         
  31  23  -1        958.26       1332.48       228.69 o                         
  33  23  -1        278.17        236.01       127.37 o                         
  35  23  -1        134.91        110.37        99.06 o                         
  37  23  -1        638.76        471.23       203.48 o                         
  39  23  -1        291.08         91.03       123.15 o                         
  41  23  -1        110.53        187.40       117.80 o                         
   1  25  -1       5125.48       4043.57       146.55 o                         
   3  25  -1       4097.33       4165.18       149.15 o                         
   5  25  -1       1565.71       1972.65       181.68 o                         
   7  25  -1       7836.51       7644.00       300.72 o                         
   9  25  -1       3432.32       2876.19       287.03 o                         
  11  25  -1       4388.37       4170.74       209.53 o                         
  13  25  -1        596.13        668.94       132.43 o                         
  15  25  -1       5560.31       5007.50       400.40 o                         
  17  25  -1        372.62        345.22        81.55 o                         
  19  25  -1       3830.18       3404.63       246.27 o                         
  21  25  -1        885.98        842.97       120.50 o                         
  23  25  -1        330.66        457.79       121.79 o                         
  25  25  -1       2812.60       2811.40       279.30 o                         
  27  25  -1         39.32          6.72        50.07 o                         
  29  25  -1       1179.26       1488.62       163.74 o                         
  31  25  -1        629.46        895.28       136.55 o                         
  33  25  -1        738.78        832.61       125.70 o                         
  35  25  -1        287.46        547.23       141.64 o                         
  37  25  -1        130.15        289.14       192.76 o                         
  39  25  -1        426.13        589.01       182.06 o                         
   1  27  -1       2354.01       2810.91       270.67 o                         
   3  27  -1       6576.62       4901.88       215.93 o                         
   5  27  -1        863.70       1007.57       104.14 o                         
   7  27  -1        515.48        596.67        82.05 o                         
   9  27  -1       1253.21        867.67       102.88 o                         
  11  27  -1       3490.36       3138.57       192.84 o                         
  13  27  -1       2708.39       3485.13       344.06 o                         
  15  27  -1       1903.05       2197.10       183.42 o                         
  17  27  -1       3639.87       3356.15       236.99 o                         
  19  27  -1       2698.65       2716.10       263.89 o                         
  21  27  -1       1348.00       1417.44       157.64 o                         
  23  27  -1       1719.24       2318.67       208.19 o                         
  25  27  -1        539.98        442.82        93.49 o                         
  27  27  -1       2200.63       2298.57       213.24 o                         
  29  27  -1        358.19        490.36       106.74 o                         
  31  27  -1        862.66        731.16       117.28 o                         
  33  27  -1        182.27        273.41        82.76 o                         
  35  27  -1         50.59         80.32       155.28 o                         
  37  27  -1        398.21        503.33       203.48 o                         
   1  29  -1       1450.49       1743.35       213.35 o                         
   3  29  -1        819.18        687.62       136.16 o                         
   5  29  -1       2322.62       2091.22       589.27 o                         
   7  29  -1        259.44        188.35        75.44 o                         
   9  29  -1       3774.99       3546.49       514.42 o                         
  11  29  -1       1003.01       1432.51       141.88 o                         
  13  29  -1       2609.63       2811.65       192.89 o                         
  15  29  -1       1703.73       2408.15       197.70 o                         
  17  29  -1       1764.42       2154.39       191.57 o                         
  19  29  -1       1546.93       1612.98       181.58 o                         
  21  29  -1       1148.83       1680.09       172.53 o                         
  23  29  -1        215.30        164.02        90.07 o                         
  25  29  -1       2124.82       2178.38       206.36 o                         
  27  29  -1         52.09        135.25        67.87 o                         
  29  29  -1        531.89        532.20        93.96 o                         
  31  29  -1        309.98        293.13        77.99 o                         
  33  29  -1        262.87        222.62        81.54 o                         
  35  29  -1        263.79        412.30       187.41 o                         
  37  29  -1        190.25        294.50       144.57 o                         
   1  31  -1       3178.69       3370.58       455.41 o                         
   3  31  -1       6582.15       7166.93       407.43 o                         
   5  31  -1       2114.88       2478.48       272.00 o                         
   7  31  -1       2322.15       1942.75       297.30 o                         
   9  31  -1        324.81        661.24       138.16 o                         
  11  31  -1       2608.59       2342.67       261.29 o                         
  13  31  -1       1537.12       1127.60       182.10 o                         
  15  31  -1       1696.86       1674.25       358.85 o                         
  17  31  -1       2616.67       3467.44       332.75 o                         
  19  31  -1        268.92        276.59       108.05 o                         
  21  31  -1         20.79        117.01        76.99 o                         
  23  31  -1        562.98        387.22       110.68 o                         
  25  31  -1        218.36        308.23       177.24 o                         
  27  31  -1        607.80        707.80       122.91 o                         
  29  31  -1         59.36        171.61        67.45 o                         
  31  31  -1        546.20        725.27       178.52 o                         
  33  31  -1        146.52        204.12       131.10 o                         
  35  31  -1         63.76        139.21       144.57 o                         
   1  33  -1       1033.43       1068.54       179.84 o                         
   3  33  -1       2390.61       2580.13       283.41 o                         
   5  33  -1       3845.42       3983.97       712.65 o                         
   7  33  -1        724.78        791.69       153.32 o                         
   9  33  -1       1368.31        923.47       235.65 o                         
  11  33  -1        628.20        583.28       139.95 o                         
  13  33  -1        207.96        112.44       115.12 o                         
  15  33  -1        155.85        183.79        80.81 o                         
  17  33  -1        176.78        207.75       192.76 o                         
  19  33  -1       1522.26       1168.71       188.33 o                         
  21  33  -1        319.33        247.23       108.05 o                         
  23  33  -1        147.94        202.16        96.06 o                         
  25  33  -1        428.17        521.74       133.42 o                         
  27  33  -1        136.70        308.63       111.75 o                         
  29  33  -1        179.73        413.22       208.82 o                         
  31  33  -1        201.75        358.75       117.80 o                         
  33  33  -1        171.18        -21.42       117.80 o                         
   1  35  -1        634.85        472.76       129.95 o                         
   3  35  -1       1082.62        785.15       222.25 o                         
   5  35  -1        422.47        404.11       144.58 o                         
   7  35  -1       1612.23       1650.31       224.17 o                         
   9  35  -1        394.60        545.11       141.04 o                         
  11  35  -1       1164.72       1392.71       210.14 o                         
  13  35  -1        403.05        359.99       115.44 o                         
  15  35  -1        524.06        649.32       138.17 o                         
  17  35  -1       1530.86       1456.43       243.68 o                         
  19  35  -1         45.54        155.74       160.63 o                         
  21  35  -1        118.92         96.65        70.33 o                         
  23  35  -1        388.45        629.74       275.76 o                         
  25  35  -1        245.12        292.96       144.57 o                         
  27  35  -1         97.48         42.84        80.81 o                         
  29  35  -1         29.87         19.11       109.76 o                         
  31  35  -1        382.74        412.06       141.90 o                         
   1  37  -1        145.42         96.99       174.02 o                         
   3  37  -1        182.10        257.02       112.44 o                         
   5  37  -1        939.34       1021.23       188.31 o                         
   7  37  -1        177.04        241.92       133.86 o                         
   9  37  -1        338.69        505.79       133.87 o                         
  11  37  -1        626.73        746.55       158.24 o                         
  13  37  -1        302.21        307.80       109.61 o                         
  15  37  -1        231.70        344.53       187.41 o                         
  17  37  -1        553.46        916.00       313.26 o                         
  19  37  -1       1010.07       1225.77       215.84 o                         
  21  37  -1        151.28        209.59       246.30 o                         
  23  37  -1        356.73        291.52       114.32 o                         
  25  37  -1         59.51        101.73        94.65 o                         
  27  37  -1        190.15        260.00       114.32 o                         
  29  37  -1         88.31        194.54       101.39 o                         
   1  39  -1        239.13        299.85       108.05 o                         
   3  39  -1        563.08        819.28       160.80 o                         
   5  39  -1        455.85        156.10        97.74 o                         
   7  39  -1        352.31        352.64       119.22 o                         
   9  39  -1        408.14        447.16       168.67 o                         
  11  39  -1        191.83        440.64       128.06 o                         
  13  39  -1        427.61        609.06       161.63 o                         
  15  39  -1        323.88        398.92       128.73 o                         
  17  39  -1        588.37        649.57       171.35 o                         
  19  39  -1         95.92        107.31       155.28 o                         
  21  39  -1        203.64        272.68       102.02 o                         
  23  39  -1         78.27        201.89        93.85 o                         
  25  39  -1        266.39        325.45       147.25 o                         
   1  41  -1        269.35        228.64       110.59 o                         
   3  41  -1        536.52        351.87       107.85 o                         
   5  41  -1        489.63        480.47       129.95 o                         
   7  41  -1        319.94        241.15       139.22 o                         
   9  41  -1         90.64         98.71       155.28 o                         
  11  41  -1        566.05        496.33       273.09 o                         
  13  41  -1        144.68        177.04       120.47 o                         
  15  41  -1        103.21        178.11       100.28 o                         
  17  41  -1        137.68        186.90        97.73 o                         
  19  41  -1        251.63        393.56       136.30 o                         
  21  41  -1          0.33         79.14       115.12 o                         
  23  41  -1        164.34        137.76       211.50 o                         
   1  43  -1        246.88        365.79       138.16 o                         
   3  43  -1        332.98        232.32       117.19 o                         
   5  43  -1        159.14        149.03        89.93 o                         
   7  43  -1         48.00        -27.75        82.27 o                         
   9  43  -1         82.24        -30.79        88.76 o                         
  11  43  -1         64.18        190.94       100.28 o                         
  13  43  -1        327.07        343.25       126.80 o                         
  15  43  -1         82.61         44.83        95.16 o                         
  17  43  -1         64.37        131.43       102.83 o                         
  19  43  -1         39.16         -5.35        94.65 o                         
   1  45  -1        114.95         53.75       120.47 o                         
   3  45  -1        220.75        439.07       136.30 o                         
   5  45  -1         13.60        257.77       105.20 o                         
   7  45  -1          7.14        114.26        97.73 o                         
   9  45  -1         89.59        156.51        97.57 o                         
  11  45  -1        270.57        211.78       100.52 o                         
  13  45  -1         52.60         82.61        92.70 o                         
  15  45  -1         34.60        226.99       131.20 o                         
   1  47  -1         34.64         93.70        94.65 o                         
   3  47  -1        139.22         12.46       104.07 o                         
   5  47  -1          0.73        -38.55        77.10 o                         
   7  47  -1         18.87        -35.82        71.64 o                         
   4   0   0     108671.19      25941.28      1181.40 o                         
   8   0   0       3776.58       4940.04       163.03 o                         
  12   0   0      25541.98      12737.80       383.75 o                         
  16   0   0      17323.38      19817.09       584.55 o                         
  20   0   0       4853.46       5278.30       208.19 o                         
  24   0   0      11637.10      10071.37       354.21 o                         
  28   0   0       6881.70       6455.57       265.37 o                         
  32   0   0       2911.87       4111.66       282.18 o                         
  36   0   0        233.98        156.71       139.22 o                         
  40   0   0       1122.61        797.94       246.34 o                         
  44   0   0        311.93        117.80       149.93 o                         
   2   2   0     104466.45     105042.87      3797.59 o                         
   4   2   0      12615.49         99.58        11.00 o                         
   6   2   0      80830.28     120018.42      2429.98 o                         
   8   2   0     161101.62     217814.28      4923.38 o                         
  10   2   0      81048.48      96695.51      1977.27 o                         
  12   2   0      29998.69      57248.64      1191.46 o                         
  14   2   0      47616.04      48058.53      1015.69 o                         
  16   2   0      14506.40      12683.05       308.41 o                         
  18   2   0      33454.59      35049.79       701.60 o                         
  20   2   0       4225.81       3429.50       110.47 o                         
  22   2   0      56087.10      59644.76      1168.51 o                         
  24   2   0         80.88        580.28        54.16 o                         
  26   2   0        842.46       1191.06        90.61 o                         
  28   2   0        239.99         68.26        30.13 o                         
  30   2   0       1318.39       1070.87        84.01 o                         
  32   2   0        144.16        128.88        45.75 o                         
  34   2   0       1921.29       1686.01       137.98 o                         
  36   2   0        113.60        154.75        70.54 o                         
  38   2   0        584.17        355.97       214.19 o                         
  40   2   0          0.63          0.72        69.97 o                         
  42   2   0       1998.69       2180.81       298.05 o                         
  44   2   0         49.66         35.80        99.06 o                         
  46   2   0        232.74        104.41       109.80 o                         
   0   4   0     574830.25     384766.00     17219.92 o                         
   2   4   0      76295.10      11619.29       300.72 o                         
   4   4   0       1411.66      39667.73       816.14 o                         
   6   4   0       6151.01      13272.33       292.04 o                         
   8   4   0       1694.67       2543.52        78.53 o                         
  10   4   0       8519.22      12580.54       290.51 o                         
  12   4   0      14668.11      31781.14       682.14 o                         
  14   4   0      25349.38      17438.95       400.94 o                         
  16   4   0      35513.07      25269.07       565.04 o                         
  18   4   0       7593.65       8635.13       232.56 o                         
  20   4   0      46594.00      46196.63      1000.54 o                         
  22   4   0      10100.89      11587.76       305.74 o                         
  24   4   0      16560.10      17965.36       442.53 o                         
  26   4   0        118.76        112.49        30.66 o                         
  28   4   0      10654.10      10808.36       274.20 o                         
  30   4   0         17.33         59.16        33.32 o                         
  32   4   0       6536.91       5269.14       222.77 o                         
  34   4   0        190.88        352.90        67.38 o                         
  36   4   0        688.92        916.83       133.94 o                         
  38   4   0        640.00        661.33       162.82 o                         
  40   4   0       1019.41       1756.56       313.28 o                         
  42   4   0        329.93        348.51       131.07 o                         
  44   4   0        541.30        774.98       468.54 o                         
  46   4   0         11.59        -46.35        92.70 o                         
   2   6   0      15815.39      42249.57       978.20 o                         
   4   6   0       6216.32      27710.57       582.46 o                         
   6   6   0       1255.99      13150.76       294.93 o                         
   8   6   0       7987.02      10786.23       252.01 o                         
  10   6   0      20102.48      16231.47       368.93 o                         
  12   6   0        172.40         98.32        21.68 o                         
  14   6   0      22029.00      32357.11       704.13 o                         
  16   6   0       4763.08       5893.45       172.27 o                         
  18   6   0      32911.45      35684.86       784.74 o                         
  20   6   0       4576.58       4142.88       143.45 o                         
  22   6   0      41125.55      49114.91      1068.81 o                         
  24   6   0        649.08        401.31        53.24 o                         
  26   6   0       7073.53       3980.90       154.63 o                         
  28   6   0        182.11        137.42        38.58 o                         
  30   6   0       6130.52       7257.86       235.73 o                         
  32   6   0        220.91        211.16        58.19 o                         
  34   6   0       4201.75       3713.09       197.99 o                         
  36   6   0        711.82        544.78       103.77 o                         
  38   6   0        419.01        214.19        96.38 o                         
  40   6   0        149.28        131.68       141.89 o                         
  42   6   0       2440.31       2087.71       318.71 o                         
  44   6   0         86.71        -45.32        90.63 o                         
  46   6   0        884.65        812.92       191.34 o                         
   0   8   0     161925.91     333054.84     14800.57 o                         
   2   8   0     170380.69     497334.62     11172.26 o                         
   4   8   0      10136.03       1410.47        61.43 o                         
   6   8   0        497.41        168.07        31.80 o                         
   8   8   0      22727.65      26939.44       583.29 o                         
  10   8   0      26140.25      35653.20       763.72 o                         
  12   8   0      14875.44      10508.84       261.05 o                         
  14   8   0       2025.02        326.91        39.71 o                         
  16   8   0       2930.56       3120.38       114.02 o                         
  18   8   0        211.22        187.66        35.50 o                         
  20   8   0      24934.87      27774.96       636.20 o                         
  22   8   0       4221.50       3400.33       133.26 o                         
  24   8   0       5705.55       5509.10       195.95 o                         
  26   8   0          8.10         37.06        28.56 o                         
  28   8   0       9477.19       9083.60       274.98 o                         
  30   8   0         37.04        131.61        60.28 o                         
  32   8   0       6182.04       6138.25       235.89 o                         
  34   8   0        821.46        570.75       101.65 o                         
  36   8   0       1806.68       1500.33       168.85 o                         
  38   8   0        996.62        738.86       167.27 o                         
  40   8   0        299.85        285.05       275.76 o                         
  42   8   0        371.72        528.19       165.99 o                         
  44   8   0       1262.15        708.32       315.97 o                         
  46   8   0         77.91        131.36       112.83 o                         
   2  10   0      48116.13      17751.17       444.77 o                         
   4  10   0        771.75        753.21        55.34 o                         
   6  10   0     116029.11     204117.16      4632.99 o                         
   8  10   0       2761.49       2613.74        90.85 o                         
  10  10   0       6564.99      10187.82       254.82 o                         
  12  10   0       2799.57       2852.69       102.74 o                         
  14  10   0       7091.72       2328.25       100.98 o                         
  16  10   0      13069.45      11103.29       288.92 o                         
  18  10   0       1259.14       1027.93        77.13 o                         
  20  10   0        799.23        676.94        66.02 o                         
  22  10   0      10119.74       8628.93       253.37 o                         
  24  10   0       1341.67       2026.97       126.34 o                         
  26  10   0       2395.98       5706.93       198.92 o                         
  28  10   0          4.60         14.50        32.59 o                         
  30  10   0       6257.12       4748.11       185.38 o                         
  32  10   0        300.70        354.65        68.95 o                         
  34  10   0       4397.22       4245.56       269.64 o                         
  36  10   0         42.42         22.45        62.08 o                         
  38  10   0        653.40        536.53       118.92 o                         
  40  10   0        804.58        829.03       167.26 o                         
  42  10   0       1809.61       1846.49       332.06 o                         
  44  10   0          1.37         68.21        93.75 o                         
  46  10   0       1167.07        645.95       164.43 o                         
   0  12   0      17137.87      38042.38      1041.01 o                         
   2  12   0      26661.27     157927.52      4099.56 o                         
   4  12   0      11126.99       7905.89       248.66 o                         
   6  12   0      33196.02      15287.01       400.74 o                         
   8  12   0        410.04        441.54        50.06 o                         
  10  12   0       2641.98       2200.62        88.39 o                         
  12  12   0      11277.64      10483.01       270.98 o                         
  14  12   0        255.66        815.01        67.79 o                         
  16  12   0       4939.06       5676.26       177.55 o                         
  18  12   0       6779.37       8076.62       235.30 o                         
  20  12   0      25634.13      24722.27       582.13 o                         
  22  12   0        211.50        146.34        37.79 o                         
  24  12   0       8354.38       6984.82       231.73 o                         
  26  12   0        662.23        872.04        86.21 o                         
  28  12   0      10605.32      10442.76       311.36 o                         
  30  12   0        631.22        976.09        98.44 o                         
  32  12   0       2975.57       3215.16       234.73 o                         
  34  12   0         95.34        421.34        93.93 o                         
  36  12   0        949.68        937.30       135.51 o                         
  38  12   0        463.77        663.02       114.58 o                         
  40  12   0         14.08         -1.43       101.73 o                         
  42  12   0        117.67        214.04       401.58 o                         
  44  12   0       1410.33       1207.91       257.06 o                         
  46  12   0        116.00        226.67       113.39 o                         
   2  14   0        487.82       3598.45       147.11 o                         
   4  14   0        401.65        191.16        35.86 o                         
   6  14   0       4559.75        805.13        68.61 o                         
   8  14   0      12839.25       8945.77       266.25 o                         
  10  14   0      41169.00      43861.82      1061.14 o                         
  12  14   0       3036.61       2319.33       104.89 o                         
  14  14   0      29707.61      36131.51       801.76 o                         
  16  14   0        242.00        349.36        48.09 o                         
  18  14   0       3930.29       3331.16       175.53 o                         
  20  14   0        205.48        360.60        54.04 o                         
  22  14   0      10149.49      10364.27       298.19 o                         
  24  14   0        399.38       1104.09        97.45 o                         
  26  14   0       8730.47       4582.18       179.05 o                         
  28  14   0        153.86        211.14        50.71 o                         
  30  14   0        769.53       1134.03       105.66 o                         
  32  14   0        371.62        653.78        80.68 o                         
  34  14   0       2671.76       2601.18       243.16 o                         
  36  14   0         35.52         31.66        78.14 o                         
  38  14   0       1426.72       2247.84       356.88 o                         
  40  14   0        622.82        697.80       175.31 o                         
  42  14   0        784.39        935.15       204.05 o                         
  44  14   0          0.70        125.87       119.22 o                         
   0  16   0      32437.86       2883.71       128.65 o                         
   2  16   0       1083.13      25877.65       740.88 o                         
   4  16   0      65372.38     112636.80      2963.69 o                         
   6  16   0        152.03         30.47        34.78 o                         
   8  16   0        505.48        377.19        52.46 o                         
  10  16   0      17296.48      22950.78       597.36 o                         
  12  16   0      12981.66      13341.62       382.52 o                         
  14  16   0       5309.59       3502.89       134.07 o                         
  16  16   0      13854.56      11585.55       313.63 o                         
  18  16   0       3128.24       3625.18       143.72 o                         
  20  16   0      14377.72      12500.80       342.53 o                         
  22  16   0         56.29         88.04        41.53 o                         
  24  16   0       5761.38       5657.32       203.84 o                         
  26  16   0         17.93         30.10        35.22 o                         
  28  16   0       5912.31       6368.60       229.99 o                         
  30  16   0       2391.38       2450.48       162.13 o                         
  32  16   0       1423.05        874.34       134.90 o                         
  34  16   0        123.72         31.97        51.07 o                         
  36  16   0        721.93        848.05       131.16 o                         
  38  16   0         99.79         80.49        62.73 o                         
  40  16   0          8.62         88.35        98.44 o                         
  42  16   0          5.19         17.20        98.22 o                         
  44  16   0        999.32       1220.19       221.30 o                         
   2  18   0      45137.61      41337.10      1146.73 o                         
   4  18   0       8183.29      31037.70       883.06 o                         
   6  18   0      38934.40      52481.26      1437.04 o                         
   8  18   0      16917.16      25014.23       649.30 o                         
  10  18   0      20527.43      20083.52       541.72 o                         
  12  18   0        829.40       2150.94       156.34 o                         
  14  18   0      16061.82      11002.41       340.02 o                         
  16  18   0         25.65         81.25        32.28 o                         
  18  18   0        341.91        251.80        47.74 o                         
  20  18   0       1129.58        960.45        91.53 o                         
  22  18   0       5824.26       4904.75       185.81 o                         
  24  18   0        201.34        737.20        83.34 o                         
  26  18   0       6580.74       7281.12       249.37 o                         
  28  18   0        125.67         42.09        40.96 o                         
  30  18   0         20.42        146.39        49.40 o                         
  32  18   0         22.84          6.44        50.34 o                         
  34  18   0       1263.46       1270.39       141.73 o                         
  36  18   0         18.85         82.91        59.63 o                         
  38  18   0       2453.26       2229.89       219.65 o                         
  40  18   0        101.07         68.17       144.57 o                         
  42  18   0        492.28        695.89       179.86 o                         
  44  18   0          2.95        110.69       128.50 o                         
   0  20   0      58490.62     156590.84      4161.45 o                         
   2  20   0       2033.43       3867.20       150.44 o                         
   4  20   0      31464.56       8761.52       313.14 o                         
   6  20   0        114.67         16.32        31.01 o                         
   8  20   0       3747.46       4035.70       168.51 o                         
  10  20   0       2643.54       3386.10       150.57 o                         
  12  20   0       4526.29       2870.28       158.28 o                         
  14  20   0       2578.04       2511.00       147.97 o                         
  16  20   0       9095.54      11686.25       367.74 o                         
  18  20   0       5542.64       5090.09       266.98 o                         
  20  20   0       4357.47       4000.50       164.04 o                         
  22  20   0        197.65        301.88        53.93 o                         
  24  20   0       4606.59       4530.97       193.27 o                         
  26  20   0         81.41        184.07        51.98 o                         
  28  20   0       2460.41       2638.94       173.99 o                         
  30  20   0       3814.91       3755.66       215.11 o                         
  32  20   0       1953.84       2173.70       184.57 o                         
  34  20   0        140.98          2.83        54.88 o                         
  36  20   0       1535.86       1375.76       178.05 o                         
  38  20   0         37.68         -6.77        57.78 o                         
  40  20   0        212.44        219.53       219.53 o                         
  42  20   0         67.53         21.42       113.58 o                         
   2  22   0       3815.61       2883.71       116.46 o                         
   4  22   0        708.26        311.03        60.21 o                         
   6  22   0       1714.66       2298.27       148.52 o                         
   8  22   0        115.02        417.94        68.34 o                         
  10  22   0       5448.35       4629.25       225.79 o                         
  12  22   0        958.15       1837.26       140.04 o                         
  14  22   0      12924.91      13183.22       404.92 o                         
  16  22   0          1.44         40.69        35.72 o                         
  18  22   0       8735.20       7604.93       300.45 o                         
  20  22   0        309.99        274.30        70.33 o                         
  22  22   0      10008.02       9624.64       526.91 o                         
  24  22   0        198.98         48.00        56.74 o                         
  26  22   0       7788.49       7398.52       279.23 o                         
  28  22   0       1332.95        818.10        94.23 o                         
  30  22   0         88.30        161.13        50.00 o                         
  32  22   0         32.35         89.95        56.50 o                         
  34  22   0        665.59        732.00       110.77 o                         
  36  22   0        425.91        578.96       110.27 o                         
  38  22   0       1418.79       1640.61       192.71 o                         
  40  22   0         56.24         99.25       104.20 o                         
  42  22   0        289.85        370.91       144.57 o                         
   0  24   0        825.65       5500.74       227.06 o                         
   2  24   0        619.57       2113.14       118.42 o                         
   4  24   0      14415.79      26745.04       802.93 o                         
   6  24   0       5588.04       6542.07       269.06 o                         
   8  24   0      10157.51       7808.16       306.43 o                         
  10  24   0       2008.71       2672.08       189.08 o                         
  12  24   0       3590.57       4217.22       208.19 o                         
  14  24   0         72.73        107.72        41.64 o                         
  16  24   0      11048.34      10312.13       708.11 o                         
  18  24   0         62.44        168.21        51.12 o                         
  20  24   0       6778.53       6577.17       276.29 o                         
  22  24   0          5.16         24.04        38.93 o                         
  24  24   0       4276.39       4503.18       222.66 o                         
  26  24   0        126.49        109.79        56.69 o                         
  28  24   0        157.21        134.51        56.42 o                         
  30  24   0        861.89       1317.06       144.73 o                         
  32  24   0       1660.33       1567.55       157.19 o                         
  34  24   0        838.28        665.72       109.84 o                         
  36  24   0        604.11        941.79       218.50 o                         
  38  24   0        101.89        173.91        92.78 o                         
  40  24   0        353.06        345.86       123.22 o                         
   2  26   0      12592.72      16735.98       418.17 o                         
   4  26   0       1434.27        442.39        55.51 o                         
   6  26   0      10537.60       4396.06       371.92 o                         
   8  26   0       8525.34      12280.05       437.17 o                         
  10  26   0      13068.45      13351.96       469.05 o                         
  12  26   0        848.66        542.92        93.16 o                         
  14  26   0       5033.38       5066.51       244.34 o                         
  16  26   0          8.04        -19.54        39.07 o                         
  18  26   0       4794.66       3813.84       238.21 o                         
  20  26   0        425.51        433.45        97.38 o                         
  22  26   0       1695.82       2292.32       176.59 o                         
  24  26   0        615.41       1123.15       124.75 o                         
  26  26   0       1263.60       1133.95       130.86 o                         
  28  26   0        474.09        857.51       159.22 o                         
  30  26   0         79.45         -6.75       113.25 o                         
  32  26   0        158.79        276.28        78.43 o                         
  34  26   0        305.36        385.06       130.58 o                         
  36  26   0        567.97        685.07       174.03 o                         
  38  26   0        519.78        442.19       136.70 o                         
  40  26   0         81.97        123.15       133.86 o                         
   0  28   0      12224.73      23723.48       893.62 o                         
   2  28   0        924.56       1491.76       104.59 o                         
   4  28   0      13218.57       8017.39       248.45 o                         
   6  28   0         70.55        173.92        72.55 o                         
   8  28   0      14193.81      14314.81       499.93 o                         
  10  28   0        675.28        713.13       102.44 o                         
  12  28   0        302.04         86.93        46.34 o                         
  14  28   0       3683.84       3908.71       238.31 o                         
  16  28   0       1371.91       1291.09       146.80 o                         
  18  28   0       1864.27       1508.74       176.34 o                         
  20  28   0        635.16        660.88       108.18 o                         
  22  28   0        470.92        534.16       167.55 o                         
  24  28   0       1564.75       1708.63       175.15 o                         
  26  28   0         93.56         98.67        66.64 o                         
  28  28   0         21.40        210.67        75.74 o                         
  30  28   0         14.04          7.67       136.54 o                         
  32  28   0       1251.94       1501.13       220.92 o                         
  34  28   0        559.68        637.77       235.61 o                         
  36  28   0        135.90        246.73        92.63 o                         
  38  28   0         88.60         44.08        78.21 o                         
   2  30   0        120.34        153.52        57.96 o                         
   4  30   0        319.07        219.06        68.05 o                         
   6  30   0       4196.01       8847.23       263.95 o                         
   8  30   0         55.72        444.29        82.42 o                         
  10  30   0       6343.41       5053.37       310.31 o                         
  12  30   0       7415.42       6563.76       331.21 o                         
  14  30   0        561.16        394.14        82.44 o                         
  16  30   0       2153.99       1305.74       166.36 o                         
  18  30   0       1212.18        983.48       139.66 o                         
  20  30   0         80.59        -25.39        50.77 o                         
  22  30   0        972.73       1213.27       260.58 o                         
  24  30   0        413.49        246.10        78.30 o                         
  26  30   0        586.13       1232.45       161.89 o                         
  28  30   0        190.89         96.45        67.38 o                         
  30  30   0        623.38        617.99       128.57 o                         
  32  30   0         42.23         96.51        82.99 o                         
  34  30   0        318.41        206.15       106.02 o                         
  36  30   0        135.22        143.26        99.06 o                         
   0  32   0         53.51        100.87        54.32 o                         
   2  32   0       1351.19       5834.20       225.10 o                         
   4  32   0         14.11         20.28        29.89 o                         
   6  32   0          7.98        192.01        50.87 o                         
   8  32   0       1718.70       1237.72       138.34 o                         
  10  32   0       1850.82       1924.92       187.63 o                         
  12  32   0       1340.75       2233.42       197.14 o                         
  14  32   0       2475.03       2166.57       210.29 o                         
  16  32   0       1656.39       1861.20       183.56 o                         
  18  32   0        389.83        608.28       125.46 o                         
  20  32   0        796.49        847.66       123.54 o                         
  22  32   0         95.55        110.47        60.16 o                         
  24  32   0       1894.85       1863.78       196.91 o                         
  26  32   0         10.92         93.40        77.54 o                         
  28  32   0        513.31        408.17       195.45 o                         
  30  32   0         14.74        155.51        86.83 o                         
  32  32   0        928.80       1306.66       460.54 o                         
  34  32   0         41.37        -34.52        96.38 o                         
   2  34   0         46.12          5.35        64.03 o                         
   4  34   0          4.56         61.64        73.76 o                         
   6  34   0       1123.17         95.35        51.68 o                         
   8  34   0        842.00        493.03       100.36 o                         
  10  34   0       6176.06       7792.03       529.89 o                         
  12  34   0         88.60        -30.79        61.59 o                         
  14  34   0        269.11        487.31        92.27 o                         
  16  34   0          0.08         63.91        62.81 o                         
  18  34   0        570.46        631.22       106.36 o                         
  20  34   0        138.14        223.02        72.85 o                         
  22  34   0        565.69       1088.06       147.82 o                         
  24  34   0        193.83         39.40        62.16 o                         
  26  34   0        497.70        235.81        80.94 o                         
  28  34   0          2.91        -23.56        75.44 o                         
  30  34   0        459.04        524.53       326.64 o                         
  32  34   0         21.56         26.65        99.06 o                         
   0  36   0        563.91         53.55       107.10 o                         
   2  36   0          0.10       1383.79       201.89 o                         
   4  36   0        757.45       2383.26       277.83 o                         
   6  36   0         86.39         -4.88        77.64 o                         
   8  36   0       1071.05        662.34       291.87 o                         
  10  36   0       1539.06       1945.20       243.98 o                         
  12  36   0       2821.96       2514.97       281.73 o                         
  14  36   0        414.17        359.00       128.57 o                         
  16  36   0        241.71        370.25       115.43 o                         
  18  36   0          8.76        -13.39        64.36 o                         
  20  36   0         31.80         94.46        72.03 o                         
  22  36   0        190.25        362.14       115.12 o                         
  24  36   0        276.85        321.84       107.86 o                         
  26  36   0          6.51         72.67       109.76 o                         
  28  36   0        340.69        416.14       126.80 o                         
  30  36   0          7.45        -56.22       112.44 o                         
   2  38   0        458.06        500.86       134.06 o                         
   4  38   0         13.86        190.55        96.49 o                         
   6  38   0       1032.88       1274.03       203.54 o                         
   8  38   0          0.28         23.36        62.38 o                         
  10  38   0       2034.50       1909.34       248.05 o                         
  12  38   0        143.13        153.61        88.76 o                         
  14  38   0          8.57         79.63       109.76 o                         
  16  38   0          7.24        -21.81        91.02 o                         
  18  38   0         65.20        166.59        81.00 o                         
  20  38   0          8.17        156.80        96.38 o                         
  22  38   0        128.85        157.96       147.25 o                         
  24  38   0         88.59         99.30       224.88 o                         
  26  38   0        154.85        107.09       155.28 o                         
  28  38   0          7.65        -53.54       107.09 o                         
   0  40   0          6.40        803.15       224.88 o                         
   2  40   0          5.10        112.97        96.49 o                         
   4  40   0        288.40         18.58        64.03 o                         
   6  40   0         67.64         30.49        67.84 o                         
   8  40   0        213.94        257.53       118.86 o                         
  10  40   0         44.21        293.96       203.47 o                         
  12  40   0       1401.44       1372.60       457.90 o                         
  14  40   0         63.58         57.65        80.81 o                         
  16  40   0        139.77        244.10       105.81 o                         
  18  40   0         98.64        215.38        92.70 o                         
  20  40   0        297.75        349.80       114.32 o                         
  22  40   0          9.54         96.06       120.47 o                         
  24  40   0        138.78        281.01       102.02 o                         
  26  40   0          0.14          5.35       128.50 o                         
   2  42   0         36.09        124.97        88.43 o                         
   4  42   0        112.64        671.57       163.88 o                         
   6  42   0        507.66        331.99       115.74 o                         
   8  42   0          0.02        223.00        98.90 o                         
  10  42   0        915.89        958.85       195.92 o                         
  12  42   0          1.65         90.15        81.33 o                         
  14  42   0        199.62        313.49       100.28 o                         
  16  42   0         12.58         65.35        81.00 o                         
  18  42   0        599.45        874.76       180.69 o                         
  20  42   0         63.73        155.48        99.85 o                         
  22  42   0        104.37         77.99       109.77 o                         
   0  44   0         24.92        267.72       171.34 o                         
   2  44   0          0.98         37.48        71.94 o                         
   4  44   0        877.11       1550.52       238.46 o                         
   6  44   0         63.70         97.03        92.70 o                         
   8  44   0        318.81        348.05       121.16 o                         
  10  44   0         18.37         39.98        84.62 o                         
  12  44   0        477.34        656.25       154.69 o                         
  14  44   0          6.35        189.72       100.28 o                         
  16  44   0        116.92         69.61        90.87 o                         
  18  44   0          0.39        241.76       152.60 o                         
   2  46   0         91.32        206.28       109.35 o                         
   4  46   0         54.61         60.49       184.73 o                         
   6  46   0        577.80        452.87       154.69 o                         
   8  46   0          9.75         65.54        94.42 o                         
  10  46   0        222.39        224.70       108.05 o                         
  12  46   0         46.65        122.52        96.05 o                         
  14  46   0         44.05         29.07        77.10 o                         
   0  48   0          1.27         64.25       165.98 o                         
   2  48   0         13.14         67.46        85.12 o                         
   3   1   1      14807.31      18234.40       559.01 o                         
   5   1   1      38374.79      49369.83      1169.56 o                         
   7   1   1     140548.64     185943.17      4776.21 o                         
   9   1   1     134289.83     165694.52      4112.31 o                         
  11   1   1       5358.73       4005.65       193.46 o                         
  13   1   1      43474.79      47247.72      1472.17 o                         
  15   1   1      17258.15      17886.09       664.85 o                         
  17   1   1      37370.89      38969.81      1138.74 o                         
  19   1   1       2970.36       3268.90       174.23 o                         
  21   1   1      19552.96      19636.04       540.20 o                         
  23   1   1       5095.50       4142.48       178.73 o                         
  25   1   1       9048.42       8907.13       307.54 o                         
  27   1   1       5081.33       5088.76       177.07 o                         
  29   1   1       6266.72       6448.60       206.61 o                         
  31   1   1       1750.80       1255.76       100.90 o                         
  33   1   1        616.42        818.95        84.24 o                         
  35   1   1       2386.79       2465.80       166.01 o                         
  37   1   1        602.79        753.18       103.21 o                         
  39   1   1        350.95        428.19        86.75 o                         
  41   1   1        678.13        757.77       110.99 o                         
  43   1   1        345.72        199.48       278.44 o                         
  45   1   1        282.69        493.88       160.64 o                         
  47   1   1        322.59        607.77       164.67 o                         
   1   3   1       5276.67       6230.30       180.79 o                         
   3   3   1      38179.50      50040.97       875.77 o                         
   5   3   1      20255.80      19921.54       347.42 o                         
   7   3   1     516508.81     671739.69     13402.31 o                         
   9   3   1      14490.32      14524.39       351.58 o                         
  11   3   1      28655.17      33916.58       822.96 o                         
  13   3   1        618.65        827.25        71.39 o                         
  15   3   1      26829.57      27482.50       700.07 o                         
  17   3   1      20492.95      24425.21       663.43 o                         
  19   3   1       7497.00       6891.36       239.38 o                         
  21   3   1       3080.20       3322.25       153.98 o                         
  23   3   1       5808.43       4529.54       190.86 o                         
  25   3   1       2620.45       2554.76       165.86 o                         
  27   3   1       6922.29       6139.59       218.32 o                         
  29   3   1       1480.50       1428.49       117.16 o                         
  31   3   1       1532.05       1509.66       111.86 o                         
  33   3   1       1355.61       1536.79       115.58 o                         
  35   3   1       2049.53       2362.74       167.18 o                         
  37   3   1        820.15        589.76        95.95 o                         
  39   3   1        783.76       1100.37       146.86 o                         
  41   3   1        958.24        989.49       131.79 o                         
  43   3   1        291.01        160.80       124.77 o                         
  45   3   1        154.77        -33.24       100.28 o                         
   1   5   1     105460.03     125706.23      2925.55 o                         
   3   5   1      83377.53     102182.46      1787.26 o                         
   5   5   1     182976.95     216572.89      3756.24 o                         
   7   5   1      29460.89      30157.15       591.01 o                         
   9   5   1      38968.25      38384.89       765.25 o                         
  11   5   1       2808.50       3938.60       108.99 o                         
  13   5   1      28758.32      30321.97       648.24 o                         
  15   5   1      28676.03      31332.19       677.92 o                         
  17   5   1       5930.95       5340.97       164.66 o                         
  19   5   1       1913.84       1512.63        84.83 o                         
  21   5   1       6207.56       5558.80       209.73 o                         
  23   5   1        332.98        291.60        55.25 o                         
  25   5   1      12876.67      12188.31       445.99 o                         
  27   5   1       1870.06       1975.80       151.84 o                         
  29   5   1       8717.05       8917.96       322.33 o                         
  31   5   1        552.84        757.83        88.99 o                         
  33   5   1         58.64         -5.35        39.89 o                         
  35   5   1       2758.85       3079.34       187.95 o                         
  37   5   1        996.27        934.02       118.02 o                         
  39   5   1        551.52        657.69       104.48 o                         
  41   5   1        825.04        653.37       147.66 o                         
  43   5   1        237.61        199.35       121.96 o                         
  45   5   1        340.03        618.51       177.83 o                         
   1   7   1      23902.62      23079.53       508.31 o                         
   3   7   1      21236.41      22695.40       459.38 o                         
   5   7   1      21642.78      28066.13       501.19 o                         
   7   7   1      69035.87      91628.73      1721.58 o                         
   9   7   1      21138.79      22409.38       442.10 o                         
  11   7   1      11495.45      11752.14       300.90 o                         
  13   7   1      28077.42      27129.53       589.66 o                         
  15   7   1      18296.88      18739.97       445.35 o                         
  17   7   1      13067.15      12493.94       321.93 o                         
  19   7   1       3858.06       3738.57       133.77 o                         
  21   7   1       4791.76       4062.57       142.24 o                         
  23   7   1       8522.05       7510.21       224.67 o                         
  25   7   1       2586.80       3048.88       196.42 o                         
  27   7   1       9452.17       9133.21       322.10 o                         
  29   7   1        965.91       1481.97       153.40 o                         
  31   7   1       2325.35       1819.76       182.47 o                         
  33   7   1       1603.01       1808.75       163.20 o                         
  35   7   1       2054.13       1993.49       201.01 o                         
  37   7   1        639.37        851.16       115.04 o                         
  39   7   1       1483.45       1255.25       140.02 o                         
  41   7   1       1079.65       1155.31       162.56 o                         
  43   7   1        172.51         82.89       121.81 o                         
  45   7   1        138.02        150.70       214.18 o                         
   1   9   1       1069.35        988.77        52.80 o                         
   3   9   1       5394.69       6589.16       181.57 o                         
   5   9   1       6782.61       9356.59       205.27 o                         
   7   9   1       3177.30       2964.00        86.44 o                         
   9   9   1      10540.28       8213.55       213.23 o                         
  11   9   1      10219.40       9293.98       232.12 o                         
  13   9   1      26684.46      30866.11       685.64 o                         
  15   9   1      19712.16      22247.47       515.02 o                         
  17   9   1       4854.74       4857.56       157.46 o                         
  19   9   1      11040.99      12527.55       321.28 o                         
  21   9   1       6596.46       5901.15       189.79 o                         
  23   9   1       6217.78       5927.58       191.13 o                         
  25   9   1       9656.88       9788.40       282.94 o                         
  27   9   1       3892.94       3581.91       201.90 o                         
  29   9   1       5837.47       5510.66       240.89 o                         
  31   9   1        144.41        149.10        58.37 o                         
  33   9   1         55.14         96.29        58.16 o                         
  35   9   1       3214.43       3146.64       297.95 o                         
  37   9   1       1840.27       1785.77       193.81 o                         
  39   9   1       1176.18        980.03       149.64 o                         
  41   9   1        967.36        822.05       137.08 o                         
  43   9   1        178.16        228.59        86.37 o                         
  45   9   1        249.19        319.38       119.55 o                         
   1  11   1      32770.45      38423.09       941.26 o                         
   3  11   1      12845.85      18558.37       415.70 o                         
   5  11   1       3709.48       4665.69       118.61 o                         
   7  11   1      25966.00      26757.35       537.05 o                         
   9  11   1      11364.55      10936.58       278.04 o                         
  11  11   1       1308.04       1327.86        71.31 o                         
  13  11   1       8790.29      10215.47       263.83 o                         
  15  11   1       6891.34       5716.67       172.62 o                         
  17  11   1      25846.79      28353.44       652.35 o                         
  19  11   1       4491.97       4356.25       150.74 o                         
  21  11   1      11483.36      11487.22       313.44 o                         
  23  11   1       2409.65       2219.13       123.08 o                         
  25  11   1       2715.82       2604.42       136.16 o                         
  27  11   1       8094.71       8524.58       310.64 o                         
  29  11   1       1668.52       1305.48       127.71 o                         
  31  11   1       2726.55       2817.68       202.27 o                         
  33  11   1       1284.99       1274.38       192.48 o                         
  35  11   1       1106.85       1403.51       140.36 o                         
  37  11   1        521.83        418.10       129.85 o                         
  39  11   1        693.71        670.53       148.66 o                         
  41  11   1        976.30        998.87       159.00 o                         
  43  11   1        173.02        -32.68        65.35 o                         
  45  11   1        303.94        402.37       151.80 o                         
   1  13   1      12697.10      13679.21       380.55 o                         
   3  13   1      45120.49      44942.27       898.02 o                         
   5  13   1      16800.21      15960.15       352.63 o                         
   7  13   1      19800.55      23356.76       487.00 o                         
   9  13   1      19512.08      20285.89       471.89 o                         
  11  13   1       5807.47       4843.97       149.13 o                         
  13  13   1      17602.24      16509.94       394.91 o                         
  15  13   1       5515.16       5407.05       173.66 o                         
  17  13   1        823.87        802.48        69.87 o                         
  19  13   1       4766.40       4300.85       154.69 o                         
  21  13   1       1838.23       1537.03       119.42 o                         
  23  13   1       6425.08       6636.46       216.85 o                         
  25  13   1       1775.87       2054.49       129.65 o                         
  27  13   1       2790.44       3124.94       189.76 o                         
  29  13   1       1481.85       1746.97       151.09 o                         
  31  13   1        845.82        871.56       106.29 o                         
  33  13   1        800.79        963.53       115.10 o                         
  35  13   1       2270.04       2059.06       177.92 o                         
  37  13   1       1274.49       1452.13       149.43 o                         
  39  13   1       1387.26       1305.55       177.17 o                         
  41  13   1        642.44        718.71       133.52 o                         
  43  13   1        234.37        101.77        95.92 o                         
  45  13   1        114.55        110.66       101.39 o                         
   1  15   1      35289.08      39802.34       883.83 o                         
   3  15   1      20220.29      20902.56       444.72 o                         
   5  15   1      19543.58      20720.36       454.03 o                         
   7  15   1      11776.74      12254.04       353.03 o                         
   9  15   1       6080.08       5913.69       173.96 o                         
  11  15   1       9779.06      10898.61       290.86 o                         
  13  15   1      16435.87      15310.59       368.29 o                         
  15  15   1        576.75        728.39        65.43 o                         
  17  15   1      12377.58      11664.55       314.92 o                         
  19  15   1       1693.20       1384.81       203.30 o                         
  21  15   1      11831.26      10931.92       441.92 o                         
  23  15   1         62.79        121.23        38.13 o                         
  25  15   1        243.80        395.72        59.43 o                         
  27  15   1       4969.52       4736.48       227.85 o                         
  29  15   1        866.72       1209.23       128.80 o                         
  31  15   1       3942.70       4491.39       246.95 o                         
  33  15   1        601.87        626.96        99.71 o                         
  35  15   1        794.53        868.41       118.28 o                         
  37  15   1        627.39        446.06       110.84 o                         
  39  15   1        239.64        419.30       103.86 o                         
  41  15   1        784.55        779.04       143.12 o                         
  43  15   1        132.94        176.34        75.74 o                         
   1  17   1       3052.91       3328.56       126.64 o                         
   3  17   1      13077.35      15830.08       361.76 o                         
   5  17   1        934.16        774.23        64.37 o                         
   7  17   1      20461.37      19808.69       531.93 o                         
   9  17   1      10465.18      10284.96       317.28 o                         
  11  17   1       6932.09       6859.21       212.71 o                         
  13  17   1       2746.36       3446.74       128.50 o                         
  15  17   1       3076.81       2841.15       166.22 o                         
  17  17   1       4636.72       5381.66       223.58 o                         
  19  17   1       7793.87       7472.77       259.08 o                         
  21  17   1       5705.77       5348.56       191.23 o                         
  23  17   1       5581.68       5443.97       199.32 o                         
  25  17   1       2714.07       2725.89       189.65 o                         
  27  17   1       1866.89       1972.64       165.21 o                         
  29  17   1       2280.75       2027.62       171.70 o                         
  31  17   1       1501.76       2005.27       173.57 o                         
  33  17   1        858.33       1104.05       137.54 o                         
  35  17   1       1087.44       1175.66       212.57 o                         
  37  17   1        281.56        264.53       102.79 o                         
  39  17   1        957.41        863.17       197.14 o                         
  41  17   1        193.32        359.03       100.14 o                         
  43  17   1        309.03        285.91       137.07 o                         
   1  19   1       3073.98       3025.61       127.21 o                         
   3  19   1       8804.70      10160.82       340.14 o                         
   5  19   1       1409.77       1417.20       110.19 o                         
   7  19   1      11121.04      14617.96       420.76 o                         
   9  19   1       3131.12       4150.79       173.27 o                         
  11  19   1      17832.59      18502.40       514.42 o                         
  13  19   1       2644.19       2342.15       119.31 o                         
  15  19   1       5263.02       5017.65       190.53 o                         
  17  19   1       8495.25       8157.54       247.24 o                         
  19  19   1       5590.92       5875.38       201.28 o                         
  21  19   1      13844.91      13689.37       374.30 o                         
  23  19   1       1349.96       1665.42       120.25 o                         
  25  19   1        633.16        844.91       101.25 o                         
  27  19   1       2711.84       2428.04       184.79 o                         
  29  19   1       1336.61       1377.81       143.72 o                         
  31  19   1       2073.52       2139.48       176.13 o                         
  33  19   1        574.89        545.22        87.90 o                         
  35  19   1        459.06        483.23        93.65 o                         
  37  19   1        645.22        653.30       104.38 o                         
  39  19   1        198.04        331.13        97.18 o                         
  41  19   1        361.31        473.60       114.25 o                         
  43  19   1        156.43        193.56        85.74 o                         
   1  21   1      10930.86      11821.90       298.69 o                         
   3  21   1      11992.31      10942.35       283.78 o                         
   5  21   1       9442.31       9062.82       264.63 o                         
   7  21   1       6977.35       6347.36       233.31 o                         
   9  21   1      14162.19      15550.66       453.15 o                         
  11  21   1       2251.13       1387.48       118.08 o                         
  13  21   1       7884.93       7966.30       281.86 o                         
  15  21   1       6304.80       6479.84       248.91 o                         
  17  21   1       1782.14       1437.61       107.08 o                         
  19  21   1       6174.92       5698.48       264.24 o                         
  21  21   1       1483.69       1830.27       129.30 o                         
  23  21   1       1823.30       1875.43       136.32 o                         
  25  21   1       1677.04       1682.68       149.50 o                         
  27  21   1        480.11        515.58        89.82 o                         
  29  21   1       1349.56       1643.71       154.92 o                         
  31  21   1       1622.62       1393.60       148.64 o                         
  33  21   1        806.18        866.47       116.46 o                         
  35  21   1        303.07        180.10        65.62 o                         
  37  21   1          3.38         92.02        55.12 o                         
  39  21   1        564.48        362.83       102.70 o                         
  41  21   1        192.48        168.43       105.49 o                         
   1  23   1       8766.31       8763.21       225.20 o                         
   3  23   1      21024.67      20110.53       506.59 o                         
   5  23   1       4968.83       3994.97       168.23 o                         
   7  23   1       7448.59       7791.73       370.11 o                         
   9  23   1       7029.40       7034.90       259.96 o                         
  11  23   1       6895.09       4975.15       208.62 o                         
  13  23   1       3151.62       2485.99       168.30 o                         
  15  23   1        523.90        571.91        82.13 o                         
  17  23   1       5458.81       5741.60       235.31 o                         
  19  23   1       1419.32       1499.05       152.29 o                         
  21  23   1       3511.64       3162.71       161.31 o                         
  23  23   1       1131.52       1255.43       111.09 o                         
  25  23   1       1047.22        901.06       110.18 o                         
  27  23   1       1486.43       1203.35       134.18 o                         
  29  23   1       1428.85       1745.06       164.66 o                         
  31  23   1        909.42       1101.57       130.85 o                         
  33  23   1        307.14        525.11       103.93 o                         
  35  23   1        203.50        174.50        68.87 o                         
  37  23   1        518.87        388.43       128.05 o                         
  39  23   1        231.66        218.32       100.28 o                         
  41  23   1        131.28        144.57       106.01 o                         
   1  25   1       5665.18       4794.68       163.55 o                         
   3  25   1       3982.45       4089.81       170.96 o                         
   5  25   1       1509.74       2256.54       267.50 o                         
   7  25   1       8636.79       8159.33       292.45 o                         
   9  25   1       3203.10       2374.10       194.90 o                         
  11  25   1       4810.04       4758.83       208.54 o                         
  13  25   1        540.76        610.71       102.03 o                         
  15  25   1       5790.32       6020.18       320.29 o                         
  17  25   1        236.17        158.73        54.48 o                         
  19  25   1       4098.44       3791.29       203.90 o                         
  21  25   1        609.84        497.63        82.79 o                         
  23  25   1        236.83        342.18        74.49 o                         
  25  25   1       2883.57       2879.44       308.73 o                         
  27  25   1        113.54        147.20        86.44 o                         
  29  25   1       1153.37       1404.71       175.14 o                         
  31  25   1        675.17        805.96       126.65 o                         
  33  25   1        790.80        853.15       140.75 o                         
  35  25   1        210.27        484.61       101.36 o                         
  37  25   1         84.05        210.21        77.47 o                         
  39  25   1        399.67        155.91        95.17 o                         
   1  27   1       2826.40       3239.98       145.34 o                         
   3  27   1       7042.53       5512.93       185.49 o                         
   5  27   1       1244.47       1497.03       135.97 o                         
   7  27   1        354.46        338.49        71.03 o                         
   9  27   1       1737.83       1402.13       165.45 o                         
  11  27   1       3473.22       2869.17       192.58 o                         
  13  27   1       2664.27       3383.33       217.05 o                         
  15  27   1       1998.76       2527.06       180.08 o                         
  17  27   1       3830.55       3919.87       250.59 o                         
  19  27   1       2197.07       2071.27       171.16 o                         
  21  27   1       1051.72        962.28       118.70 o                         
  23  27   1       1917.54       2554.16       333.12 o                         
  25  27   1        514.73        423.08       145.13 o                         
  27  27   1       2143.17       1968.69       216.85 o                         
  29  27   1        397.00        609.97       145.03 o                         
  31  27   1        865.61        726.50       126.08 o                         
  33  27   1        193.51        195.23        72.11 o                         
  35  27   1         65.04          9.84       120.10 o                         
  37  27   1        332.90        303.53        95.55 o                         
   1  29   1       1866.30       2154.52       130.54 o                         
   3  29   1        538.70        500.69        70.27 o                         
   5  29   1       2339.07       2036.34       162.70 o                         
   7  29   1        380.13        222.80        60.68 o                         
   9  29   1       3597.79       3418.46       205.82 o                         
  11  29   1        800.18       1217.51       187.06 o                         
  13  29   1       2761.43       2665.96       189.78 o                         
  15  29   1       1446.91       2148.45       174.64 o                         
  17  29   1       2003.13       2173.53       200.24 o                         
  19  29   1       1668.29       1725.27       156.61 o                         
  21  29   1       1102.10       1344.66       142.94 o                         
  23  29   1        209.38        199.90        92.55 o                         
  25  29   1       2198.66       1883.88       207.46 o                         
  27  29   1         47.49        188.78        68.73 o                         
  29  29   1        461.59        363.41       113.42 o                         
  31  29   1        380.86        463.23        99.80 o                         
  33  29   1        274.02        545.58       106.62 o                         
  35  29   1        210.05        380.12        87.17 o                         
  37  29   1        143.22        160.09       116.24 o                         
   1  31   1       3228.23       3341.93       169.94 o                         
   3  31   1       7089.31       7532.81       276.77 o                         
   5  31   1       1599.89       1695.75       142.96 o                         
   7  31   1       2040.05       1971.14       164.02 o                         
   9  31   1        205.32        333.11        72.01 o                         
  11  31   1       2479.02       2523.91       191.08 o                         
  13  31   1       1276.46        949.77       116.47 o                         
  15  31   1       1876.58       2036.69       172.12 o                         
  17  31   1       2659.79       3237.10       221.95 o                         
  19  31   1        144.15         75.82        50.84 o                         
  21  31   1         79.51         24.75        49.59 o                         
  23  31   1        614.01        601.04       120.85 o                         
  25  31   1        274.13        354.32       141.14 o                         
  27  31   1        577.53        564.26       119.59 o                         
  29  31   1        100.48        143.27        68.33 o                         
  31  31   1        570.86        523.80       190.35 o                         
  33  31   1        152.65        243.83        96.64 o                         
  35  31   1         65.96        204.36        80.26 o                         
   1  33   1       1136.78       1292.21       105.61 o                         
   3  33   1       2132.62       2599.99       163.02 o                         
   5  33   1       3631.47       3609.10       190.50 o                         
   7  33   1        751.48        656.96       111.02 o                         
   9  33   1       1098.25        832.67       122.72 o                         
  11  33   1        515.62        430.53        84.18 o                         
  13  33   1        190.02        134.89        56.99 o                         
  15  33   1        168.56        317.12        73.54 o                         
  17  33   1        228.45        244.13        72.45 o                         
  19  33   1       1725.53       1350.43       141.85 o                         
  21  33   1        295.89        409.05        84.00 o                         
  23  33   1        185.38        165.98       128.73 o                         
  25  33   1        454.15        552.31       115.69 o                         
  27  33   1         79.58        359.60        97.02 o                         
  29  33   1        172.84        219.64        86.85 o                         
  31  33   1        253.01        258.57        99.34 o                         
  33  33   1        187.23         63.09       145.41 o                         
   1  35   1        719.78        954.53       101.88 o                         
   3  35   1       1322.31       1131.97       133.70 o                         
   5  35   1        314.25        466.81        79.34 o                         
   7  35   1       1314.56       1175.66       128.57 o                         
   9  35   1        449.88        673.55       112.81 o                         
  11  35   1        934.09        914.08       134.06 o                         
  13  35   1        326.64        336.17        85.26 o                         
  15  35   1        506.37        417.75        81.55 o                         
  17  35   1       1496.51       1345.51       183.21 o                         
  19  35   1         36.34         90.94        57.19 o                         
  21  35   1        174.22        342.12        94.73 o                         
  23  35   1        421.46        279.65       147.95 o                         
  25  35   1        218.71        176.60        87.88 o                         
  27  35   1        106.42        103.86        75.79 o                         
  29  35   1         50.34        114.03        74.06 o                         
  31  35   1        401.99        438.42       100.61 o                         
   1  37   1        244.12        256.44        76.40 o                         
   3  37   1        217.96        283.99        58.65 o                         
   5  37   1        897.28        789.67        89.21 o                         
   7  37   1        112.82         59.66        53.33 o                         
   9  37   1        236.85        318.62        71.30 o                         
  11  37   1        511.19        424.49        99.48 o                         
  13  37   1        312.27        306.33       115.85 o                         
  15  37   1        185.08         98.18        72.63 o                         
  17  37   1        557.35       1035.59       146.91 o                         
  19  37   1       1077.13       1342.89       206.71 o                         
  21  37   1        168.74        113.69        81.34 o                         
  23  37   1        309.85        281.11       124.95 o                         
  25  37   1         71.96        -80.32       160.63 o                         
  27  37   1        143.54         19.25       117.80 o                         
  29  37   1        100.74         67.98        86.83 o                         
   1  39   1        247.28        111.26        83.62 o                         
   3  39   1        671.52        771.20       157.11 o                         
   5  39   1        400.98        247.24        88.37 o                         
   7  39   1        280.45        379.65        92.05 o                         
   9  39   1        338.64        489.80        97.38 o                         
  11  39   1        221.26        417.52       188.02 o                         
  13  39   1        358.65        359.03        98.42 o                         
  15  39   1        314.72        279.57       102.50 o                         
  17  39   1        561.11        439.06       152.71 o                         
  19  39   1        135.54        261.13       110.09 o                         
  21  39   1        237.93        201.16       147.25 o                         
  23  39   1         88.28        331.09       114.32 o                         
  25  39   1        233.68        204.66       101.39 o                         
   1  41   1        299.17        213.70       102.84 o                         
   3  41   1        608.59        686.88       273.10 o                         
   5  41   1        504.25        583.71       149.24 o                         
   7  41   1        255.91        215.75       109.02 o                         
   9  41   1         82.34         37.48        88.35 o                         
  11  41   1        533.14        380.19       134.06 o                         
  13  41   1        170.64        198.69       105.81 o                         
  15  41   1        102.30         70.28        88.76 o                         
  17  41   1        118.31        151.82        90.63 o                         
  19  41   1        294.60        128.51       128.51 o                         
  21  41   1          7.07        192.76       128.50 o                         
  23  41   1        148.35        224.89       144.57 o                         
   1  43   1        272.08        345.65       190.09 o                         
   3  43   1        360.46        225.33       114.47 o                         
   5  43   1        183.26        264.04       115.06 o                         
   7  43   1         28.29        -13.84       112.44 o                         
   9  43   1         92.17        108.16       104.07 o                         
  11  43   1         80.85        138.24       133.86 o                         
  13  43   1        329.06        348.05       121.16 o                         
  15  43   1         59.60         98.69        96.49 o                         
  17  43   1         81.18        151.48        90.63 o                         
  19  43   1         41.90        133.86       160.63 o                         
   1  45   1        123.42         -8.33        83.62 o                         
   3  45   1        276.31        161.35       113.40 o                         
   5  45   1         19.27        -18.74        79.51 o                         
   7  45   1         10.06        -27.03        76.99 o                         
   9  45   1         76.25        190.85       111.26 o                         
  11  45   1        274.20        191.69       112.83 o                         
  13  45   1         58.75          2.27        98.22 o                         
  15  45   1         28.27        -44.96        89.92 o                         
   1  47   1         45.08        -43.74        87.47 o                         
   3  47   1        148.43        -81.65       163.31 o                         
   5  47   1          2.61        183.83       106.66 o                         
   7  47   1         17.45        -39.56        92.70 o                         
  10   0   2      52563.96      63209.76      2983.24 o                         
  14   0   2      97613.58     118486.67      5206.51 o                         
  18   0   2       2978.98       2593.60       310.80 o                         
  22   0   2       4398.58       2915.85       380.56 o                         
  26   0   2       4293.35       4796.60       305.04 o                         
  30   0   2       6187.53       5984.23       301.95 o                         
  34   0   2       4809.12       4299.52       309.45 o                         
  38   0   2       1202.46       1228.73       172.43 o                         
  42   0   2        950.51       1040.30       192.12 o                         
   4   2   2       9498.91       9522.50       367.75 o                         
   6   2   2       3528.52       4434.20       154.94 o                         
   8   2   2      48153.86      50697.80      1183.09 o                         
  10   2   2      12462.07      13961.02       416.37 o                         
  12   2   2      45226.58      48977.23      1682.58 o                         
  14   2   2       1908.52       1889.42       249.12 o                         
  18   2   2        504.06        341.68        69.75 o                         
  20   2   2       8606.07       8856.80       338.33 o                         
  22   2   2        388.01        403.53        70.22 o                         
  24   2   2       6585.29       5982.51       247.00 o                         
  26   2   2        201.82        187.86        66.60 o                         
  28   2   2       8365.74       7641.05       268.32 o                         
  30   2   2        147.12         94.12        54.28 o                         
  32   2   2       3063.12       3290.12       205.65 o                         
  34   2   2        103.91         15.57        44.71 o                         
  36   2   2       4109.75       4646.67       216.68 o                         
  38   2   2         26.31         50.01        43.20 o                         
  40   2   2       1066.57       1174.59       143.14 o                         
  42   2   2          0.64         22.72        64.78 o                         
  44   2   2        470.50        450.81       104.34 o                         
   2   4   2      17552.50      18534.36       448.35 o                         
   4   4   2       1294.02       1426.81        81.25 o                         
   6   4   2       9331.17       9919.53       222.25 o                         
   8   4   2       6854.71       6306.66       160.26 o                         
  10   4   2      52921.59      57487.42      1131.68 o                         
  12   4   2       2503.42       2447.95       102.01 o                         
  14   4   2      64222.14      68705.14      1638.36 o                         
  16   4   2       9052.66       9389.88       305.33 o                         
  18   4   2       9811.79      10557.43       344.52 o                         
  20   4   2       1142.28       1155.60       112.46 o                         
  22   4   2       8288.66       8548.06       306.61 o                         
  24   4   2        701.40        541.26        91.98 o                         
  26   4   2       2622.05       2711.02       188.95 o                         
  28   4   2        379.92        457.24        80.40 o                         
  30   4   2       4075.62       3745.89       240.21 o                         
  32   4   2        856.51        826.74        98.17 o                         
  34   4   2       4390.31       4118.13       299.79 o                         
  36   4   2         56.94         47.56        45.64 o                         
  38   4   2        940.53       1044.51       104.97 o                         
  40   4   2         28.54        120.15        71.59 o                         
  42   4   2        768.02        914.15       171.26 o                         
  44   4   2         10.77         21.90        67.99 o                         
   0   6   2      21873.75      29759.04      1035.70 o                         
   2   6   2       2582.91       3194.51       107.02 o                         
   4   6   2      22035.96      22854.90       467.52 o                         
   6   6   2      12176.27      12717.45       247.76 o                         
   8   6   2      58886.76      61019.52      1097.37 o                         
  10   6   2       1459.65       1550.52        93.43 o                         
  12   6   2      23239.34      25114.50       584.21 o                         
  14   6   2      25596.75      26487.45       689.65 o                         
  16   6   2       6986.12       7233.90       243.19 o                         
  18   6   2       3303.34       3548.45       177.03 o                         
  20   6   2      16073.17      14393.62       447.37 o                         
  22   6   2       1197.90        958.64       104.88 o                         
  24   6   2       8214.48       7103.17       425.06 o                         
  26   6   2       1799.75       1951.96       176.92 o                         
  28   6   2       4302.54       4783.63       251.98 o                         
  30   6   2        143.92         76.67        54.41 o                         
  32   6   2       3283.99       3221.00       225.13 o                         
  34   6   2        276.94        517.87        84.76 o                         
  36   6   2       1546.61       1741.66       150.95 o                         
  38   6   2         68.16        186.55        65.07 o                         
  40   6   2        508.48        688.82       117.94 o                         
  42   6   2          1.99         37.74        69.64 o                         
  44   6   2        305.49        355.24        99.94 o                         
   2   8   2      43714.24      46059.39      1001.26 o                         
   4   8   2       3039.25       2973.92        94.63 o                         
   6   8   2      53712.22      54310.67       983.70 o                         
   8   8   2       1085.78       1580.77        66.59 o                         
  10   8   2      43420.52      45339.93       895.81 o                         
  12   8   2       6709.66       7602.68       187.72 o                         
  14   8   2      28234.44      29325.90       757.50 o                         
  16   8   2       2839.68       3748.49       170.59 o                         
  18   8   2      10432.29       9026.25       304.59 o                         
  20   8   2       2152.51       1741.33       136.65 o                         
  22   8   2       6095.22       5072.43       216.57 o                         
  24   8   2        445.08        631.07        89.04 o                         
  26   8   2        371.62        403.28       122.89 o                         
  28   8   2        732.76        859.53       112.91 o                         
  30   8   2       1740.67       1874.65       198.69 o                         
  32   8   2        436.77        572.60        99.60 o                         
  34   8   2       4358.44       4421.34       275.67 o                         
  36   8   2         77.98        129.88        69.78 o                         
  38   8   2        912.96       1012.12       201.74 o                         
  40   8   2         32.33         55.67        54.68 o                         
  42   8   2        656.71        764.72       124.03 o                         
  44   8   2          6.32         27.19        78.06 o                         
   0  10   2      78295.91      84499.83      2796.80 o                         
   2  10   2       2475.32       2896.74        99.17 o                         
   4  10   2      27474.38      29948.93       567.74 o                         
   6  10   2       1762.27       1633.43        68.48 o                         
   8  10   2      52807.43      58136.73      1055.01 o                         
  10  10   2       5069.50       5437.67       140.54 o                         
  12  10   2      15577.29      15269.89       338.27 o                         
  14  10   2        372.57        425.69        41.91 o                         
  16  10   2      11551.59      10017.77       262.95 o                         
  18  10   2        615.74        614.91        78.01 o                         
  20  10   2      11488.36      11695.76       371.61 o                         
  22  10   2        107.73        103.85        51.01 o                         
  24  10   2       7868.40       7202.23       283.04 o                         
  26  10   2       3519.53       3273.44       209.29 o                         
  28  10   2       2936.83       2446.31       185.51 o                         
  30  10   2        185.74         71.88        52.60 o                         
  32  10   2       3350.92       3051.70       218.33 o                         
  34  10   2         72.22         70.57        56.34 o                         
  36  10   2       1024.62       1004.96       129.65 o                         
  38  10   2         79.24        122.92        65.71 o                         
  40  10   2        490.23        461.47        98.32 o                         
  42  10   2          8.08        169.61        81.88 o                         
  44  10   2        197.84        123.10        81.23 o                         
   2  12   2      22944.39      24355.57       557.11 o                         
   4  12   2       9696.55      11460.06       262.82 o                         
   6  12   2      18981.61      19146.14       382.84 o                         
   8  12   2       8318.63       9311.28       211.52 o                         
  10  12   2      16977.41      18234.92       369.33 o                         
  12  12   2       4244.13       4973.00       142.99 o                         
  14  12   2      17986.52      18920.76       412.21 o                         
  16  12   2       2651.90       2602.53       111.74 o                         
  18  12   2       9658.89      10196.26       336.83 o                         
  20  12   2       1218.91       2163.69       158.43 o                         
  22  12   2       5700.74       5048.90       218.58 o                         
  24  12   2        522.86        441.16        79.98 o                         
  26  12   2        968.89       1196.75       139.14 o                         
  28  12   2       1431.30       1456.47       146.20 o                         
  30  12   2       2854.49       3180.47       252.08 o                         
  32  12   2        367.13        216.19        75.01 o                         
  34  12   2       4754.46       4662.24       337.23 o                         
  36  12   2         33.10         86.28        59.96 o                         
  38  12   2       1203.96       1236.79       170.91 o                         
  40  12   2         19.06         19.21        58.99 o                         
  42  12   2        663.41        459.71       111.90 o                         
   0  14   2      12007.76      12623.20       503.45 o                         
   2  14   2       2688.35       3483.68       133.39 o                         
   4  14   2       2276.34       2423.68       116.03 o                         
   6  14   2       2104.49       1844.61        75.47 o                         
   8  14   2      16233.39      17201.17       358.56 o                         
  10  14   2       1380.04       1733.54        80.80 o                         
  12  14   2      10843.86      10100.70       250.31 o                         
  14  14   2       2371.15       2143.74       103.43 o                         
  16  14   2      15721.15      16706.86       421.08 o                         
  18  14   2        141.53        134.13        42.68 o                         
  20  14   2      10820.38      12088.52       382.47 o                         
  22  14   2       1178.99        991.71       106.83 o                         
  24  14   2      12452.21      11922.74       507.50 o                         
  26  14   2       1513.96       1632.33       146.70 o                         
  28  14   2       2755.69       2657.61       195.87 o                         
  30  14   2        228.00        265.78        71.91 o                         
  32  14   2       2444.00       2381.40       196.60 o                         
  34  14   2          3.22         26.85        56.95 o                         
  36  14   2       1114.27       1173.61       306.10 o                         
  38  14   2         79.40        107.76        69.56 o                         
  40  14   2        724.86        738.84       111.09 o                         
  42  14   2         20.69         29.70        80.97 o                         
   2  16   2      14847.97      15497.50       402.25 o                         
   4  16   2       6499.29       7658.63       264.63 o                         
   6  16   2       4132.45       3650.11       139.62 o                         
   8  16   2       6547.14       6546.21       212.35 o                         
  10  16   2      15339.75      13546.43       310.86 o                         
  12  16   2        583.84        601.80        76.24 o                         
  14  16   2      22335.50      21935.73       582.44 o                         
  16  16   2       2340.70       2682.62       134.61 o                         
  18  16   2       6304.63       6593.47       247.15 o                         
  20  16   2        437.70        640.00        86.17 o                         
  22  16   2       2258.29       2537.17       177.36 o                         
  24  16   2         32.76         65.89        45.24 o                         
  26  16   2       2263.91       2418.28       194.84 o                         
  28  16   2       1453.60       1267.96       133.84 o                         
  30  16   2       2658.90       2807.38       214.42 o                         
  32  16   2        682.68        770.03       109.24 o                         
  34  16   2       2514.48       2364.32       197.80 o                         
  36  16   2         98.58        104.09        59.72 o                         
  38  16   2        774.81        798.89       122.89 o                         
  40  16   2         11.04         90.32        76.37 o                         
  42  16   2        415.03        503.40       147.81 o                         
   0  18   2      24193.09      22790.82       874.53 o                         
   2  18   2       1184.92       1393.00       122.08 o                         
   4  18   2      13910.62      13468.97       335.95 o                         
   6  18   2        983.67       1102.83       103.39 o                         
   8  18   2      17587.79      17863.73       418.71 o                         
  10  18   2       1825.53       2239.77       100.12 o                         
  12  18   2      12100.46      11925.94       287.64 o                         
  14  18   2       3167.88       2720.37       124.44 o                         
  16  18   2       2880.89       2821.88       163.24 o                         
  18  18   2        873.19        879.87        99.88 o                         
  20  18   2       2115.50       2644.98       179.75 o                         
  22  18   2        353.19        631.66        87.61 o                         
  24  18   2       6432.85       5870.41       248.69 o                         
  26  18   2        507.62        534.52        85.69 o                         
  28  18   2       1688.82       1677.20       162.91 o                         
  30  18   2        547.29        615.36       159.14 o                         
  32  18   2        896.13        962.96       170.62 o                         
  34  18   2         76.80         37.85        63.80 o                         
  36  18   2        654.76        701.91       126.53 o                         
  38  18   2         66.59        -18.78        64.33 o                         
  40  18   2        526.01        273.22       102.26 o                         
   2  20   2      11265.78      12357.30       418.19 o                         
   4  20   2        722.26        806.66        74.87 o                         
   6  20   2       7253.33       6800.02       208.23 o                         
   8  20   2        173.71        202.77        44.70 o                         
  10  20   2      11986.35      12024.57       337.95 o                         
  12  20   2       2882.96       2686.89       161.06 o                         
  14  20   2      11415.33      12017.92       381.89 o                         
  16  20   2       3555.95       3312.44       182.63 o                         
  18  20   2       3427.08       3479.67       264.51 o                         
  20  20   2         93.65        204.21        76.81 o                         
  22  20   2       1076.35       1050.11       146.74 o                         
  24  20   2        771.54        701.23       160.23 o                         
  26  20   2       1462.17       1778.36       200.42 o                         
  28  20   2        436.15        372.20       105.94 o                         
  30  20   2       1378.22       1514.16       185.93 o                         
  32  20   2        333.07        358.90        89.89 o                         
  34  20   2        976.89       1338.62       227.16 o                         
  36  20   2         89.91        298.02        94.67 o                         
  38  20   2        293.72        414.11       101.93 o                         
  40  20   2          3.93          0.00       103.49 o                         
   0  22   2      12793.78      14960.70       541.24 o                         
   2  22   2         60.66        214.73        52.77 o                         
   4  22   2       7664.58       7581.44       230.17 o                         
   6  22   2       3273.63       3277.82       173.50 o                         
   8  22   2       5143.85       5145.36       176.55 o                         
  10  22   2       1090.73        964.85        92.44 o                         
  12  22   2       6771.17       7278.25       275.97 o                         
  14  22   2       4695.92       3812.78       201.94 o                         
  16  22   2        792.80       1047.90       110.52 o                         
  18  22   2       1604.67       1442.34       216.77 o                         
  20  22   2        771.92       1063.79       145.76 o                         
  22  22   2        293.70        403.15       106.80 o                         
  24  22   2       3220.38       3747.93       340.40 o                         
  26  22   2        343.64        388.80       101.93 o                         
  28  22   2       2195.67       2585.95       247.65 o                         
  30  22   2         74.23         26.02        68.06 o                         
  32  22   2        853.34        768.51       162.18 o                         
  34  22   2        169.82        147.87       131.74 o                         
  36  22   2        405.22        521.93       112.56 o                         
  38  22   2          8.13        158.32        87.62 o                         
   2  24   2       1500.12       1823.95       150.13 o                         
   4  24   2       1294.13       1118.43        97.28 o                         
   6  24   2       3212.38       3439.77       171.84 o                         
   8  24   2       1342.99       1702.95       117.58 o                         
  10  24   2       5301.52       5355.31       242.55 o                         
  12  24   2       1299.34       1519.22       138.39 o                         
  14  24   2       6496.20       6821.38       273.35 o                         
  16  24   2       1353.18       1607.05       145.20 o                         
  18  24   2       4657.42       4746.61       401.30 o                         
  20  24   2        608.83        656.83       121.25 o                         
  22  24   2       2188.61       2609.01       240.77 o                         
  24  24   2        659.41        787.34       272.67 o                         
  26  24   2       1270.52       1198.09       243.99 o                         
  28  24   2        141.28        261.94        85.34 o                         
  30  24   2       1181.42       1161.11       179.48 o                         
  32  24   2         89.50        -23.48        56.74 o                         
  34  24   2        637.01        576.34       118.15 o                         
  36  24   2         40.17          3.18        74.97 o                         
  38  24   2        136.39         53.19       118.55 o                         
   0  26   2       1418.74       1449.57       191.44 o                         
   2  26   2         34.21         66.29        41.48 o                         
   4  26   2       6685.35       6372.82       218.13 o                         
   6  26   2       1615.36       1659.82       148.11 o                         
   8  26   2       2214.29       2143.07       157.01 o                         
  10  26   2       1535.14       1741.53       222.65 o                         
  12  26   2       3320.75       2999.40       202.08 o                         
  14  26   2        241.42        348.63        72.98 o                         
  16  26   2       1076.19       1132.82       122.98 o                         
  18  26   2       1492.85        997.63       153.34 o                         
  20  26   2       1642.44       1330.27       173.73 o                         
  22  26   2        243.87        239.81        77.12 o                         
  24  26   2       1294.31       1547.99       199.39 o                         
  26  26   2        900.82       1156.19       164.57 o                         
  28  26   2       1441.52       1424.29       226.03 o                         
  30  26   2         16.99         38.07        66.64 o                         
  32  26   2        757.07        755.44       143.56 o                         
  34  26   2        114.20        136.23        75.30 o                         
  36  26   2        323.62        183.80        84.34 o                         
   2  28   2       4612.56       4792.03       175.89 o                         
   4  28   2       2126.26       2328.37       148.92 o                         
   6  28   2       3380.23       3513.08       187.13 o                         
   8  28   2         56.76        146.53        59.16 o                         
  10  28   2       2337.63       2719.03       265.20 o                         
  12  28   2        416.23        372.36        81.41 o                         
  14  28   2        864.24        926.24       117.31 o                         
  16  28   2        262.11        330.64        76.15 o                         
  18  28   2       2796.89       2517.49       242.30 o                         
  20  28   2        162.93        179.23        76.38 o                         
  22  28   2       1078.38       1004.26       152.38 o                         
  24  28   2        277.88        331.90       162.79 o                         
  26  28   2        490.76        499.65       107.80 o                         
  28  28   2        114.09         19.88        69.51 o                         
  30  28   2        823.64        852.54       148.89 o                         
  32  28   2         27.81          1.99        72.73 o                         
  34  28   2        446.03        503.93       110.98 o                         
   0  30   2       1842.09       1889.99       168.54 o                         
   2  30   2       1269.43       1497.77       112.46 o                         
   4  30   2       4674.54       4396.55       198.53 o                         
   6  30   2         66.73         45.39        48.94 o                         
   8  30   2        809.00       1115.74       131.85 o                         
  10  30   2         33.51        118.50        73.62 o                         
  12  30   2        933.84        786.23       108.10 o                         
  14  30   2        328.92        263.91        69.14 o                         
  16  30   2        542.14        761.43       170.14 o                         
  18  30   2        330.33        267.55        91.82 o                         
  20  30   2       1805.00       1638.19       203.09 o                         
  22  30   2         11.10         86.67        76.37 o                         
  24  30   2        942.60       1014.85       155.89 o                         
  26  30   2        655.63        667.93       131.79 o                         
  28  30   2        634.42        462.02       113.78 o                         
  30  30   2         18.01         27.00       117.42 o                         
  32  30   2        324.18        241.39       109.70 o                         
  34  30   2         16.16         -7.59        74.06 o                         
   2  32   2       2490.93       2381.94       146.70 o                         
   4  32   2       1958.75       1734.96       135.22 o                         
   6  32   2        749.48        811.08       116.06 o                         
   8  32   2         47.56         39.40        50.93 o                         
  10  32   2        824.38        769.11       112.64 o                         
  12  32   2         83.01         58.88        55.31 o                         
  14  32   2        916.93        781.12       115.40 o                         
  16  32   2        150.60         85.24        75.18 o                         
  18  32   2       2291.00       2460.59       358.08 o                         
  20  32   2        183.71        119.88        73.62 o                         
  22  32   2        609.97        663.14       122.97 o                         
  24  32   2          7.85        131.52        71.31 o                         
  26  32   2        423.72        403.11       106.27 o                         
  28  32   2         97.21        156.71       107.61 o                         
  30  32   2        401.95        286.46       100.73 o                         
  32  32   2         10.84        -34.08        68.16 o                         
   0  34   2       2321.63       1951.64       178.16 o                         
   2  34   2        573.56        481.20        69.93 o                         
   4  34   2       2116.38       2307.93       158.17 o                         
   6  34   2        394.30        290.27        69.97 o                         
   8  34   2        505.07        308.72        82.28 o                         
  10  34   2        162.53        152.66        64.05 o                         
  12  34   2        870.07        649.95       104.84 o                         
  14  34   2         25.85        -19.54        47.92 o                         
  16  34   2       1059.94       1270.55       175.95 o                         
  18  34   2         73.84         93.29        66.63 o                         
  20  34   2       1354.62       1066.01       158.45 o                         
  22  34   2        111.79        119.70       120.71 o                         
  24  34   2       1067.00       1063.22       162.10 o                         
  26  34   2        358.48        415.11       100.85 o                         
  28  34   2        188.15        136.78        80.89 o                         
  30  34   2          7.74         72.95       104.27 o                         
   2  36   2       3692.67       3528.47       198.79 o                         
   4  36   2        224.64        239.17        56.65 o                         
   6  36   2        499.27        398.45        80.74 o                         
   8  36   2        145.71        130.99        67.30 o                         
  10  36   2        634.34        560.12       104.11 o                         
  12  36   2          5.66         16.94        57.33 o                         
  14  36   2        727.42        724.13       116.99 o                         
  16  36   2         41.06         65.13       103.28 o                         
  18  36   2        817.00        546.18       149.53 o                         
  20  36   2         98.06        148.72        85.85 o                         
  22  36   2        131.94         91.85        64.77 o                         
  24  36   2         97.98         78.05        75.19 o                         
  26  36   2        395.15        411.51       156.69 o                         
  28  36   2         77.08        250.40        89.73 o                         
   0  38   2       2535.90       2723.75       306.16 o                         
   2  38   2        155.49        103.52        51.30 o                         
   4  38   2       1084.52       1100.38       117.65 o                         
   6  38   2         24.89         70.19        50.93 o                         
   8  38   2        412.30        440.85        84.94 o                         
  10  38   2        193.75        194.43        75.38 o                         
  12  38   2        140.74        109.91        66.82 o                         
  14  38   2        243.49        332.13       100.83 o                         
  16  38   2        421.73        468.37       128.00 o                         
  18  38   2        174.21        215.81        96.83 o                         
  20  38   2        136.01        156.60        83.98 o                         
  22  38   2         56.25        161.91        73.86 o                         
  24  38   2        487.64        467.13       115.55 o                         
   2  40   2        741.04        742.78        98.69 o                         
   4  40   2        127.07        168.17        60.13 o                         
   6  40   2        195.97        150.87        58.59 o                         
   8  40   2         64.61        196.55        61.17 o                         
  10  40   2         87.22        143.28        60.05 o                         
  12  40   2        109.18         91.87        76.27 o                         
  14  40   2         90.56         95.21        78.81 o                         
  16  40   2         89.73        169.74        92.42 o                         
  18  40   2        330.40        285.00       119.61 o                         
  20  40   2          9.80         39.38        80.93 o                         
  22  40   2        113.42        163.04        91.19 o                         
   0  42   2        140.68         85.76        75.22 o                         
   2  42   2         14.38        -26.21        52.42 o                         
   4  42   2        350.79        392.32        89.08 o                         
   6  42   2          6.84         43.47        57.84 o                         
   8  42   2        140.70        120.71        62.94 o                         
  10  42   2         74.25         49.19        91.89 o                         
  12  42   2          9.51         69.93       125.83 o                         
  14  42   2         24.55        -41.13        82.27 o                         
  16  42   2        355.85        335.39       110.80 o                         
  18  42   2         21.77        167.39        90.57 o                         
   2  44   2         94.71         59.00        96.49 o                         
   4  44   2          4.18        120.31        92.11 o                         
   6  44   2        180.23        271.27       127.23 o                         
   8  44   2         19.30        259.93       102.83 o                         
  10  44   2         49.27        117.60       103.65 o                         
  12  44   2         69.73        -58.90       139.21 o                         
   3   1   3      11401.25      14056.44       545.08 o                         
   5   1   3       3214.57       3744.19       219.69 o                         
   7   1   3      11243.23       8415.30       279.10 o                         
   9   1   3       2610.93       2482.39       156.27 o                         
  11   1   3       3037.62       3214.61       208.40 o                         
  13   1   3       2347.09       2410.10       276.37 o                         
  15   1   3      10962.70      10304.86       463.08 o                         
  17   1   3       3433.58       4015.52       279.08 o                         
  19   1   3       6571.91       7430.16       369.55 o                         
  21   1   3       8350.00       8326.03       699.98 o                         
  23   1   3        115.61         63.23        60.42 o                         
  25   1   3       1301.15       1148.50       135.43 o                         
  27   1   3       1832.50       1762.22       147.94 o                         
  29   1   3       2217.36       2051.78       169.73 o                         
  31   1   3       1145.97        991.73       109.62 o                         
  33   1   3       1101.54       1170.89       117.91 o                         
  35   1   3        704.98        698.16        92.57 o                         
  37   1   3        775.49        696.37        91.45 o                         
  39   1   3        355.71        372.28        74.06 o                         
  41   1   3        193.49        160.11        68.93 o                         
   3   3   3      15210.94      12867.20       528.19 o                         
   5   3   3       3427.60       3025.66       153.61 o                         
   7   3   3       4722.31       6497.19       199.70 o                         
   9   3   3       1106.48       1314.50        89.75 o                         
  11   3   3       4203.21       2905.81       121.42 o                         
  13   3   3       5899.85       4393.12       151.03 o                         
  15   3   3       7520.45       7996.17       363.23 o                         
  17   3   3       6958.94       6887.73       306.53 o                         
  19   3   3       4366.74       4062.95       223.62 o                         
  21   3   3      12268.65      11929.45       397.64 o                         
  23   3   3       1451.30       1404.71       141.26 o                         
  25   3   3        568.90        603.53       106.66 o                         
  27   3   3       2437.60       2441.21       191.67 o                         
  29   3   3        952.27        956.85       128.22 o                         
  31   3   3       1514.96       1259.92       131.08 o                         
  33   3   3        669.47       1109.04       174.63 o                         
  35   3   3        638.34        606.14       107.37 o                         
  37   3   3        761.94        823.10       104.08 o                         
  39   3   3        275.95        328.39        71.72 o                         
  41   3   3        204.34        261.48        69.84 o                         
   1   5   3      11575.86      12236.62       359.75 o                         
   3   5   3       7098.94       5791.47       171.59 o                         
   5   5   3      12046.90      10996.77       274.57 o                         
   7   5   3       4718.06       6228.15       156.51 o                         
   9   5   3       5663.47       5892.18       150.16 o                         
  11   5   3       5571.77       5016.98       141.55 o                         
  13   5   3       6871.27       6880.25       221.07 o                         
  15   5   3       6232.16       5685.67       191.61 o                         
  17   5   3       4958.45       4533.61       206.09 o                         
  19   5   3       2424.56       2277.23       174.24 o                         
  21   5   3       7622.26       6810.07       278.23 o                         
  23   5   3       1069.48        892.02       112.08 o                         
  25   5   3       1428.29       1315.38       155.23 o                         
  27   5   3       3735.03       3691.43       248.67 o                         
  29   5   3       1531.11       1587.53       157.87 o                         
  31   5   3       1470.71       1334.54       151.32 o                         
  33   5   3       1093.75        951.44       112.11 o                         
  35   5   3        671.35        812.95       112.74 o                         
  37   5   3        625.91        806.37        99.10 o                         
  39   5   3        536.37        753.74       150.87 o                         
  41   5   3        150.90        141.96        60.99 o                         
   1   7   3       7086.46       7322.79       218.68 o                         
   3   7   3      13044.97      13601.58       322.67 o                         
   5   7   3       1072.92       1357.96        84.72 o                         
   7   7   3      16873.24      15278.73       307.56 o                         
   9   7   3       1565.86       1080.19        70.59 o                         
  11   7   3      12453.31      12974.45       289.98 o                         
  13   7   3       2659.09       3154.22       142.87 o                         
  15   7   3       9738.47      10287.92       295.00 o                         
  17   7   3      11374.22      10693.21       519.12 o                         
  19   7   3       1147.66       1424.71       133.66 o                         
  21   7   3       5358.01       5607.38       240.04 o                         
  23   7   3       2052.22       1745.82       186.33 o                         
  25   7   3       1420.38       1109.12       128.77 o                         
  27   7   3       3061.69       3471.90       238.74 o                         
  29   7   3        654.30        660.75       104.02 o                         
  31   7   3       1827.66       2000.50       186.43 o                         
  33   7   3        604.87        598.43       106.73 o                         
  35   7   3        479.19        569.79       106.17 o                         
  37   7   3        660.92        727.46       107.25 o                         
  39   7   3        272.65        229.58        67.04 o                         
  41   7   3        198.74        280.28        79.91 o                         
   1   9   3      26357.03      24146.85       562.54 o                         
   3   9   3       3507.60       3641.70       123.70 o                         
   5   9   3      11208.35      11768.49       263.33 o                         
   7   9   3       8480.94       8765.87       199.48 o                         
   9   9   3       3856.09       3668.56       121.45 o                         
  11   9   3       7957.67       8724.47       214.95 o                         
  13   9   3       4848.69       4606.22       170.85 o                         
  15   9   3       8214.06       7129.93       224.72 o                         
  17   9   3       3908.81       4184.19       220.34 o                         
  19   9   3       4396.54       4634.35       222.71 o                         
  21   9   3       3487.45       3488.60       209.21 o                         
  23   9   3        772.53       1143.68       125.75 o                         
  25   9   3        877.81       1051.81       124.44 o                         
  27   9   3       5023.02       4677.89       262.51 o                         
  29   9   3       1037.08       1116.38       140.62 o                         
  31   9   3       1294.98       1320.97       149.13 o                         
  33   9   3        691.20        834.63       123.83 o                         
  35   9   3        456.46        402.70        89.37 o                         
  37   9   3        370.51        369.13        86.49 o                         
  39   9   3        424.33        274.97        96.73 o                         
  41   9   3        117.25        137.97       110.10 o                         
   1  11   3       8318.77       7272.36       213.35 o                         
   3  11   3       3774.05       4112.49       135.39 o                         
   5  11   3       8882.43       8361.13       201.79 o                         
   7  11   3       4598.53       4607.04       147.11 o                         
   9  11   3      10017.02       9900.09       239.43 o                         
  11  11   3       4267.42       4062.13       133.91 o                         
  13  11   3      15674.92      13700.11       369.86 o                         
  15  11   3       6387.89       5959.00       205.08 o                         
  17  11   3      12786.75      11659.08       383.89 o                         
  19  11   3        662.31        766.01        97.98 o                         
  21  11   3       1538.86       1630.02       145.45 o                         
  23  11   3       1827.98       2589.55       192.95 o                         
  25  11   3       1484.53       1192.30       185.53 o                         
  27  11   3       2554.04       2891.59       214.71 o                         
  29  11   3        418.14        362.89        79.45 o                         
  31  11   3       2017.38       1621.96       164.39 o                         
  33  11   3        246.27        199.12        71.04 o                         
  35  11   3        445.21        704.97       116.81 o                         
  37  11   3        318.38        391.53       126.06 o                         
  39  11   3        118.44        167.60       105.13 o                         
  41  11   3        170.10        203.02       100.37 o                         
   1  13   3       8755.17       9311.77       259.97 o                         
   3  13   3       2285.44       2417.90       112.50 o                         
   5  13   3      10881.89      10239.27       241.54 o                         
   7  13   3      14761.39      13427.99       302.18 o                         
   9  13   3       7510.63       6781.06       196.35 o                         
  11  13   3       5592.54       5777.55       162.67 o                         
  13  13   3       2654.35       3415.50       153.43 o                         
  15  13   3       5967.30       5182.53       214.15 o                         
  17  13   3       4371.26       3591.87       198.28 o                         
  19  13   3       4964.58       4396.94       230.10 o                         
  21  13   3       2409.81       2002.30       162.97 o                         
  23  13   3       1204.22       1166.13       125.81 o                         
  25  13   3       2678.48       2127.43       179.92 o                         
  27  13   3       2092.92       2043.56       180.21 o                         
  29  13   3        774.81        940.05       146.99 o                         
  31  13   3        519.78        593.95       171.75 o                         
  33  13   3        535.50        479.65       108.66 o                         
  35  13   3        336.23        377.16       105.34 o                         
  37  13   3        116.82        156.03       171.81 o                         
  39  13   3        322.93        327.69       108.11 o                         
   1  15   3       4133.80       4098.43       127.60 o                         
   3  15   3       9558.50       9005.93       294.31 o                         
   5  15   3       7053.07       6544.06       265.03 o                         
   7  15   3      12846.52      13273.05       337.26 o                         
   9  15   3       3102.93       3821.24       161.75 o                         
  11  15   3       6452.69       5439.08       181.66 o                         
  13  15   3       2809.23       3215.77       185.95 o                         
  15  15   3       5702.20       5392.72       285.86 o                         
  17  15   3       4482.20       3744.93       359.03 o                         
  19  15   3        745.59        768.51       150.82 o                         
  21  15   3        384.66        312.27        88.59 o                         
  23  15   3       2045.43       1483.38       184.19 o                         
  25  15   3       1134.07        935.64       139.51 o                         
  27  15   3       1140.19       1053.65       151.05 o                         
  29  15   3        369.77        234.27        87.92 o                         
  31  15   3       1390.31       1433.47       229.31 o                         
  33  15   3        278.44        329.28        98.83 o                         
  35  15   3        505.08        468.43       117.88 o                         
  37  15   3        248.10         38.31        79.90 o                         
  39  15   3         25.40         71.25        85.10 o                         
   1  17   3       3551.25       3560.32       187.55 o                         
   3  17   3        388.98        275.93        55.15 o                         
   5  17   3      10520.21      10796.85       313.86 o                         
   7  17   3       4045.56       4433.11       185.03 o                         
   9  17   3       8551.09       8573.25       253.08 o                         
  11  17   3        399.32        343.46        54.06 o                         
  13  17   3       2660.72       2729.68       173.32 o                         
  15  17   3       1335.82       1482.26       173.26 o                         
  17  17   3       4415.03       4490.99       332.23 o                         
  19  17   3       3588.99       3626.58       279.55 o                         
  21  17   3       1456.81       1573.13       186.54 o                         
  23  17   3       1107.59       1199.46       163.68 o                         
  25  17   3       1129.31       1372.81       217.54 o                         
  27  17   3        550.79        508.65       108.46 o                         
  29  17   3        737.32        685.00       131.74 o                         
  31  17   3        538.27        486.24       114.90 o                         
  33  17   3        442.54        274.29        96.67 o                         
  35  17   3        442.19        323.58       114.41 o                         
  37  17   3         82.17        141.46        85.02 o                         
  39  17   3        447.61        397.97       104.75 o                         
   1  19   3       2013.63       1809.62       132.89 o                         
   3  19   3       3701.81       3970.48       188.41 o                         
   5  19   3       2980.10       3576.60       164.72 o                         
   7  19   3       9895.49       8766.80       261.21 o                         
   9  19   3        608.38        595.79        73.66 o                         
  11  19   3        530.92        641.33        73.03 o                         
  13  19   3       2181.13       2404.37       256.69 o                         
  15  19   3        668.79        798.59       139.33 o                         
  17  19   3       4181.57       4417.16       327.72 o                         
  19  19   3        519.60        690.83       125.41 o                         
  21  19   3       2208.84       2642.04       250.46 o                         
  23  19   3       1390.74       1550.14       212.63 o                         
  25  19   3       1085.85       1253.37       214.53 o                         
  27  19   3        554.84        618.47       130.63 o                         
  29  19   3        688.72        926.21       152.67 o                         
  31  19   3        930.81        959.23       149.85 o                         
  33  19   3        251.22        238.11        92.06 o                         
  35  19   3        607.65        525.55       185.72 o                         
  37  19   3        314.27        282.81       108.31 o                         
   1  21   3        505.01        617.89        83.20 o                         
   3  21   3        506.70        644.70        81.75 o                         
   5  21   3       1892.40       2209.57       140.61 o                         
   7  21   3       4854.45       3928.57       183.79 o                         
   9  21   3       1901.82       1861.00       129.57 o                         
  11  21   3       3220.03       3285.55       308.30 o                         
  13  21   3         65.96         71.51        59.51 o                         
  15  21   3       3248.19       3883.23       297.02 o                         
  17  21   3       2584.31       2420.43       271.68 o                         
  19  21   3       1496.97       1798.08       207.64 o                         
  21  21   3       1033.52       1599.20       198.24 o                         
  23  21   3        973.80       1115.10       168.00 o                         
  25  21   3        838.59        886.74       187.55 o                         
  27  21   3        349.39        442.78       100.58 o                         
  29  21   3        699.41        883.69       140.78 o                         
  31  21   3        249.50        398.69       125.53 o                         
  33  21   3        246.81        108.88        88.77 o                         
  35  21   3        346.71        561.56       180.64 o                         
  37  21   3        185.20        -40.02        80.04 o                         
   1  23   3       1133.49       1313.47       141.71 o                         
   3  23   3       1927.62       1954.05       151.05 o                         
   5  23   3       2626.19       3238.67       181.02 o                         
   7  23   3       3815.12       4549.63       206.09 o                         
   9  23   3        355.94        332.14        62.31 o                         
  11  23   3       1605.93       1471.88       134.86 o                         
  13  23   3       1784.91       1912.82       169.22 o                         
  15  23   3         27.85         -2.33        61.58 o                         
  17  23   3       2331.28       2442.41       243.17 o                         
  19  23   3        385.49        318.37        95.34 o                         
  21  23   3       1283.74       1513.39       190.61 o                         
  23  23   3        700.15        838.15       140.70 o                         
  25  23   3        676.00        789.54       270.66 o                         
  27  23   3        455.38        569.38       117.47 o                         
  29  23   3        399.18        215.10       114.64 o                         
  31  23   3        305.91        227.65        89.52 o                         
  33  23   3        220.31        431.07       111.01 o                         
  35  23   3        307.59        392.48       104.17 o                         
   1  25   3       1869.64       1911.56       136.35 o                         
   3  25   3       1019.16        767.07        87.43 o                         
   5  25   3       3645.62       3749.57       200.23 o                         
   7  25   3        545.34        502.30        73.39 o                         
   9  25   3       1698.56       1770.32       132.76 o                         
  11  25   3       2256.85       2532.11       206.62 o                         
  13  25   3         44.55        -23.30        57.19 o                         
  15  25   3        883.37        946.50       156.10 o                         
  17  25   3        792.34       1081.03       166.04 o                         
  19  25   3        299.89        231.55       142.92 o                         
  21  25   3        744.89        993.46       162.29 o                         
  23  25   3        682.66        832.87       186.13 o                         
  25  25   3        545.86        357.98       108.77 o                         
  27  25   3        379.12        227.86       136.87 o                         
  29  25   3        353.13        445.46       113.00 o                         
  31  25   3         31.77        241.03        87.09 o                         
  33  25   3         61.45        137.30        92.27 o                         
   1  27   3        765.97        832.99        97.96 o                         
   3  27   3        989.84        962.84       103.50 o                         
   5  27   3       1069.51       1319.59       117.82 o                         
   7  27   3       2649.94       2720.30       244.92 o                         
   9  27   3         17.22        -19.76        39.53 o                         
  11  27   3       1970.27       2115.59       202.55 o                         
  13  27   3       1430.54       1348.08       194.03 o                         
  15  27   3         51.27         13.87        70.26 o                         
  17  27   3        912.45        866.65       154.59 o                         
  19  27   3        159.95        128.60        80.87 o                         
  21  27   3        753.66        627.55       136.69 o                         
  23  27   3        246.79        328.31       113.31 o                         
  25  27   3        457.84        522.69       143.39 o                         
  27  27   3        496.64        633.04       132.59 o                         
  29  27   3        120.85         65.85       101.34 o                         
  31  27   3        110.32        -34.26        68.52 o                         
  33  27   3        156.02        -30.74        81.68 o                         
   1  29   3        593.63        708.19        84.43 o                         
   3  29   3        933.37        830.74        88.55 o                         
   5  29   3       1548.12       1319.68       119.26 o                         
   7  29   3        129.70         30.12        49.89 o                         
   9  29   3        710.48        704.96        92.69 o                         
  11  29   3       2591.89       2847.25       270.41 o                         
  13  29   3        132.67        186.37        87.92 o                         
  15  29   3        806.62        581.50       136.38 o                         
  17  29   3         78.18        136.94        85.33 o                         
  19  29   3        389.67        528.78       130.95 o                         
  21  29   3        623.36        683.32       177.19 o                         
  23  29   3        550.48        619.80       171.97 o                         
  25  29   3        611.37        723.47       143.09 o                         
  27  29   3        219.17         81.66        87.40 o                         
  29  29   3        466.40        364.47       107.11 o                         
  31  29   3         27.76         -2.78        80.00 o                         
   1  31   3        439.11        547.69        76.84 o                         
   3  31   3        562.27        629.71        83.51 o                         
   5  31   3        706.43        660.91       102.58 o                         
   7  31   3       1360.53       1498.80       129.94 o                         
   9  31   3        544.34        653.97        97.12 o                         
  11  31   3       1220.32       1020.25       220.28 o                         
  13  31   3       1523.70       1463.73       236.44 o                         
  15  31   3        282.17        466.80       122.90 o                         
  17  31   3        379.45        311.21       102.47 o                         
  19  31   3        494.53        152.40        91.58 o                         
  21  31   3        231.25        295.93       104.17 o                         
  23  31   3        371.24        465.22       123.70 o                         
  25  31   3        137.56        119.15        94.89 o                         
  27  31   3        491.08        252.28       112.18 o                         
  29  31   3          2.34         17.88        83.98 o                         
   1  33   3        309.05        324.84        59.23 o                         
   3  33   3        851.50        841.11        92.15 o                         
   5  33   3       1357.95       1193.95       172.71 o                         
   7  33   3        132.56        120.33        55.75 o                         
   9  33   3       2293.97       2401.96       255.07 o                         
  11  33   3        851.79        770.04       148.68 o                         
  13  33   3        494.07        590.32       133.27 o                         
  15  33   3         57.16        123.99        81.87 o                         
  17  33   3        159.26        127.41       112.58 o                         
  19  33   3         92.83         65.02        85.64 o                         
  21  33   3        402.52        469.64       128.66 o                         
  23  33   3        208.75         38.42        81.22 o                         
  25  33   3        197.20        -10.22       104.64 o                         
  27  33   3        105.96        145.52       100.85 o                         
   1  35   3        281.22        302.12        57.65 o                         
   3  35   3        559.25        594.41        79.64 o                         
   5  35   3        144.28         71.69        50.23 o                         
   7  35   3       1232.77       1329.32       139.72 o                         
   9  35   3        304.82        327.67       101.47 o                         
  11  35   3       1149.93       1088.05       181.98 o                         
  13  35   3        101.86        -40.16        80.32 o                         
  15  35   3         29.72        -39.50        79.01 o                         
  17  35   3        123.26         28.16        78.27 o                         
  19  35   3        178.71        124.40       105.72 o                         
  21  35   3        217.36        288.90       107.31 o                         
  23  35   3         93.00         44.08        91.84 o                         
   1  37   3         78.92         94.90        50.85 o                         
   3  37   3        353.83        329.12        60.25 o                         
   5  37   3        169.69        235.84        65.49 o                         
   7  37   3        210.07        282.54        89.54 o                         
   9  37   3        998.23        696.67       144.87 o                         
  11  37   3        287.68        413.19       123.35 o                         
  13  37   3         69.23         78.74        81.40 o                         
  15  37   3         81.96        -45.59       117.98 o                         
  17  37   3         46.03         98.70        92.72 o                         
  19  37   3        174.54        125.64        93.53 o                         
  21  37   3        149.75        183.92       164.89 o                         
   1  39   3        155.19        143.34        50.99 o                         
   3  39   3         17.35         55.19        54.74 o                         
   5  39   3        108.32        193.01        65.85 o                         
   7  39   3        127.81        -11.98        63.10 o                         
   9  39   3        473.84        549.15       106.71 o                         
  11  39   3        181.90         99.16       138.17 o                         
  13  39   3         63.95         30.43        82.29 o                         
  15  39   3         10.83        -18.86        77.82 o                         
  17  39   3        217.72        307.91       107.89 o                         
   1  41   3         85.63          4.30        55.85 o                         
   3  41   3        129.48        218.00        60.47 o                         
   5  41   3         73.90         95.19        61.31 o                         
   7  41   3        169.91        264.61        74.51 o                         
   9  41   3        282.75        171.08        81.79 o                         
  11  41   3         69.69        157.81        79.68 o                         
   4   0   4      13744.25      12239.51       757.25 o                         
   8   0   4       6005.39       5122.82       323.71 o                         
  12   0   4       2552.29       1875.00       294.64 o                         
  16   0   4       3305.83       3396.85       428.62 o                         
  20   0   4       2788.85       2673.19       385.71 o                         
  24   0   4       3464.62       3283.06       339.38 o                         
  28   0   4       1835.86       1383.74       226.42 o                         
  32   0   4       1402.06       1828.61       224.10 o                         
  36   0   4        414.94        467.89       123.14 o                         
   2   2   4      10226.85       9742.29       542.01 o                         
   4   2   4        340.99        571.32       109.61 o                         
   6   2   4       5443.54       4767.79       221.54 o                         
   8   2   4        502.49        346.39        56.25 o                         
  10   2   4       5729.51       5712.28       242.57 o                         
  12   2   4        792.79       1148.19       150.58 o                         
  14   2   4       7397.32       7023.72       373.47 o                         
  16   2   4        245.06        214.88        84.88 o                         
  18   2   4       2805.01       2794.77       238.35 o                         
  20   2   4        134.59         78.24        70.16 o                         
  22   2   4       5518.96       5243.44       274.08 o                         
  24   2   4         37.86        166.43        71.18 o                         
  26   2   4       3634.59       3655.35       257.52 o                         
  28   2   4         51.21         85.76        57.86 o                         
  30   2   4        115.06        255.12        67.09 o                         
  32   2   4          2.15        117.92        58.26 o                         
  34   2   4        341.60        413.56        80.28 o                         
  36   2   4         16.31         37.85        68.13 o                         
   0   4   4      15684.33      13765.41      1576.93 o                         
   2   4   4         59.00         12.58        30.24 o                         
   4   4   4      11840.88      10761.32       313.06 o                         
   6   4   4        238.58        245.67        43.28 o                         
   8   4   4       5223.31       5300.93       159.47 o                         
  10   4   4        624.77        723.11        78.38 o                         
  12   4   4       1085.01       1354.54       108.65 o                         
  14   4   4        365.05        571.99        92.59 o                         
  16   4   4       2890.90       3098.53       220.16 o                         
  18   4   4        255.45        273.44        75.76 o                         
  20   4   4       3818.93       3757.00       245.50 o                         
  22   4   4        203.14        196.19        72.84 o                         
  24   4   4       3872.51       4177.62       277.18 o                         
  26   4   4        154.72        103.06        71.87 o                         
  28   4   4       1941.96       2100.05       198.97 o                         
  30   4   4        199.03        142.00        73.80 o                         
  32   4   4       1421.60       1750.54       163.05 o                         
  34   4   4         35.97         40.62        52.64 o                         
  36   4   4        378.30        308.09        72.02 o                         
   2   6   4       3565.95       3815.06       162.28 o                         
   4   6   4        942.56        885.43        81.07 o                         
   6   6   4       6605.37       5720.69       212.67 o                         
   8   6   4        151.68        213.22        45.27 o                         
  10   6   4       7292.19       6888.50       264.60 o                         
  12   6   4       2158.53       1967.28       131.32 o                         
  14   6   4       4641.54       5196.96       246.05 o                         
  16   6   4        135.33        187.08        66.82 o                         
  18   6   4       2120.94       2142.25       175.82 o                         
  20   6   4        103.75        133.05        63.86 o                         
  22   6   4       4531.99       4476.80       278.07 o                         
  24   6   4         53.64         86.89        63.83 o                         
  26   6   4       2438.29       2584.20       214.40 o                         
  28   6   4        385.42        396.71        92.92 o                         
  30   6   4        526.84        748.15       114.12 o                         
  32   6   4          0.96        112.68        68.41 o                         
  34   6   4        616.49        510.22       158.44 o                         
  36   6   4        116.04        107.27       118.19 o                         
   0   8   4       7554.17       7884.93       324.01 o                         
   2   8   4         82.43         12.34        28.05 o                         
   4   8   4       6935.78       6839.71       211.92 o                         
   6   8   4       1081.78       1169.64        84.83 o                         
   8   8   4       4088.52       4246.51       161.20 o                         
  10   8   4       1882.53       1906.98       128.25 o                         
  12   8   4       1982.14       2185.13       137.16 o                         
  14   8   4        566.42        554.89        91.00 o                         
  16   8   4       2497.29       2272.00       179.57 o                         
  18   8   4        163.58        293.01        78.52 o                         
  20   8   4       7146.84       6450.28       283.58 o                         
  22   8   4        131.60        147.59        66.85 o                         
  24   8   4       4301.27       4137.66       266.61 o                         
  26   8   4         28.17         16.59       108.66 o                         
  28   8   4       1798.06       1816.95       221.69 o                         
  30   8   4        416.56        589.64       127.13 o                         
  32   8   4       1133.22       1146.28       175.84 o                         
  34   8   4         17.35        159.95        83.08 o                         
  36   8   4        158.92        214.70        85.87 o                         
   2  10   4       4468.31       4291.73       159.55 o                         
   4  10   4        114.07        138.12        38.19 o                         
   6  10   4       7036.20       7751.77       208.31 o                         
   8  10   4       1154.77       1105.84        96.25 o                         
  10  10   4       8381.77       7806.34       282.34 o                         
  12  10   4        414.48        598.75       103.41 o                         
  14  10   4       2782.64       2223.57       219.63 o                         
  16  10   4        759.00        790.78       136.63 o                         
  18  10   4       3183.99       3089.40       271.34 o                         
  20  10   4        123.63        147.87        77.76 o                         
  22  10   4       3088.22       3314.46       288.67 o                         
  24  10   4         97.81         62.54        67.96 o                         
  26  10   4       1105.99        961.46       156.51 o                         
  28  10   4        130.89        233.07        91.78 o                         
  30  10   4        546.31        631.90       133.13 o                         
  32  10   4         16.89        212.68       118.28 o                         
  34  10   4        476.43        353.35       106.60 o                         
  36  10   4        113.01        -39.59        79.19 o                         
   0  12   4      12360.28      12058.44       551.10 o                         
   2  12   4        442.01        472.77        81.55 o                         
   4  12   4       6682.98       6334.05       312.40 o                         
   6  12   4       1374.11       1571.16       126.27 o                         
   8  12   4       6045.09       5634.98       227.99 o                         
  10  12   4       1405.88       1691.45       142.03 o                         
  12  12   4       3912.28       3916.36       283.07 o                         
  14  12   4       1140.56       1000.96       156.27 o                         
  16  12   4       1364.16       1754.48       201.44 o                         
  18  12   4         63.83        209.72        88.58 o                         
  20  12   4       4104.15       3859.22       313.97 o                         
  22  12   4         36.10         34.18        85.33 o                         
  24  12   4       2221.74       2139.68       239.66 o                         
  26  12   4         44.46         92.03        71.03 o                         
  28  12   4       1125.32       1167.10       296.71 o                         
  30  12   4         72.08         72.31        81.14 o                         
  32  12   4        530.18        598.44       128.85 o                         
  34  12   4         48.89        102.47        81.48 o                         
  36  12   4         91.64         99.34       109.23 o                         
   2  14   4       9231.83       8532.63       321.52 o                         
   4  14   4         82.82        113.59        50.42 o                         
   6  14   4       6031.46       5540.72       197.90 o                         
   8  14   4        484.89        406.22        76.49 o                         
  10  14   4       4924.44       4317.28       220.91 o                         
  12  14   4       1750.22       1881.71       177.26 o                         
  14  14   4       1091.93       1027.68       150.38 o                         
  16  14   4         80.64        104.42        86.45 o                         
  18  14   4       1681.77       1634.38       197.60 o                         
  20  14   4         46.74         46.87        68.41 o                         
  22  14   4       2168.24       2064.77       344.01 o                         
  24  14   4        179.88        285.44       165.72 o                         
  26  14   4        507.65        543.43       130.17 o                         
  28  14   4         23.14         91.40        83.35 o                         
  30  14   4        567.75        697.52       137.77 o                         
  32  14   4         47.43        145.00        85.66 o                         
  34  14   4        289.41        291.23       112.52 o                         
   0  16   4      10455.13       8288.68       459.26 o                         
   2  16   4       1048.26       1281.84       120.93 o                         
   4  16   4       1799.14       1879.57       143.42 o                         
   6  16   4         37.40          2.18        42.57 o                         
   8  16   4       1936.48       1542.99       136.47 o                         
  10  16   4        344.82        296.56        67.40 o                         
  12  16   4       4718.50       4071.69       275.42 o                         
  14  16   4       2284.02       2502.40       244.61 o                         
  16  16   4       1160.72        874.78       143.03 o                         
  18  16   4        521.76        418.93       113.25 o                         
  20  16   4       2109.53       2229.61       238.94 o                         
  22  16   4         31.51         51.50        73.22 o                         
  24  16   4       1718.64       1600.32       203.94 o                         
  26  16   4         71.53         81.10        74.26 o                         
  28  16   4       1024.95       1076.13       179.77 o                         
  30  16   4         19.82         52.34       125.92 o                         
  32  16   4        307.78        300.09       100.86 o                         
  34  16   4         35.42        111.57        93.60 o                         
   2  18   4       2661.28       2554.24       171.28 o                         
   4  18   4        365.06        426.50        84.04 o                         
   6  18   4       1737.39       1726.01       161.08 o                         
   8  18   4        337.79        233.53        68.75 o                         
  10  18   4       3354.84       2878.81       197.22 o                         
  12  18   4        991.00        978.84       136.89 o                         
  14  18   4       1396.81       1490.44       209.92 o                         
  16  18   4        382.93        301.52       101.01 o                         
  18  18   4       2379.16       2203.21       244.05 o                         
  20  18   4        236.30        277.26        94.94 o                         
  22  18   4       1877.62       1798.62       273.71 o                         
  24  18   4        211.87        164.39       132.89 o                         
  26  18   4        417.64        272.08       102.47 o                         
  28  18   4          2.73         47.44        74.06 o                         
  30  18   4        700.13        988.48       173.78 o                         
  32  18   4         76.01        -37.98        75.95 o                         
   0  20   4       8752.67       8880.82       426.11 o                         
   2  20   4       2299.24       2355.92       169.85 o                         
   4  20   4       1475.47       1459.48       133.84 o                         
   6  20   4        251.82        311.67        78.60 o                         
   8  20   4        528.76        408.93        84.06 o                         
  10  20   4          5.55        -28.66        57.33 o                         
  12  20   4       2388.79       2371.57       215.94 o                         
  14  20   4        342.35        292.47        96.82 o                         
  16  20   4        852.77       1217.67       182.98 o                         
  18  20   4        108.61         65.74        71.83 o                         
  20  20   4       1167.86       1066.85       179.33 o                         
  22  20   4         48.21         16.47        72.81 o                         
  24  20   4       1163.32       1197.78       190.21 o                         
  26  20   4         41.11         40.04        84.24 o                         
  28  20   4        793.61       1088.38       209.21 o                         
  30  20   4         90.86         94.90       125.29 o                         
  32  20   4        422.00        341.08       122.99 o                         
   2  22   4       1112.80       1306.70       118.42 o                         
   4  22   4        421.84        329.46        65.87 o                         
   6  22   4       1372.97       1034.29       120.34 o                         
   8  22   4        221.48        112.37        58.84 o                         
  10  22   4       2379.88       2204.64       208.17 o                         
  12  22   4        129.64        207.03        79.35 o                         
  14  22   4       1090.63       1170.31       171.15 o                         
  16  22   4        136.12         54.34        82.22 o                         
  18  22   4       1670.79       1804.48       222.63 o                         
  20  22   4        136.61        101.88        85.74 o                         
  22  22   4       1125.53       1037.15       167.62 o                         
  24  22   4         72.62         -0.87        76.51 o                         
  26  22   4        161.96         85.73        86.28 o                         
  28  22   4         17.24        145.41       181.93 o                         
  30  22   4        669.26        579.63       134.29 o                         
   0  24   4       5946.58       5729.09       330.08 o                         
   2  24   4       1518.26       1400.42       121.92 o                         
   4  24   4       1173.85       1096.17       110.16 o                         
   6  24   4        224.07        323.73        74.84 o                         
   8  24   4        604.09        612.73        98.76 o                         
  10  24   4         29.51        -29.49        58.99 o                         
  12  24   4        840.47       1186.11       173.83 o                         
  14  24   4         78.63         99.66        79.78 o                         
  16  24   4        930.57        726.82       140.25 o                         
  18  24   4         38.16        131.75        81.77 o                         
  20  24   4        708.11        642.21       213.40 o                         
  22  24   4          9.74         14.66       146.73 o                         
  24  24   4        502.43        541.86       216.84 o                         
  26  24   4          1.24        -46.20        92.41 o                         
  28  24   4        406.29        753.17       150.77 o                         
   2  26   4        468.53        746.41        96.23 o                         
   4  26   4         36.23         20.42        56.12 o                         
   6  26   4       1387.68       1334.62       138.90 o                         
   8  26   4        124.25        263.50        77.70 o                         
  10  26   4       1499.56       1379.89       169.14 o                         
  12  26   4         29.63         35.55        76.89 o                         
  14  26   4       1033.65       1196.50       183.19 o                         
  16  26   4        112.53        141.79        93.14 o                         
  18  26   4       1466.41       1386.24       197.14 o                         
  20  26   4         86.38         71.57        87.92 o                         
  22  26   4        763.12        674.80       151.57 o                         
  24  26   4         76.30         55.36        92.13 o                         
  26  26   4         85.19         86.65        92.44 o                         
   0  28   4       2424.66       2595.55       252.16 o                         
   2  28   4        433.03        402.83        75.82 o                         
   4  28   4       1296.30       1334.03       129.18 o                         
   6  28   4        339.55        294.52        81.39 o                         
   8  28   4       1114.93       1180.10       140.11 o                         
  10  28   4         59.66         77.82        70.07 o                         
  12  28   4        956.35        895.46       163.13 o                         
  14  28   4        105.09        280.81        99.69 o                         
  16  28   4        944.62        857.20       157.59 o                         
  18  28   4         51.17        107.02       107.29 o                         
  20  28   4        465.98        488.62       133.05 o                         
  22  28   4         90.14         87.50        91.81 o                         
  24  28   4        105.82         -3.00        80.87 o                         
  26  28   4          7.78        -41.08        82.16 o                         
   2  30   4        999.01        930.86       128.73 o                         
   4  30   4        145.30        177.95        62.30 o                         
   6  30   4       1232.18       1479.64       151.40 o                         
   8  30   4         33.52          5.71        92.64 o                         
  10  30   4        713.33       1032.73       148.75 o                         
  12  30   4         78.87          4.22        86.30 o                         
  14  30   4        594.97        589.89       139.99 o                         
  16  30   4        407.39        446.55       129.99 o                         
  18  30   4        569.60        489.30       133.52 o                         
  20  30   4         17.52        -39.00        77.99 o                         
  22  30   4        178.07        227.53       112.51 o                         
   0  32   4        291.71        363.31        89.27 o                         
   2  32   4         30.33         77.90        60.21 o                         
   4  32   4       1005.90        940.50       153.17 o                         
   6  32   4          4.49        -25.69        51.38 o                         
   8  32   4        488.07        336.07        98.23 o                         
  10  32   4          4.43         37.12        90.78 o                         
  12  32   4        442.58        694.75       143.99 o                         
  14  32   4        140.18         49.21        93.63 o                         
  16  32   4        582.83        464.36       125.11 o                         
  18  32   4        172.21        301.73       114.58 o                         
  20  32   4        130.00         56.42       131.84 o                         
   2  34   4        240.66        153.65        61.70 o                         
   4  34   4         48.06         63.15        58.27 o                         
   6  34   4        271.19        185.99        71.97 o                         
   8  34   4         25.70        -32.85        65.70 o                         
  10  34   4        205.36        192.52        98.54 o                         
  12  34   4         34.50        -41.68        83.35 o                         
  14  34   4        537.80        474.98       191.47 o                         
  16  34   4        219.72        157.47        93.14 o                         
   0  36   4         23.65        -46.31       102.56 o                         
   2  36   4          1.69        100.56        58.87 o                         
   4  36   4        265.59        286.15        76.18 o                         
   6  36   4         40.62         44.98        64.23 o                         
   8  36   4        159.04        107.53        81.00 o                         
  10  36   4         98.83         98.59        94.15 o                         
  12  36   4        237.63        267.65       118.14 o                         
   2  38   4        125.71         75.63        62.10 o                         
   4  38   4          9.04         48.65        55.03 o                         
   1   1   5       1533.29       1391.70       179.34 o                         
   3   1   5       1916.53       2104.76       247.53 o                         
   5   1   5        915.74        688.51       133.81 o                         
   7   1   5       3165.95       3237.27       227.96 o                         
   9   1   5       2138.40       2165.79       181.60 o                         
  11   1   5       1317.26       1229.90       136.91 o                         
  13   1   5        720.81        920.51       160.89 o                         
  15   1   5        654.46        952.99       127.63 o                         
  17   1   5       1064.27       1070.43       136.64 o                         
  19   1   5        762.70        823.55       122.77 o                         
  21   1   5        928.87        914.46       125.72 o                         
  23   1   5        631.72        772.34       100.47 o                         
  25   1   5        903.15        964.97       108.14 o                         
  27   1   5        185.15        163.50        67.81 o                         
  29   1   5        455.11        481.92       108.16 o                         
  31   1   5        392.11        470.23       110.77 o                         
   1   3   5       1986.77       2153.45       125.68 o                         
   3   3   5       3667.34       3533.05       216.36 o                         
   5   3   5        241.54        271.26        64.98 o                         
   7   3   5       2456.24       2383.71       149.21 o                         
   9   3   5       1286.29       1356.63       113.91 o                         
  11   3   5       1386.93       1267.88       131.88 o                         
  13   3   5        523.00        522.59        99.20 o                         
  15   3   5        832.29        922.57       129.62 o                         
  17   3   5        734.77        582.26       105.54 o                         
  19   3   5        920.67        872.39       129.08 o                         
  21   3   5        714.62        554.38       132.58 o                         
  23   3   5        541.09        452.77       136.87 o                         
  25   3   5        925.61        938.60       167.81 o                         
  27   3   5        386.18        269.95        99.71 o                         
  29   3   5        572.06        533.15       112.61 o                         
  31   3   5        285.27        247.75        91.70 o                         
   1   5   5        758.63        927.33        82.73 o                         
   3   5   5       1896.12       2133.56       164.81 o                         
   5   5   5       1802.14       2034.55       147.98 o                         
   7   5   5       2705.90       2972.79       168.15 o                         
   9   5   5       1583.59       1430.08       161.28 o                         
  11   5   5       1169.39        736.01       123.31 o                         
  13   5   5       1574.38       1331.79       186.41 o                         
  15   5   5        936.11        898.87       154.69 o                         
  17   5   5       1246.82       1272.56       184.46 o                         
  19   5   5       1102.54       1354.83       190.70 o                         
  21   5   5        836.22        973.93       171.12 o                         
  23   5   5        742.11        669.53       140.26 o                         
  25   5   5        599.57        499.41       108.32 o                         
  27   5   5        146.55        162.15       132.87 o                         
  29   5   5        172.20        135.49       125.20 o                         
   1   7   5       2527.90       2395.67       157.39 o                         
   3   7   5       4522.26       4367.61       278.36 o                         
   5   7   5        210.18        214.48        77.30 o                         
   7   7   5        957.50        965.39       118.89 o                         
   9   7   5       1546.61       2088.11       203.04 o                         
  11   7   5        692.32        565.09       112.27 o                         
  13   7   5       1962.37       1665.22       183.20 o                         
  15   7   5        292.96        227.29        92.77 o                         
  17   7   5        904.90       1283.03       190.54 o                         
  19   7   5        626.28        520.85       132.87 o                         
  21   7   5        502.72        508.99       122.65 o                         
  23   7   5        288.97        363.44       110.84 o                         
  25   7   5        699.77        691.61       147.28 o                         
  27   7   5        509.51        741.25       151.08 o                         
  29   7   5        403.11        404.22       114.69 o                         
   1   9   5       1052.18        870.68        94.42 o                         
   3   9   5       2547.59       2250.04       194.63 o                         
   5   9   5       1957.73       1784.01       176.15 o                         
   7   9   5       2061.25       1896.11       165.59 o                         
   9   9   5        358.14        199.74        84.28 o                         
  11   9   5        330.61        316.18        90.20 o                         
  13   9   5        956.06        907.06       130.19 o                         
  15   9   5       1010.23        967.78       160.00 o                         
  17   9   5        618.46        570.57       125.18 o                         
  19   9   5       1150.42       1160.37       177.96 o                         
  21   9   5        602.61        443.13       112.74 o                         
  23   9   5        603.29        627.42       137.36 o                         
  25   9   5        431.75        338.31       116.57 o                         
  27   9   5        178.65        211.97       109.14 o                         
  29   9   5        133.87        126.76       103.99 o                         
   1  11   5       1000.69        864.14       107.81 o                         
   3  11   5       3039.49       2626.25       210.51 o                         
   5  11   5        137.32        120.51        69.55 o                         
   7  11   5        556.82        587.00        94.45 o                         
   9  11   5        642.34        477.09       101.58 o                         
  11  11   5        349.51        504.78       109.63 o                         
  13  11   5       1925.17       1971.59       206.03 o                         
  15  11   5        154.07        258.38        91.81 o                         
  17  11   5        824.02       1226.61       177.37 o                         
  19  11   5        637.37        544.21       123.52 o                         
  21  11   5        392.23        394.08       120.65 o                         
  23  11   5        359.62        230.80       105.93 o                         
  25  11   5        574.48        513.51       166.73 o                         
  27  11   5        559.06        538.77       145.92 o                         
  29  11   5        226.72        517.43       136.99 o                         
   1  13   5        292.93        337.12        72.46 o                         
   3  13   5        979.67       1108.29       142.54 o                         
   5  13   5       2105.31       2126.89       174.48 o                         
   7  13   5        496.27        552.40        94.54 o                         
   9  13   5         85.39         81.19        78.06 o                         
  11  13   5        129.19         73.24        66.09 o                         
  13  13   5        688.64        719.35       127.07 o                         
  15  13   5        695.97        905.43       223.51 o                         
  17  13   5        734.82        668.63       137.40 o                         
  19  13   5        768.76        577.97       132.42 o                         
  21  13   5        613.00        479.71       122.40 o                         
  23  13   5        473.45        278.33       111.46 o                         
  25  13   5        445.16        541.81       136.03 o                         
  27  13   5        222.10         45.20       115.55 o                         
   1  15   5        388.37        272.69       122.58 o                         
   3  15   5       1792.94       1568.84       166.26 o                         
   5  15   5        601.98        565.91        98.70 o                         
   7  15   5        766.47        767.93       120.56 o                         
   9  15   5        236.60        283.84        95.27 o                         
  11  15   5        503.08        376.22        95.69 o                         
  13  15   5        860.04        806.16       134.09 o                         
  15  15   5        315.18        309.95       110.96 o                         
  17  15   5        757.97        767.01       148.37 o                         
  19  15   5        581.97        395.13       120.40 o                         
  21  15   5        296.84        224.45       107.01 o                         
  23  15   5        406.62        433.03       128.91 o                         
  25  15   5        310.99        319.49       116.74 o                         
  27  15   5        545.24        609.44       147.21 o                         
   1  17   5        285.16        265.57        71.73 o                         
   3  17   5        655.00        656.96       119.58 o                         
   5  17   5       3172.05       2790.04       207.01 o                         
   7  17   5        782.13       1125.63       151.57 o                         
   9  17   5        212.64        215.32        85.49 o                         
  11  17   5        212.86        264.19        84.79 o                         
  13  17   5        520.57        416.88       144.76 o                         
  15  17   5        474.51        574.11       243.32 o                         
  17  17   5        479.13        366.03       115.68 o                         
  19  17   5        257.28        244.83        99.02 o                         
  21  17   5        298.81        200.66        98.42 o                         
  23  17   5        327.35        630.10       149.90 o                         
  25  17   5        401.33        451.21       125.54 o                         
   1  19   5        510.58        553.65       105.74 o                         
   3  19   5       1703.29       1789.68       160.91 o                         
   5  19   5        509.18        524.00       100.59 o                         
   7  19   5       1501.62       1502.14       178.36 o                         
   9  19   5        425.32        439.98       106.09 o                         
  11  19   5        403.05        299.62        83.78 o                         
  13  19   5        487.88        355.74       114.41 o                         
  15  19   5        376.05        409.61       119.26 o                         
  17  19   5        569.29        475.77       132.71 o                         
  19  19   5        377.09        250.10       103.70 o                         
  21  19   5        173.02         61.86        96.47 o                         
  23  19   5        254.47        176.21       106.18 o                         
  25  19   5        124.63        102.87       102.43 o                         
   1  21   5        311.77        428.16        97.08 o                         
   3  21   5        358.93        296.11        84.85 o                         
   5  21   5       1828.11       1748.84       167.95 o                         
   7  21   5        938.73       1000.25       149.46 o                         
   9  21   5        261.81        140.74        86.47 o                         
  11  21   5        376.03        452.96       105.83 o                         
  13  21   5        523.79        502.68       125.70 o                         
  15  21   5        474.86        518.53       139.89 o                         
  17  21   5        333.13        168.25       123.15 o                         
  19  21   5        159.43        181.65        99.61 o                         
  21  21   5         77.02         40.25       145.74 o                         
  23  21   5        261.33        385.61       131.13 o                         
   1  23   5        209.19        257.32        79.87 o                         
   3  23   5        991.43        997.40       113.74 o                         
   5  23   5        151.15        302.47        76.97 o                         
   7  23   5       1295.44        807.30       142.11 o                         
   9  23   5        613.82        613.89       118.03 o                         
  11  23   5        236.38        136.02        82.09 o                         
  13  23   5        588.55        575.15       174.92 o                         
  15  23   5        391.80        580.29       142.58 o                         
  17  23   5        671.14        640.61       148.97 o                         
  19  23   5        121.13        262.55       118.81 o                         
  21  23   5        244.85        253.26       114.68 o                         
   1  25   5        479.39        575.09       117.01 o                         
   3  25   5        404.64        440.22        92.29 o                         
   5  25   5        453.50        372.70       102.60 o                         
   7  25   5        654.31        752.80       135.38 o                         
   9  25   5        106.62        134.92        79.65 o                         
  11  25   5        461.89        577.72       118.04 o                         
  13  25   5        264.94        271.98       105.98 o                         
  15  25   5        627.70        973.37       179.51 o                         
  17  25   5         74.42         96.55        92.54 o                         
  19  25   5        153.32        197.16       128.95 o                         
   1  27   5        220.42        241.77        77.17 o                         
   3  27   5        484.06        433.66        95.09 o                         
   5  27   5         22.61         38.68        66.83 o                         
   7  27   5        597.70        488.45       101.52 o                         
   9  27   5        558.13        615.15       131.70 o                         
  11  27   5         50.03         94.03        80.74 o                         
  13  27   5        263.16        190.09        99.08 o                         
  15  27   5        177.16        313.00       105.60 o                         
   1  29   5        368.91        294.10        86.01 o                         
   3  29   5        136.65        291.95       100.77 o                         
   5  29   5         77.80        156.00        76.64 o                         
   7  29   5         53.28         18.17        68.79 o                         
   9  29   5        116.04        270.09        95.85 o                         
  11  29   5        173.18         68.63       100.73 o                         
   1  31   5        137.37        125.42        82.15 o                         
   3  31   5        204.86        148.13        85.16 o                         
   5  31   5         34.41         42.43        78.24 o                         
   2   0   6        427.95        387.25       119.25 o                         
   6   0   6        925.41       1098.24       468.57 o                         
  10   0   6       1419.84       1324.98       253.08 o                         
  14   0   6       1332.57       1332.37       280.23 o                         
  18   0   6       1156.12       1131.77       256.89 o                         
   0   2   6       2236.10       2031.03       377.61 o                         
   2   2   6         50.20        -13.49        64.97 o                         
   4   2   6       1536.18       1630.66       156.31 o                         
   6   2   6         42.70        223.30       121.33 o                         
   8   2   6        546.91        696.57       163.08 o                         
  10   2   6          2.36         52.63        72.50 o                         
  12   2   6       1156.32       1050.93       178.99 o                         
  14   2   6          6.44        -69.46       138.92 o                         
  16   2   6       1160.36        936.15       164.50 o                         
  18   2   6         38.28         91.00        86.20 o                         
  20   2   6         79.65        -11.54        84.28 o                         
   2   4   6        778.90        786.98       120.15 o                         
   4   4   6        139.69        127.50        79.12 o                         
   6   4   6       1269.60       1051.60       149.07 o                         
   8   4   6         24.98        -14.43        65.05 o                         
  10   4   6       1398.40       1209.23       163.63 o                         
  12   4   6          1.98        -24.53        75.27 o                         
  14   4   6       1084.99       1300.53       204.30 o                         
  16   4   6          6.44         80.95        92.72 o                         
  18   4   6        922.77        885.19       241.46 o                         
   0   6   6       1389.01       1232.91       224.93 o                         
   2   6   6        185.84        117.47        71.02 o                         
   4   6   6       1185.54        914.05       130.00 o                         
   6   6   6         89.61        351.44        90.70 o                         
   8   6   6        801.57        948.96       146.65 o                         
  10   6   6         21.58         80.93       122.88 o                         
  12   6   6       1006.06        830.61       160.93 o                         
  14   6   6          4.29        -40.77        81.53 o                         
  16   6   6        722.83        823.71       160.37 o                         
  18   6   6         63.10         13.13        93.92 o                         
   2   8   6        851.05       1056.12       141.45 o                         
   4   8   6        188.41        176.32        92.85 o                         
   6   8   6       1000.86        912.21       173.89 o                         
   8   8   6          8.61        -31.72        63.44 o                         
  10   8   6       1222.82       1233.52       162.32 o                         
  12   8   6         25.66         70.98        77.32 o                         
  14   8   6        828.93        853.77       162.27 o                         
  16   8   6         57.21        148.79        94.39 o                         
  18   8   6        658.56        766.39       155.81 o                         
   0  10   6        355.89        436.30       145.73 o                         
   2  10   6        262.50        165.29        76.18 o                         
   4  10   6        581.32        559.62       108.71 o                         
   6  10   6        123.74        136.46        94.27 o                         
   8  10   6        610.62        482.72       102.51 o                         
  10  10   6         44.55         51.99        82.15 o                         
  12  10   6        738.60        652.57       170.25 o                         
  14  10   6          4.71        104.85        92.65 o                         
  16  10   6        443.58        496.18       127.27 o                         
   2  12   6        751.70        560.26       116.17 o                         
   4  12   6        213.10        186.08        74.88 o                         
   6  12   6        453.99        391.92       100.83 o                         
   8  12   6          4.50         34.47        68.46 o                         
  10  12   6       1045.17        811.09       177.78 o                         
  12  12   6          1.94        -37.10        74.19 o                         
  14  12   6        636.34        514.20       125.82 o                         
  16  12   6         10.43        -40.57        81.13 o                         
   0  14   6        613.62        538.96       141.95 o                         
   2  14   6        198.34         89.40        81.22 o                         
   4  14   6        450.43        535.46       113.25 o                         
   6  14   6         61.13         40.05        75.66 o                         
   8  14   6        409.50        567.14       124.43 o                         
  10  14   6          3.02        -36.74        73.48 o                         
  12  14   6        571.97        513.64       124.60 o                         
  14  14   6         61.94         83.59       129.22 o                         
   2  16   6        458.69        601.79       138.42 o                         
   4  16   6        174.61        193.44        83.13 o                         
   6  16   6        270.65        297.39       105.88 o                         
   8  16   6          1.31         22.89        81.77 o                         
  10  16   6        912.00        796.78       202.51 o                         
  12  16   6         38.32        156.40        89.01 o                         
   0  18   6        710.46        895.57       185.12 o                         
   2  18   6         69.70         58.04        67.48 o                         
   4  18   6        492.97        445.49       104.07 o                         
   6  18   6         25.61         25.16        69.59 o                         
   8  18   6        452.24        315.22       109.32 o                         
   2  20   6        531.08        622.92       118.90 o                         
   4  20   6         60.72         65.58        83.69 o                         
                                                                                
