# Supplementary material for: Curved crystal morphology, photoreactivity and photosalient behaviour of mononuclear Zn(II) complexes
Source: IUCrJ. 2017 Jan 1;4(Pt 1):65–71. doi: 10.1107/S2052252516019072 (PMC5331466; doi:10.1107/S2052252516019072)
Supplement: Supplementary file 3 [file m-04-00065-f076sup3.hkl]

data_f076                                                                       
_shelx_title ' f076 in P2/n modeling THF'                                       
_shelx_refln_list_code          4                                               
_shelx_F_calc_maximum      216.03                                               
_exptl_crystal_F_000       700.00                                               
_reflns_d_resolution_high  0.7497                                               
                                                                                
loop_                                                                           
 _space_group_symop_operation_xyz                                               
 'x, y, z'                                                                      
 '-x+1/2, y, -z+1/2'                                                            
 '-x, -y, -z'                                                                   
 'x-1/2, -y, z-1/2'                                                             
                                                                                
_cell_length_a    14.8710                                                       
_cell_length_b     4.9627                                                       
_cell_length_c    20.3150                                                       
_cell_angle_alpha  90.000                                                       
_cell_angle_beta   93.183                                                       
_cell_angle_gamma  90.000                                                       
                                                                                
_shelx_F_squared_multiplier     1.000                                           
                                                                                
loop_                                                                           
 _refln_index_h                                                                 
 _refln_index_k                                                                 
 _refln_index_l                                                                 
 _refln_F_squared_calc                                                          
 _refln_F_squared_meas                                                          
 _refln_F_squared_sigma                                                         
 _refln_observed_status                                                         
   2   0   0       5405.83       6417.72        49.21 o                         
   4   0   0      22366.40      23339.29       221.40 o                         
   6   0   0         10.98         30.11         8.34 o                         
   8   0   0       5242.98       6396.36        59.34 o                         
  10   0   0       1309.42        952.14        29.06 o                         
  12   0   0        166.89         83.78        51.84 o                         
  14   0   0        856.57        787.98       102.38 o                         
  16   0   0          1.31        -73.22        88.76 o                         
  18   0   0        101.62         67.31       121.04 o                         
   0   1   0        633.62        612.75        28.24 o                         
   1   1   0        188.60        191.76        32.78 o                         
   2   1   0       1792.18       1782.00        48.92 o                         
   3   1   0       4084.05       4034.52        41.65 o                         
   4   1   0        137.26        107.32        15.43 o                         
   5   1   0       5587.31       5913.02        42.19 o                         
   6   1   0        105.92        130.27         9.89 o                         
   7   1   0        823.58        852.30        19.46 o                         
   8   1   0        207.53        299.23        17.40 o                         
   9   1   0       1709.70       1520.95        34.64 o                         
  10   1   0        772.20        734.02        34.87 o                         
  11   1   0        426.79        405.73        26.40 o                         
  12   1   0        413.86        394.58        34.64 o                         
  13   1   0        123.12        184.39        34.24 o                         
  14   1   0        256.90        242.10        26.08 o                         
  15   1   0        101.74         98.33        36.36 o                         
  16   1   0         50.23         59.24        29.64 o                         
  17   1   0          1.76        -40.47        40.47 o                         
  18   1   0         21.21        -76.00        76.00 o                         
  19   1   0        262.05        284.42        99.22 o                         
   0   2   0       1965.84       1896.23        64.05 o                         
   1   2   0        948.36        899.37        30.03 o                         
   2   2   0        502.24        475.13        29.18 o                         
   3   2   0       1048.28        979.05        36.52 o                         
   4   2   0       4978.88       4922.57        76.82 o                         
   5   2   0        649.53        547.89        27.90 o                         
   6   2   0         90.08         68.70        16.59 o                         
   7   2   0       2126.46       2124.73        46.49 o                         
   8   2   0          1.45         14.87        14.76 o                         
   9   2   0        937.67        969.82        32.90 o                         
  10   2   0        164.93        163.09        20.60 o                         
  11   2   0        297.73        299.31        24.48 o                         
  12   2   0          7.63         24.28        35.52 o                         
  13   2   0        415.25        444.84        63.25 o                         
  14   2   0       1123.53       1068.18        62.91 o                         
  15   2   0        310.19        372.21        73.89 o                         
  16   2   0         46.43         37.18       104.14 o                         
  17   2   0          2.03         21.91       222.15 o                         
  18   2   0        122.21        193.66       130.11 o                         
   0   3   0       1233.33       1051.50        68.59 o                         
   1   3   0       1024.57       1104.32        50.27 o                         
   2   3   0        221.87        228.87        24.97 o                         
   3   3   0        474.33        458.02        36.16 o                         
   4   3   0       2637.06       2544.13        69.70 o                         
   5   3   0        218.79        200.87        34.23 o                         
   6   3   0        518.34        427.87        35.97 o                         
   7   3   0         82.00         91.98        25.19 o                         
   8   3   0        178.03        154.86        28.89 o                         
   9   3   0         34.29         52.59        29.70 o                         
  10   3   0        745.72        756.51        39.82 o                         
  11   3   0         27.35         36.65        28.55 o                         
  12   3   0         36.40         99.96        35.79 o                         
  13   3   0          8.05        -33.21        33.21 o                         
  14   3   0        149.00        148.72        38.54 o                         
  15   3   0         40.81         -5.26        61.51 o                         
  16   3   0         41.27        -31.38       178.53 o                         
  17   3   0          6.43       -144.23       144.23 o                         
   0   4   0        191.13        212.82        60.52 o                         
   1   4   0       1158.40       1132.47        74.13 o                         
   2   4   0        381.32        302.09        65.56 o                         
   3   4   0        109.89        101.98        39.91 o                         
   4   4   0        418.73        465.92        53.63 o                         
   5   4   0        547.94        557.04        55.45 o                         
   6   4   0       1407.84       1257.31        76.31 o                         
   7   4   0       1368.05       1436.63        68.11 o                         
   8   4   0         86.76        107.99        39.93 o                         
   9   4   0        726.42        681.87        54.12 o                         
  10   4   0          3.85         69.30        45.68 o                         
  11   4   0        246.08        234.54        45.39 o                         
  12   4   0        127.45        165.97        48.03 o                         
  13   4   0         15.56        -38.84        55.14 o                         
  14   4   0          2.22          0.28        62.46 o                         
   0   5   0        346.89        182.56        92.29 o                         
   1   5   0        173.94        216.29       129.61 o                         
   2   5   0         38.35         32.16        57.95 o                         
   3   5   0        589.04        624.27       135.66 o                         
   4   5   0        528.97        485.74        72.02 o                         
   5   5   0        175.84        258.32        66.14 o                         
   6   5   0          6.35        -21.13        72.89 o                         
   7   5   0         33.54         19.78        65.15 o                         
   8   5   0         63.24        116.89        58.42 o                         
   9   5   0          5.71          3.81        65.75 o                         
  10   5   0        120.47        226.39        72.49 o                         
  11   5   0        155.72        299.42       147.36 o                         
  12   5   0        142.00        105.52        99.84 o                         
   0   6   0        391.23        393.37       145.75 o                         
   1   6   0          3.23       -131.88       131.88 o                         
   2   6   0        239.05        217.88       121.29 o                         
   3   6   0         11.50        -16.87       105.91 o                         
   4   6   0          2.77        -42.88       119.02 o                         
   5   6   0         10.96        133.14       166.93 o                         
   6   6   0         21.24       -156.84       156.84 o                         
 -19   0   1         16.37        -48.72       145.75 o                         
 -17   0   1        282.67        414.65        77.05 o                         
 -15   0   1          2.89        -14.45        49.33 o                         
 -13   0   1         11.58         37.19        21.77 o                         
 -11   0   1       1948.71       1595.08        46.97 o                         
  -9   0   1         45.18         99.45        14.37 o                         
  -7   0   1       6642.03       6226.68        71.35 o                         
  -5   0   1        570.21        480.29        20.25 o                         
  -3   0   1       2797.46       2466.11        38.33 o                         
   3   0   1      37689.12      38165.18       235.54 o                         
   5   0   1       4279.77       4839.36        59.02 o                         
   7   0   1       8360.66       9577.76       103.96 o                         
   9   0   1        109.37        286.54        23.20 o                         
  11   0   1       2593.50       3300.96        51.66 o                         
  13   0   1       1027.11       1305.11       132.13 o                         
  15   0   1        131.91        347.78       113.72 o                         
  17   0   1        705.66        525.43        85.67 o                         
  19   0   1         32.20          0.50       135.16 o                         
 -19   1   1          0.74        268.80       138.18 o                         
 -18   1   1         17.02        -34.61        57.87 o                         
 -17   1   1        119.14        108.72        35.37 o                         
 -16   1   1        352.47        299.71        35.22 o                         
 -15   1   1         32.94         29.90        36.90 o                         
 -14   1   1        100.79         80.99        26.95 o                         
 -13   1   1         37.35         25.49        29.96 o                         
 -12   1   1        641.68        689.36        40.65 o                         
 -11   1   1        626.88        692.98        32.26 o                         
 -10   1   1        238.00        244.83        20.31 o                         
  -9   1   1        486.73        498.35        27.53 o                         
  -8   1   1        236.16        204.44        12.97 o                         
  -7   1   1        199.18        201.53        12.28 o                         
  -6   1   1        631.45        587.96        15.75 o                         
  -5   1   1        854.72        931.85        19.31 o                         
  -4   1   1         11.04         -7.70         7.70 o                         
  -3   1   1          4.25          5.04         9.98 o                         
  -2   1   1      11126.27      11054.27        92.54 o                         
  -1   1   1       2291.24       2210.88        43.37 o                         
   0   1   1        102.86         77.88        11.94 o                         
   1   1   1        364.65        359.36        23.45 o                         
   2   1   1       2605.96       2645.43        40.11 o                         
   3   1   1         93.66         84.20        10.28 o                         
   4   1   1       2941.39       2868.38        43.53 o                         
   5   1   1       3755.48       3826.54        40.19 o                         
   6   1   1       1905.29       2046.69        25.42 o                         
   7   1   1       2407.77       2549.60        29.49 o                         
   8   1   1       6080.76       6288.86        55.62 o                         
   9   1   1         49.87         69.71        15.85 o                         
  10   1   1        225.97        250.54        24.94 o                         
  11   1   1        209.33        261.49        28.52 o                         
  12   1   1       4644.15       4423.16        65.60 o                         
  13   1   1        388.12        437.08        40.86 o                         
  14   1   1        199.25        213.40        32.17 o                         
  15   1   1        548.91        528.24        39.46 o                         
  16   1   1        238.48        244.67        30.40 o                         
  17   1   1        140.21         65.19        54.23 o                         
  18   1   1          2.16        -66.90        66.90 o                         
  19   1   1          0.46         36.68       100.11 o                         
 -18   2   1         27.67         68.13       226.69 o                         
 -17   2   1        264.93        285.52        91.73 o                         
 -16   2   1          2.70        -71.00        71.00 o                         
 -15   2   1        309.71        241.11        67.25 o                         
 -14   2   1          5.60          5.66        63.27 o                         
 -13   2   1        212.27        202.94        38.06 o                         
 -12   2   1         73.66         74.39        25.45 o                         
 -11   2   1        831.81        752.34        34.36 o                         
 -10   2   1        171.02        174.82        21.86 o                         
  -9   2   1        322.85        317.93        22.95 o                         
  -8   2   1        652.57        682.12        28.30 o                         
  -7   2   1       2592.65       2570.35        40.88 o                         
  -6   2   1       1287.41       1287.82        36.04 o                         
  -5   2   1         59.24         46.95        14.73 o                         
  -4   2   1       1127.85       1083.27        39.02 o                         
  -3   2   1       4696.69       4535.07       103.89 o                         
  -2   2   1       1354.71       1344.30        32.68 o                         
  -1   2   1        967.78        998.43        56.48 o                         
   0   2   1        110.40         61.46        16.36 o                         
   1   2   1          4.48         13.26        11.82 o                         
   2   2   1       1188.13       1079.44        36.85 o                         
   3   2   1       1984.48       1957.94        48.85 o                         
   4   2   1        246.45        266.99        20.85 o                         
   5   2   1        767.11        937.52        31.84 o                         
   6   2   1        151.28        220.78        31.00 o                         
   7   2   1       3908.83       3940.88        61.51 o                         
   8   2   1       1123.98       1109.52        40.18 o                         
   9   2   1         36.53         50.55        17.19 o                         
  10   2   1         87.25        110.85        20.70 o                         
  11   2   1        292.03        352.63        25.68 o                         
  12   2   1        305.60        299.79        25.36 o                         
  13   2   1          3.15         53.18        35.99 o                         
  14   2   1        187.54        204.14        54.14 o                         
  15   2   1         45.97        125.47        49.59 o                         
  16   2   1        300.17        307.04        78.63 o                         
  17   2   1         16.80        208.79       118.01 o                         
  18   2   1        199.85        293.01       132.13 o                         
 -17   3   1        125.48         89.26       142.72 o                         
 -16   3   1         63.71         78.27        75.15 o                         
 -15   3   1         57.79         89.43        81.51 o                         
 -14   3   1         49.38         73.92        53.20 o                         
 -13   3   1        144.13        148.71        36.60 o                         
 -12   3   1         25.37         34.61        31.65 o                         
 -11   3   1        117.84        118.62        29.52 o                         
 -10   3   1         16.29         28.90        26.08 o                         
  -9   3   1         23.42         38.92        24.94 o                         
  -8   3   1        119.05         96.34        33.16 o                         
  -7   3   1       1047.02       1100.98        48.28 o                         
  -6   3   1         47.48         55.72        26.33 o                         
  -5   3   1        493.70        526.98        41.68 o                         
  -4   3   1        117.69        153.87        35.30 o                         
  -3   3   1       3485.73       3512.83        62.66 o                         
  -2   3   1        510.02        493.09        38.99 o                         
  -1   3   1       1481.02       1408.83        90.52 o                         
   0   3   1         92.22         49.42        24.38 o                         
   1   3   1       1548.41       1510.93        77.16 o                         
   2   3   1        307.29        345.97        31.50 o                         
   3   3   1       1616.57       1468.57       153.56 o                         
   4   3   1        129.07        156.80        30.00 o                         
   5   3   1        916.64        903.61        42.49 o                         
   6   3   1         67.35         75.81        24.67 o                         
   7   3   1        806.83        773.28        44.27 o                         
   8   3   1         11.47         27.96        27.02 o                         
   9   3   1         85.45         83.39        31.39 o                         
  10   3   1         66.08         95.96        26.87 o                         
  11   3   1        892.77        944.47        47.87 o                         
  12   3   1        259.84        264.61        38.36 o                         
  13   3   1        424.50        453.20        40.47 o                         
  14   3   1         27.03         68.89        63.05 o                         
  15   3   1         69.55         91.82        95.58 o                         
  16   3   1         77.45         43.51        83.85 o                         
  17   3   1         93.48        131.63       147.76 o                         
 -15   4   1         31.93       -100.86       155.83 o                         
 -14   4   1         41.79          3.79        62.30 o                         
 -13   4   1         96.18         98.04        61.29 o                         
 -12   4   1        142.75        116.20        66.60 o                         
 -11   4   1         14.54        -20.94        50.81 o                         
 -10   4   1        217.90        249.60        41.55 o                         
  -9   4   1         28.92         52.67        68.89 o                         
  -8   4   1        401.80        332.95        44.22 o                         
  -7   4   1        476.62        516.94        46.16 o                         
  -6   4   1       2114.81       1884.79        67.25 o                         
  -5   4   1        432.78        413.73        43.90 o                         
  -4   4   1       1036.47       1077.94        60.15 o                         
  -3   4   1          2.65         -2.67        37.16 o                         
  -2   4   1        581.65        463.58        60.01 o                         
  -1   4   1          8.84         -4.69        38.99 o                         
   0   4   1        831.78        859.96       172.48 o                         
   1   4   1         42.16          0.36        35.97 o                         
   2   4   1        726.76        750.93       100.36 o                         
   3   4   1          0.50         10.65        38.14 o                         
   4   4   1        333.19        386.26        85.99 o                         
   5   4   1        668.75        739.18        63.56 o                         
   6   4   1          2.97         58.11        42.97 o                         
   7   4   1         56.02         88.26        45.82 o                         
   8   4   1        514.53        482.35        48.26 o                         
   9   4   1        462.43        441.53        48.87 o                         
  10   4   1        308.21        342.44        54.94 o                         
  11   4   1         68.90        121.24        44.49 o                         
  12   4   1        224.51        313.66        73.51 o                         
  13   4   1        157.14        129.87        67.52 o                         
  14   4   1          1.30       -131.12       131.12 o                         
  15   4   1         21.87        164.91       140.70 o                         
 -12   5   1          2.53         54.07        97.32 o                         
 -11   5   1        121.76        235.09        66.72 o                         
 -10   5   1         77.13        165.53        72.45 o                         
  -9   5   1         91.32         90.89       108.50 o                         
  -8   5   1        194.97        197.90        59.52 o                         
  -7   5   1         28.83          6.72        57.30 o                         
  -6   5   1         24.75        -37.28        65.79 o                         
  -5   5   1         53.71         51.46        84.47 o                         
  -4   5   1        116.24         60.16        63.04 o                         
  -3   5   1        201.10        300.85        70.95 o                         
  -2   5   1        164.59        134.35        63.25 o                         
  -1   5   1        171.90        -16.89        61.34 o                         
   0   5   1        304.32        315.85        66.09 o                         
   1   5   1         85.50         72.12        58.30 o                         
   2   5   1          7.21        -60.57        60.57 o                         
   3   5   1        416.18        282.05        65.63 o                         
   4   5   1        239.10        305.77        87.50 o                         
   5   5   1        136.15         24.60        64.97 o                         
   6   5   1        577.86        582.88        56.45 o                         
   7   5   1        492.78        501.97        77.01 o                         
   8   5   1        111.96        106.75        57.78 o                         
   9   5   1          5.48        -53.70        65.14 o                         
  10   5   1         60.27        207.41        84.85 o                         
  11   5   1          7.72        -73.64        93.27 o                         
  12   5   1         26.22        116.63        98.02 o                         
  -7   6   1         40.52       -196.68       196.68 o                         
  -6   6   1        121.40        -91.79       168.44 o                         
  -5   6   1         15.61        -66.57       164.41 o                         
  -4   6   1         42.13        -98.45        98.45 o                         
  -3   6   1         15.80         71.97       102.11 o                         
  -2   6   1         65.32        -15.09        98.07 o                         
  -1   6   1        112.82        172.44        92.31 o                         
   0   6   1         47.72         38.29        97.26 o                         
   1   6   1        386.64        350.74        96.71 o                         
   2   6   1          0.28        -71.22        97.18 o                         
   3   6   1        226.07        284.63       105.80 o                         
   4   6   1          2.81        -98.25        98.25 o                         
   5   6   1          4.84       -151.30       151.30 o                         
   6   6   1          0.61         51.44       228.46 o                         
 -18   0   2        239.45        147.65       111.20 o                         
 -16   0   2          2.25        -54.73        54.73 o                         
 -14   0   2        657.85        679.15        54.40 o                         
 -12   0   2         71.10         73.17        21.24 o                         
 -10   0   2       5765.52       5956.04        71.07 o                         
  -8   0   2        754.00        730.75        24.28 o                         
  -6   0   2       5638.08       5391.48        48.73 o                         
  -4   0   2        241.50        310.26        11.63 o                         
  -2   0   2       2140.93       1615.90        19.47 o                         
   2   0   2        226.19         72.50         7.10 o                         
   4   0   2        111.86        103.54        13.18 o                         
   6   0   2       4398.15       5349.09        70.78 o                         
   8   0   2        146.93         47.65        18.89 o                         
  10   0   2       6040.07       7501.91       108.01 o                         
  12   0   2        410.46        159.80        37.92 o                         
  14   0   2       1053.85       1377.63       186.35 o                         
  16   0   2         53.83         23.42        63.07 o                         
  18   0   2        769.18       1390.91       154.83 o                         
 -19   1   2        249.28        379.11       108.18 o                         
 -18   1   2        159.15        151.40        46.51 o                         
 -17   1   2         33.08         22.43        39.76 o                         
 -16   1   2        211.52        204.76        42.56 o                         
 -15   1   2         68.57         33.48        27.22 o                         
 -14   1   2        237.51        212.28        26.30 o                         
 -13   1   2        526.53        533.73        38.76 o                         
 -12   1   2        221.34        216.44        49.83 o                         
 -11   1   2         51.93         31.54        21.73 o                         
 -10   1   2        714.31        689.65        28.06 o                         
  -9   1   2       2908.46       2803.54        52.19 o                         
  -8   1   2        122.31        128.38        11.67 o                         
  -7   1   2          4.54         -3.89         8.18 o                         
  -6   1   2        552.14        500.25        16.95 o                         
  -5   1   2       2223.12       2142.91        26.94 o                         
  -4   1   2        332.27        413.51        13.82 o                         
  -3   1   2       1074.35       1237.57        29.06 o                         
  -2   1   2        603.94        691.58        22.47 o                         
  -1   1   2          6.08         -2.56         7.66 o                         
   0   1   2        773.29        832.38        21.40 o                         
   1   1   2       6985.85       7424.42        91.53 o                         
   2   1   2        333.77        371.23        15.71 o                         
   3   1   2         67.48         71.47         9.20 o                         
   4   1   2         11.20         26.49         8.94 o                         
   5   1   2       8493.62       8668.95        66.02 o                         
   6   1   2        742.09        705.47        22.85 o                         
   7   1   2          3.17          2.46         7.77 o                         
   8   1   2        736.11        702.25        17.83 o                         
   9   1   2       2707.51       2699.25        46.46 o                         
  10   1   2         27.19         32.01        18.50 o                         
  11   1   2         57.08         62.57        21.93 o                         
  12   1   2        530.26        639.85        49.64 o                         
  13   1   2        648.73        747.21        47.96 o                         
  14   1   2         84.53         94.65        23.83 o                         
  15   1   2       1337.09       1223.19        39.79 o                         
  16   1   2        108.23        165.53        59.07 o                         
  17   1   2          1.34         24.62        52.62 o                         
  18   1   2          1.04        -81.99        81.99 o                         
  19   1   2        254.59        234.80       291.24 o                         
 -18   2   2         17.99        225.18        92.00 o                         
 -17   2   2        217.77        169.76        57.40 o                         
 -16   2   2         23.39        -74.02        74.02 o                         
 -15   2   2        557.61        496.43        72.45 o                         
 -14   2   2       2448.86       2306.12       205.43 o                         
 -13   2   2        659.31        704.80        53.54 o                         
 -12   2   2        165.62        204.10        26.93 o                         
 -11   2   2         99.91         79.01        20.92 o                         
 -10   2   2        575.33        616.59        35.61 o                         
  -9   2   2       1567.54       1553.60        55.18 o                         
  -8   2   2          2.51         11.28        14.30 o                         
  -7   2   2       1003.84        989.67        29.08 o                         
  -6   2   2        414.65        480.98        26.95 o                         
  -5   2   2       1149.26       1140.11        42.08 o                         
  -4   2   2       2200.43       2128.23        77.41 o                         
  -3   2   2       2413.28       2357.75        50.82 o                         
  -2   2   2         11.82         18.33        11.52 o                         
  -1   2   2        221.36        220.55        30.26 o                         
   0   2   2       1013.22        974.18        35.62 o                         
   1   2   2       1543.74       1515.55        41.35 o                         
   2   2   2        181.79        184.31        21.32 o                         
   3   2   2        142.62        105.17        20.29 o                         
   4   2   2        878.03        838.33        30.66 o                         
   5   2   2        315.68        330.78        32.32 o                         
   6   2   2         24.36         22.31        16.28 o                         
   7   2   2         30.43         63.46        17.87 o                         
   8   2   2        260.45        297.42        30.82 o                         
   9   2   2         90.84        116.74        37.19 o                         
  10   2   2        360.80        325.22        24.22 o                         
  11   2   2        128.06        156.93        22.41 o                         
  12   2   2         24.74         26.96        20.22 o                         
  13   2   2         29.54         30.06        41.70 o                         
  14   2   2        127.77        131.63        46.04 o                         
  15   2   2         82.54        121.99        50.90 o                         
  16   2   2         27.09         83.91        60.75 o                         
  17   2   2         37.88        310.66       122.55 o                         
  18   2   2         12.76         42.36       138.69 o                         
 -17   3   2         14.76       -130.11       130.11 o                         
 -16   3   2         54.03         52.80        84.47 o                         
 -15   3   2          1.80        128.23        47.64 o                         
 -14   3   2        281.74        330.81        43.68 o                         
 -13   3   2         44.74         34.95        34.77 o                         
 -12   3   2        198.99        234.33        33.80 o                         
 -11   3   2          5.00         25.29        28.62 o                         
 -10   3   2        697.65        742.58        39.08 o                         
  -9   3   2        510.28        537.77        35.81 o                         
  -8   3   2         17.35         21.23        26.76 o                         
  -7   3   2         28.92         25.28        24.76 o                         
  -6   3   2        734.25        712.31        58.75 o                         
  -5   3   2        390.25        467.51        77.16 o                         
  -4   3   2        796.40        797.12        39.45 o                         
  -3   3   2         20.46         -0.55        18.36 o                         
  -2   3   2        705.45        628.58        43.95 o                         
  -1   3   2        143.03        210.49        31.84 o                         
   0   3   2       1341.03       1397.51        53.10 o                         
   1   3   2       1276.71       1202.60        39.77 o                         
   2   3   2       1120.68       1094.87        40.49 o                         
   3   3   2        566.85        510.76        41.50 o                         
   4   3   2       1690.66       1768.65        77.41 o                         
   5   3   2        842.75        827.11        42.76 o                         
   6   3   2        467.57        464.62        47.46 o                         
   7   3   2        633.13        591.32        38.23 o                         
   8   3   2        218.40        269.98        38.48 o                         
   9   3   2         51.50         70.27        30.93 o                         
  10   3   2        267.61        290.72        38.72 o                         
  11   3   2         64.77         66.42        29.83 o                         
  12   3   2        267.06        338.61        36.61 o                         
  13   3   2         24.69         -6.08        33.01 o                         
  14   3   2        212.25        186.19        52.92 o                         
  15   3   2         58.05        -57.45        74.72 o                         
  16   3   2         10.72        -93.80       130.62 o                         
  17   3   2          7.07       -121.04       156.84 o                         
 -15   4   2         40.31       -146.76       146.76 o                         
 -14   4   2          0.50        -26.32        60.87 o                         
 -13   4   2         61.35        159.17        62.00 o                         
 -12   4   2        141.60        109.79        46.82 o                         
 -11   4   2         11.12        -30.92        43.03 o                         
 -10   4   2         13.09         24.26        39.01 o                         
  -9   4   2         88.70        119.82        44.98 o                         
  -8   4   2         11.56         78.01        40.06 o                         
  -7   4   2         12.66         49.99        31.96 o                         
  -6   4   2          2.51        -31.38        34.70 o                         
  -5   4   2        408.05        442.80        45.01 o                         
  -4   4   2          1.79        -28.83        37.62 o                         
  -3   4   2        819.21        769.36        56.84 o                         
  -2   4   2        138.47        105.17        52.45 o                         
  -1   4   2        762.46        714.33       161.89 o                         
   0   4   2          1.76         -0.62        44.65 o                         
   1   4   2       1484.66       1241.93       239.05 o                         
   2   4   2        145.13        222.91       118.01 o                         
   3   4   2        235.02        289.31        37.43 o                         
   4   4   2        167.83        110.66        40.29 o                         
   5   4   2       1376.32       1279.45       104.39 o                         
   6   4   2        344.96        320.59        51.42 o                         
   7   4   2         55.77         63.61        45.08 o                         
   8   4   2         23.79         14.00        46.35 o                         
   9   4   2        269.45        281.24        47.14 o                         
  10   4   2         55.71         26.12        52.04 o                         
  11   4   2        526.14        544.33        77.42 o                         
  12   4   2        185.46        250.81        60.05 o                         
  13   4   2        111.44         61.50        79.34 o                         
  14   4   2         49.53        -99.92       116.75 o                         
  15   4   2        131.19         45.39       139.70 o                         
 -12   5   2          4.29         29.28        87.36 o                         
 -11   5   2        152.59        241.00        65.92 o                         
 -10   5   2         98.58         32.83        75.49 o                         
  -9   5   2         63.73        183.92       147.76 o                         
  -8   5   2          8.48        -32.77        81.19 o                         
  -7   5   2        319.60        404.83        82.84 o                         
  -6   5   2         18.40         51.84        69.52 o                         
  -5   5   2        322.33        355.90        69.24 o                         
  -4   5   2          1.83        -38.23        60.90 o                         
  -3   5   2        111.87         36.06        61.97 o                         
  -2   5   2        242.47         95.65        58.24 o                         
  -1   5   2        252.68        263.82        63.26 o                         
   0   5   2        159.24        278.30        67.07 o                         
   1   5   2         67.31         44.81        61.15 o                         
   2   5   2        436.69        290.04        67.40 o                         
   3   5   2         14.61         71.08        58.45 o                         
   4   5   2        521.66        666.84        91.28 o                         
   5   5   2        142.63        162.76        53.51 o                         
   6   5   2       1138.41        954.45        72.50 o                         
   7   5   2         60.47         61.70        54.11 o                         
   8   5   2        847.19        905.21        73.25 o                         
   9   5   2         30.39         65.43        78.27 o                         
  10   5   2         92.05        168.76       116.25 o                         
  11   5   2         62.99        144.39       118.22 o                         
  12   5   2          1.18        124.06       148.27 o                         
  -7   6   2         63.83       -178.02       178.02 o                         
  -6   6   2        209.87        313.69       166.42 o                         
  -5   6   2        156.81        398.91       166.93 o                         
  -4   6   2         42.57        -74.45       101.59 o                         
  -3   6   2         35.24        -20.98       283.43 o                         
  -2   6   2         77.30        -16.59       222.66 o                         
  -1   6   2          8.29        -91.03        91.03 o                         
   0   6   2         20.23       -167.02       193.66 o                         
   1   6   2         99.94          0.81        98.82 o                         
   2   6   2        110.79        202.39       113.98 o                         
   3   6   2          3.59         34.88       102.32 o                         
   4   6   2         43.47        -31.25       142.22 o                         
   5   6   2          0.20       -158.36       158.36 o                         
 -19   0   3          0.91        -33.79       144.74 o                         
 -17   0   3        295.17        342.66        68.10 o                         
 -15   0   3        197.88        142.52        34.16 o                         
 -13   0   3        182.66        152.76        26.43 o                         
 -11   0   3       1633.78       1409.85        38.54 o                         
  -9   0   3       1318.11       1329.86        31.61 o                         
  -7   0   3      14115.62      15181.81       100.16 o                         
  -5   0   3       2941.98       3247.15        32.65 o                         
  -3   0   3       2824.54       2326.06        28.63 o                         
  -1   0   3       1953.12       2908.85        23.77 o                         
   1   0   3      13123.74      11966.58       148.79 o                         
   3   0   3        108.91        120.91        10.43 o                         
   5   0   3       2734.71       2828.43        50.28 o                         
   7   0   3        802.52        451.92        30.66 o                         
   9   0   3       2920.56       3980.02        88.76 o                         
  11   0   3        181.20         22.39        29.58 o                         
  13   0   3        997.41       1316.19        75.23 o                         
  15   0   3         52.92         38.57        57.76 o                         
  17   0   3        485.20        769.17       106.41 o                         
  19   0   3         16.22        140.20       150.79 o                         
 -19   1   3         75.79        125.18       108.67 o                         
 -18   1   3          3.27        -52.16        67.84 o                         
 -17   1   3        246.28        231.83        43.95 o                         
 -16   1   3        975.45       1019.09        46.90 o                         
 -15   1   3         43.44         10.09        34.34 o                         
 -14   1   3         73.91         43.01        23.98 o                         
 -13   1   3         83.64         94.66        21.22 o                         
 -12   1   3        241.16        260.03        28.78 o                         
 -11   1   3        637.73        650.93        53.41 o                         
 -10   1   3        178.12        195.34        25.44 o                         
  -9   1   3        303.57        349.85        20.55 o                         
  -8   1   3         88.95         45.18        11.32 o                         
  -7   1   3          1.75         -3.97         8.75 o                         
  -6   1   3       3647.39       3550.42        35.91 o                         
  -5   1   3        238.84        203.44        11.50 o                         
  -4   1   3        213.86        237.52        13.39 o                         
  -3   1   3       1131.11       1160.07        23.48 o                         
  -2   1   3      46668.88      49398.36       372.40 o                         
  -1   1   3       1721.20       1674.77        23.60 o                         
   0   1   3        853.01        936.28        23.00 o                         
   1   1   3        267.41        250.55        14.20 o                         
   2   1   3      15681.16      15892.73       124.38 o                         
   3   1   3        235.73        232.01        12.70 o                         
   4   1   3        429.33        438.25        17.81 o                         
   5   1   3        783.96        678.88        21.33 o                         
   6   1   3       1611.40       1679.94        31.92 o                         
   7   1   3        378.66        358.64        20.62 o                         
   8   1   3       2434.48       2233.76        41.26 o                         
   9   1   3        560.70        549.98        29.41 o                         
  10   1   3        125.46        111.34        21.75 o                         
  11   1   3         45.66         47.26        22.94 o                         
  12   1   3       1222.77       1258.00        48.63 o                         
  13   1   3        102.03        104.57        35.06 o                         
  14   1   3        259.15        257.47        24.84 o                         
  15   1   3         83.01         42.53        43.84 o                         
  16   1   3        347.70        467.33        53.94 o                         
  17   1   3         17.22         26.32        56.63 o                         
  18   1   3          2.83        -85.12        85.12 o                         
  19   1   3          8.19         38.89       225.43 o                         
 -18   2   3         58.04        158.69        67.75 o                         
 -17   2   3          1.21        -49.55        49.55 o                         
 -16   2   3        261.58        320.94        76.39 o                         
 -15   2   3         17.71        -30.37        60.92 o                         
 -14   2   3        699.15        815.93        94.31 o                         
 -13   2   3        650.84        748.73        58.47 o                         
 -12   2   3       1491.56       1581.68        46.95 o                         
 -11   2   3       1010.11        927.00        37.38 o                         
 -10   2   3        409.53        428.18        25.03 o                         
  -9   2   3          4.82        -12.55        15.44 o                         
  -8   2   3       1148.30       1137.78        31.71 o                         
  -7   2   3        383.05        342.38        20.18 o                         
  -6   2   3       2015.94       2121.12        36.41 o                         
  -5   2   3        201.33        245.92        25.70 o                         
  -4   2   3        844.59        794.76        36.91 o                         
  -3   2   3        257.82        297.58        22.59 o                         
  -2   2   3       1458.75       1449.15        49.68 o                         
  -1   2   3        250.87        353.56        73.38 o                         
   0   2   3        104.11        119.66        14.83 o                         
   1   2   3         41.50         28.96        14.88 o                         
   2   2   3       2092.88       2031.90        48.68 o                         
   3   2   3       4776.10       4879.12        61.90 o                         
   4   2   3         98.58         88.04        20.16 o                         
   5   2   3        145.07        154.42        19.22 o                         
   6   2   3         18.45         -3.96        16.09 o                         
   7   2   3        169.87        202.84        34.73 o                         
   8   2   3        657.15        663.73        37.10 o                         
   9   2   3         52.98         72.83        24.41 o                         
  10   2   3          2.15          6.71        17.43 o                         
  11   2   3         70.09         64.19        34.79 o                         
  12   2   3        508.54        549.72        49.72 o                         
  13   2   3        341.06        358.32        48.86 o                         
  14   2   3         56.65         77.96        47.97 o                         
  15   2   3          2.45         89.85        70.47 o                         
  16   2   3         34.84         84.29        62.27 o                         
  17   2   3        171.16        413.54       125.57 o                         
  18   2   3         50.91         92.79       142.72 o                         
 -17   3   3        112.15       -131.12       131.12 o                         
 -16   3   3        105.83       -113.98       113.98 o                         
 -15   3   3        107.75        190.18        59.30 o                         
 -14   3   3         43.45         76.75        46.34 o                         
 -13   3   3        154.55        182.77        36.63 o                         
 -12   3   3         72.14         81.25        32.17 o                         
 -11   3   3        624.78        603.32        38.91 o                         
 -10   3   3          0.11          5.91        26.19 o                         
  -9   3   3       1828.51       1838.19        52.26 o                         
  -8   3   3        184.20        154.01        33.65 o                         
  -7   3   3       1695.19       1682.24        53.08 o                         
  -6   3   3        588.28        792.01        65.56 o                         
  -5   3   3        941.82        866.28        79.02 o                         
  -4   3   3        240.66        238.84        25.80 o                         
  -3   3   3        512.41        587.64        42.92 o                         
  -2   3   3       1001.95        964.11        47.94 o                         
  -1   3   3        402.72        430.01        38.03 o                         
   0   3   3        156.22        148.96        27.43 o                         
   1   3   3        429.41        367.58        42.89 o                         
   2   3   3        114.16        158.80        27.59 o                         
   3   3   3       1175.41       1023.52        49.38 o                         
   4   3   3        123.38        142.88        25.27 o                         
   5   3   3       1259.34       1262.98        74.10 o                         
   6   3   3          5.37         30.58        24.89 o                         
   7   3   3        260.32        264.79        31.86 o                         
   8   3   3          9.30         -2.49        35.43 o                         
   9   3   3        371.44        364.39        55.45 o                         
  10   3   3         44.36         26.24        33.21 o                         
  11   3   3        308.02        315.49        34.04 o                         
  12   3   3        169.14        169.83        59.00 o                         
  13   3   3        585.26        611.76        42.62 o                         
  14   3   3        136.70        101.94        79.27 o                         
  15   3   3         71.00       -111.45       111.45 o                         
  16   3   3        107.00        114.70        93.27 o                         
  17   3   3         36.66         93.31       119.62 o                         
 -15   4   3          7.49        -49.42       154.32 o                         
 -14   4   3         82.09         50.97        60.77 o                         
 -13   4   3        121.86        171.76        51.96 o                         
 -12   4   3        361.06        347.98        51.29 o                         
 -11   4   3         26.88        102.67        43.75 o                         
 -10   4   3         66.24         48.41        38.51 o                         
  -9   4   3          0.46          3.78        41.13 o                         
  -8   4   3         97.21         81.26        45.93 o                         
  -7   4   3          4.71         -8.17        36.41 o                         
  -6   4   3        618.13        678.11        60.31 o                         
  -5   4   3        600.12        580.45        57.41 o                         
  -4   4   3          3.52        -43.37        43.37 o                         
  -3   4   3        195.22        228.07        43.37 o                         
  -2   4   3        657.30        678.00        61.68 o                         
  -1   4   3        486.15        489.08        60.30 o                         
   0   4   3        510.66        392.79        99.85 o                         
   1   4   3        475.87        435.82        54.84 o                         
   2   4   3       1298.91       1357.39        73.10 o                         
   3   4   3        200.08        223.14        62.22 o                         
   4   4   3        464.79        484.90        44.37 o                         
   5   4   3        516.51        512.83        50.62 o                         
   6   4   3        429.67        450.49        56.87 o                         
   7   4   3          2.41          7.38        45.03 o                         
   8   4   3        557.37        587.68        62.10 o                         
   9   4   3         14.31         61.71        43.52 o                         
  10   4   3         89.84         74.88        74.95 o                         
  11   4   3          0.35         22.48        68.39 o                         
  12   4   3        305.59        286.84        88.17 o                         
  13   4   3          6.33         66.71        57.21 o                         
  14   4   3         77.84        199.90        91.51 o                         
  15   4   3         12.68        -52.45       141.71 o                         
 -12   5   3        114.55        109.50       103.71 o                         
 -11   5   3         10.79         16.23       127.76 o                         
 -10   5   3        221.54        291.78        75.02 o                         
  -9   5   3         80.56         97.06        72.34 o                         
  -8   5   3        175.38        157.96        81.23 o                         
  -7   5   3         21.91         -4.19        88.00 o                         
  -6   5   3         51.81         78.79        66.45 o                         
  -5   5   3          3.72         17.04        65.31 o                         
  -4   5   3        328.05        322.38        74.70 o                         
  -3   5   3        412.97        389.22        70.07 o                         
  -2   5   3        131.40        130.07        62.18 o                         
  -1   5   3        211.37        283.67        64.90 o                         
   0   5   3        220.39        130.66        61.34 o                         
   1   5   3        131.80        159.65        79.68 o                         
   2   5   3        125.72        116.23        61.16 o                         
   3   5   3         18.77         50.53        61.50 o                         
   4   5   3        269.56        226.60        67.53 o                         
   5   5   3        296.73        278.86        47.50 o                         
   6   5   3         15.04         -3.60        47.80 o                         
   7   5   3        673.69        582.91        56.99 o                         
   8   5   3         20.68        -68.80        68.80 o                         
   9   5   3        700.75        713.37        95.03 o                         
  10   5   3         33.46         98.06        87.86 o                         
  11   5   3         21.05        -82.20       136.67 o                         
  -8   6   3         35.17       -214.84       214.84 o                         
  -7   6   3        274.72         28.75       170.96 o                         
  -6   6   3         14.57        -68.08       159.36 o                         
  -5   6   3        342.39        517.43       162.89 o                         
  -4   6   3          2.37        -95.80       100.74 o                         
  -3   6   3        176.86        178.67       101.73 o                         
  -2   6   3         13.59        -93.05        93.05 o                         
  -1   6   3        120.61        110.89       169.45 o                         
   0   6   3         36.81        -92.33        92.33 o                         
   1   6   3        129.93         45.59        98.69 o                         
   2   6   3         22.79        -45.67        99.12 o                         
   3   6   3         18.24         40.14       102.08 o                         
   4   6   3         18.42        -67.78        98.30 o                         
 -18   0   4        380.60        405.72        76.31 o                         
 -16   0   4         93.56         86.84        38.31 o                         
 -14   0   4        326.21        395.63        34.27 o                         
 -12   0   4        330.81        306.16        32.70 o                         
 -10   0   4         14.69         13.46        15.14 o                         
  -8   0   4         13.22          7.91        12.40 o                         
  -6   0   4         19.79         11.01         7.94 o                         
  -4   0   4       5737.44       5426.28        52.89 o                         
  -2   0   4       3468.56       3392.64        35.54 o                         
   0   0   4        686.31        503.86        11.40 o                         
   2   0   4        647.31        460.99        20.25 o                         
   4   0   4       2388.66       2357.96        45.46 o                         
   6   0   4       1736.14       1699.81        53.46 o                         
   8   0   4       1139.11       1453.36        49.03 o                         
  10   0   4       7930.71       6609.67       107.34 o                         
  12   0   4        713.00        982.15        66.12 o                         
  14   0   4        563.87        175.83       104.65 o                         
  16   0   4        159.09        238.63        69.66 o                         
  18   0   4         12.34        103.38       134.65 o                         
 -19   1   4         64.96       -113.31       226.44 o                         
 -18   1   4         11.23         18.86        50.81 o                         
 -17   1   4         32.50         78.50        57.07 o                         
 -16   1   4         17.37          0.15        35.65 o                         
 -15   1   4        333.95        368.62        36.46 o                         
 -14   1   4          5.24        -20.00        27.13 o                         
 -13   1   4       1528.84       1555.38        47.47 o                         
 -12   1   4         86.39         69.18        30.53 o                         
 -11   1   4        116.20        144.50        31.13 o                         
 -10   1   4        781.09        901.21        68.08 o                         
  -9   1   4       4791.04       4765.45        77.55 o                         
  -8   1   4       1157.70       1264.62        25.09 o                         
  -7   1   4         36.73         46.60         8.69 o                         
  -6   1   4        302.68        290.03        12.24 o                         
  -5   1   4       2451.16       2118.29        25.07 o                         
  -4   1   4       1620.97       1564.24        28.07 o                         
  -3   1   4         64.04         64.39         9.69 o                         
  -2   1   4      21611.54      23033.05       255.48 o                         
  -1   1   4       5458.28       5503.44        46.35 o                         
   0   1   4      23905.28      25461.93       169.74 o                         
   1   1   4      19657.55      20742.30       123.60 o                         
   2   1   4        237.72        226.67        12.88 o                         
   3   1   4        637.67        628.86        18.73 o                         
   4   1   4         76.67        102.62        11.61 o                         
   5   1   4       8166.54       8274.94        61.43 o                         
   6   1   4       1711.27       1638.02        33.25 o                         
   7   1   4        130.23        117.34        17.12 o                         
   8   1   4        383.41        427.76        24.83 o                         
   9   1   4       2446.74       2428.18        47.84 o                         
  10   1   4        249.72        236.46        26.06 o                         
  11   1   4         16.24         40.87        23.16 o                         
  12   1   4          7.31         33.86        28.10 o                         
  13   1   4        312.30        341.09        38.86 o                         
  14   1   4         35.99         35.77        41.77 o                         
  15   1   4        216.03        267.60        50.30 o                         
  16   1   4         39.44          9.15        47.51 o                         
  17   1   4          1.51        -24.74       110.42 o                         
  18   1   4         23.90         26.37       112.46 o                         
  19   1   4        148.08        301.80       124.31 o                         
 -18   2   4        258.24        321.75        89.17 o                         
 -17   2   4          5.50         -0.89        79.14 o                         
 -16   2   4         15.75        130.85       140.20 o                         
 -15   2   4         26.43         30.20        84.47 o                         
 -14   2   4          4.05        -18.20       122.04 o                         
 -13   2   4        299.99        377.60        40.99 o                         
 -12   2   4         14.42         -0.54        22.36 o                         
 -11   2   4        389.37        407.56        27.28 o                         
 -10   2   4         71.47        101.22        20.75 o                         
  -9   2   4       1582.73       1589.62        36.94 o                         
  -8   2   4        363.71        385.46        22.47 o                         
  -7   2   4         61.14         57.36        14.39 o                         
  -6   2   4          3.73         28.91        13.04 o                         
  -5   2   4       2610.79       2509.74        46.36 o                         
  -4   2   4       4194.59       3870.24        67.57 o                         
  -3   2   4       4048.32       4176.48        54.71 o                         
  -2   2   4        449.19        354.80        25.13 o                         
  -1   2   4       1816.72       1814.43        35.96 o                         
   0   2   4          5.09         14.46        14.08 o                         
   1   2   4       1571.82       1630.13        42.79 o                         
   2   2   4        497.89        455.91        29.75 o                         
   3   2   4       2766.77       2661.56        46.94 o                         
   4   2   4       1180.01       1160.60        34.84 o                         
   5   2   4       1801.42       1790.43        57.39 o                         
   6   2   4       3719.48       3803.25        61.69 o                         
   7   2   4        256.34        263.96        26.29 o                         
   8   2   4          1.05          8.40        22.54 o                         
   9   2   4        459.17        455.29        35.92 o                         
  10   2   4        967.25        965.94        43.89 o                         
  11   2   4        238.98        269.29        21.15 o                         
  12   2   4         46.26         41.84        30.77 o                         
  13   2   4        200.69        202.55        39.74 o                         
  14   2   4        273.56        324.33        55.19 o                         
  15   2   4         70.82         83.36        56.28 o                         
  16   2   4          5.78        149.78       110.95 o                         
  17   2   4         19.09        300.07       128.60 o                         
  18   2   4         31.56         82.20       150.29 o                         
 -17   3   4          8.38        -95.32       128.10 o                         
 -16   3   4         67.89        295.03       160.37 o                         
 -15   3   4          4.77        128.38        47.74 o                         
 -14   3   4        325.44        373.51        46.42 o                         
 -13   3   4        165.01         92.77        35.35 o                         
 -12   3   4        150.77        184.29        37.30 o                         
 -11   3   4         29.41         21.62        28.71 o                         
 -10   3   4        262.81        265.20        29.89 o                         
  -9   3   4        978.51        973.60        53.58 o                         
  -8   3   4       3275.95       3288.08        58.21 o                         
  -7   3   4         92.76        101.62        21.45 o                         
  -6   3   4       4581.85       4651.79        95.35 o                         
  -5   3   4        354.49        402.05        47.69 o                         
  -4   3   4       2394.66       2333.50       100.86 o                         
  -3   3   4         94.71         97.62        28.65 o                         
  -2   3   4        323.12        311.35        33.86 o                         
  -1   3   4        475.47        560.21        42.43 o                         
   0   3   4        891.15        936.63        40.03 o                         
   1   3   4        255.63        280.58        39.06 o                         
   2   3   4       1737.43       1738.03        72.12 o                         
   3   3   4        202.40        245.18        64.80 o                         
   4   3   4        422.15        405.77        31.92 o                         
   5   3   4        517.88        564.33        59.55 o                         
   6   3   4       1046.04        973.24        47.62 o                         
   7   3   4        585.14        641.59        46.26 o                         
   8   3   4         46.83         55.36        50.78 o                         
   9   3   4         17.08        -15.31        43.37 o                         
  10   3   4        595.99        580.50        55.71 o                         
  11   3   4        172.92        193.51        43.89 o                         
  12   3   4        279.38        283.78        35.71 o                         
  13   3   4         29.89        -32.28        32.28 o                         
  14   3   4        427.14        159.31        92.73 o                         
  15   3   4          8.65        -84.98        84.98 o                         
  16   3   4        218.30        197.44        97.81 o                         
  17   3   4         20.91         25.82       141.46 o                         
 -15   4   4         46.29        103.38       153.31 o                         
 -14   4   4         62.95          5.36        78.83 o                         
 -13   4   4        174.08        197.24        57.35 o                         
 -12   4   4         12.07        -18.18        46.22 o                         
 -11   4   4        131.21        126.77        46.71 o                         
 -10   4   4         49.64         29.30        53.65 o                         
  -9   4   4        110.21         64.27        36.65 o                         
  -8   4   4         76.94         72.89        33.86 o                         
  -7   4   4          6.11        -19.08        43.38 o                         
  -6   4   4         11.26          2.16        44.89 o                         
  -5   4   4        835.96        922.95        66.28 o                         
  -4   4   4          4.68        -46.62        58.00 o                         
  -3   4   4         63.52         19.41        44.88 o                         
  -2   4   4        149.11        103.78        40.25 o                         
  -1   4   4        152.50        150.79        41.87 o                         
   0   4   4         55.47         28.41        63.29 o                         
   1   4   4        407.64        422.91        51.88 o                         
   2   4   4        323.53        315.94        67.34 o                         
   3   4   4        666.89        770.35        56.76 o                         
   4   4   4        669.66        704.54        48.91 o                         
   5   4   4       1053.72       1018.34        71.15 o                         
   6   4   4        108.38         83.07        46.10 o                         
   7   4   4         34.18        -27.26        72.87 o                         
   8   4   4         51.70         83.98        52.23 o                         
   9   4   4        430.54        286.09       110.95 o                         
  10   4   4         26.73        -28.96        95.82 o                         
  11   4   4        282.76        200.85        94.15 o                         
  12   4   4         13.46         50.54        55.98 o                         
  13   4   4         49.57        114.21        83.14 o                         
  14   4   4         31.17        -32.28       127.09 o                         
  15   4   4         99.35         71.11       151.80 o                         
 -12   5   4          1.06         26.26       237.28 o                         
 -11   5   4        100.97         28.00        94.64 o                         
 -10   5   4         33.55        117.64        73.56 o                         
  -9   5   4         64.91          9.74        61.12 o                         
  -8   5   4        192.77         90.28        62.77 o                         
  -7   5   4        359.41        351.23        81.29 o                         
  -6   5   4          5.61        -54.22        65.95 o                         
  -5   5   4         15.10        -24.73        65.96 o                         
  -4   5   4         97.36         39.37        62.79 o                         
  -3   5   4        175.29        137.73        62.71 o                         
  -2   5   4        347.73        495.68        75.92 o                         
  -1   5   4        314.12        312.74        71.11 o                         
   0   5   4        392.75        335.25        72.37 o                         
   1   5   4        122.99         37.57        61.69 o                         
   2   5   4         17.27          8.03        56.62 o                         
   3   5   4        110.33        252.86        66.13 o                         
   4   5   4        192.87        200.69        48.86 o                         
   5   5   4        284.96        346.07        79.88 o                         
   6   5   4         11.02         28.10        62.02 o                         
   7   5   4        683.83        695.72        63.79 o                         
   8   5   4         87.70        180.12        75.03 o                         
   9   5   4         73.56        107.43       122.80 o                         
  10   5   4         41.42        100.73        87.05 o                         
  -8   6   4         81.21          6.56       183.07 o                         
  -7   6   4         65.71       -162.39       162.39 o                         
  -6   6   4         71.65         82.71       161.89 o                         
  -5   6   4          0.90       -161.38       164.91 o                         
  -4   6   4        219.27        123.54       226.94 o                         
  -3   6   4          3.18       -104.04       106.66 o                         
  -2   6   4        201.82        180.43       128.85 o                         
  -1   6   4          3.78         37.48        97.83 o                         
   0   6   4         76.35        112.32       100.08 o                         
   1   6   4          4.20         -2.50        97.85 o                         
   2   6   4        287.88        223.27       100.73 o                         
   3   6   4          3.55       -105.96       105.96 o                         
   4   6   4        128.98        -32.41       127.35 o                         
 -19   0   5         22.16        -40.85       145.75 o                         
 -17   0   5         53.01         65.43        42.80 o                         
 -15   0   5        439.14        496.49        40.63 o                         
 -13   0   5          8.62         17.94        35.47 o                         
 -11   0   5       3760.76       3992.80        56.17 o                         
  -9   0   5          7.60         -2.31        12.21 o                         
  -7   0   5        123.78         94.85        10.91 o                         
  -5   0   5        250.29        248.91        16.14 o                         
  -3   0   5        101.22         92.86         6.55 o                         
  -1   0   5      20729.86      22988.66       185.11 o                         
   1   0   5       2154.16       1969.44        25.31 o                         
   3   0   5      18170.43      18743.29       144.25 o                         
   5   0   5        761.79        884.01        34.23 o                         
   7   0   5       7194.16       7614.38       101.98 o                         
   9   0   5        170.33         78.58        24.05 o                         
  11   0   5       3847.12       4569.47        98.42 o                         
  13   0   5       5015.28       4351.34       157.85 o                         
  15   0   5        703.93       1167.33       178.53 o                         
  17   0   5        623.75        314.19       133.64 o                         
  19   0   5         15.59        -49.93       163.90 o                         
 -19   1   5          8.52       -157.60       157.60 o                         
 -18   1   5          8.78        -25.19        51.65 o                         
 -17   1   5         12.89          4.28        49.94 o                         
 -16   1   5        354.04        355.70        40.84 o                         
 -15   1   5          0.53         -7.35        31.05 o                         
 -14   1   5         10.07         29.49        27.82 o                         
 -13   1   5          0.77        -20.10        24.36 o                         
 -12   1   5       1243.86       1116.62        46.99 o                         
 -11   1   5        402.31        478.09        58.00 o                         
 -10   1   5        138.86        144.93        27.21 o                         
  -9   1   5        234.20        234.74        22.31 o                         
  -8   1   5       1047.10       1011.78        27.71 o                         
  -7   1   5        638.43        614.53        22.29 o                         
  -6   1   5       2741.73       2775.11        35.54 o                         
  -5   1   5          3.79          8.53         5.94 o                         
  -4   1   5         18.43          8.76         7.97 o                         
  -3   1   5         47.28         49.17         7.68 o                         
  -2   1   5         16.29         30.83        12.50 o                         
  -1   1   5      11092.07      11859.65        78.41 o                         
   0   1   5       4240.98       4430.25        41.25 o                         
   1   1   5       4939.49       4998.50        49.57 o                         
   2   1   5       3202.02       3205.69        59.11 o                         
   3   1   5          5.11          8.35         8.79 o                         
   4   1   5         11.24         21.70         9.44 o                         
   5   1   5       1212.53       1384.65        27.43 o                         
   6   1   5        652.67        613.02        28.24 o                         
   7   1   5         20.78          8.51        13.96 o                         
   8   1   5       2935.80       2912.54        48.98 o                         
   9   1   5        179.97        156.07        21.59 o                         
  10   1   5        304.58        322.72        28.89 o                         
  11   1   5        129.59        148.24        28.02 o                         
  12   1   5        746.75        793.33        71.48 o                         
  13   1   5        133.21        139.14        34.62 o                         
  14   1   5          8.69         41.66        78.62 o                         
  15   1   5         30.31         17.06        42.33 o                         
  16   1   5        419.00        458.54        57.48 o                         
  17   1   5        225.82        248.72        89.10 o                         
  18   1   5        206.15        304.49       103.26 o                         
  19   1   5          2.03        107.30       120.79 o                         
 -18   2   5         50.14        108.67        91.57 o                         
 -17   2   5          1.88         65.50        52.43 o                         
 -16   2   5        264.04        330.13        79.68 o                         
 -15   2   5        186.23        205.54       122.04 o                         
 -14   2   5        189.46        199.21        85.73 o                         
 -13   2   5         88.44         42.36        71.11 o                         
 -12   2   5        339.50        350.65        26.64 o                         
 -11   2   5        289.65        332.73        27.17 o                         
 -10   2   5        438.27        459.51        27.07 o                         
  -9   2   5          2.65         -6.18        15.49 o                         
  -8   2   5       1679.12       1760.15        35.58 o                         
  -7   2   5        966.36        953.73        28.61 o                         
  -6   2   5        261.29        234.57        22.69 o                         
  -5   2   5        736.87        708.82        30.38 o                         
  -4   2   5        906.08        882.34        25.71 o                         
  -3   2   5       1314.53       1452.50        64.30 o                         
  -2   2   5       4205.91       4300.48        66.76 o                         
  -1   2   5       7360.02       7792.73        74.37 o                         
   0   2   5       1825.25       2058.95        46.53 o                         
   1   2   5          8.97         20.32        16.56 o                         
   2   2   5       2497.60       2490.16        54.48 o                         
   3   2   5       2968.36       2822.37        48.40 o                         
   4   2   5       1645.86       1734.39        41.92 o                         
   5   2   5        508.92        539.73        30.81 o                         
   6   2   5       2598.45       2642.90        76.74 o                         
   7   2   5        822.68        763.48        39.10 o                         
   8   2   5       1001.48        940.04        55.87 o                         
   9   2   5          4.70         10.27        19.92 o                         
  10   2   5         95.57         92.19        18.26 o                         
  11   2   5         42.08         36.70        29.05 o                         
  12   2   5        349.47        319.66        40.23 o                         
  13   2   5        353.74        417.60        68.93 o                         
  14   2   5        127.48        165.95        46.57 o                         
  15   2   5         66.19        124.61        58.93 o                         
  16   2   5          0.84        114.58        78.50 o                         
  17   2   5        228.67        404.97       134.65 o                         
  18   2   5         60.73        229.46       163.90 o                         
 -17   3   5        125.77         64.05       131.63 o                         
 -16   3   5        311.38        538.11       165.92 o                         
 -15   3   5        318.80        461.47        73.81 o                         
 -14   3   5          0.45         36.41        50.88 o                         
 -13   3   5        174.06        147.67        58.35 o                         
 -12   3   5        304.81        384.40        41.78 o                         
 -11   3   5        121.39        135.10        29.40 o                         
 -10   3   5        139.48        117.71        28.06 o                         
  -9   3   5         83.21         69.57        27.94 o                         
  -8   3   5        660.16        716.51        41.24 o                         
  -7   3   5        647.54        640.91        40.53 o                         
  -6   3   5       1509.04       1412.09        49.57 o                         
  -5   3   5       3053.11       3016.30        62.64 o                         
  -4   3   5          0.67          2.12        26.02 o                         
  -3   3   5        380.14        380.63        36.91 o                         
  -2   3   5        500.14        489.98        40.63 o                         
  -1   3   5        182.33        149.57        29.24 o                         
   0   3   5          0.20         12.46        18.57 o                         
   1   3   5         51.96         59.18        23.61 o                         
   2   3   5         82.78         70.06        33.03 o                         
   3   3   5       3161.54       3083.29        61.88 o                         
   4   3   5         17.94         31.55        22.11 o                         
   5   3   5        350.38        414.29        33.37 o                         
   6   3   5         74.97        110.32        27.90 o                         
   7   3   5        285.34        275.14        43.34 o                         
   8   3   5         32.83         28.42        36.54 o                         
   9   3   5        448.07        581.98        55.99 o                         
  10   3   5          6.89        -25.25        42.61 o                         
  11   3   5        190.46        154.81        87.01 o                         
  12   3   5         34.58         38.07        31.80 o                         
  13   3   5        339.02        295.11        37.96 o                         
  14   3   5        258.58         50.80        81.47 o                         
  15   3   5          8.02        -76.43        87.51 o                         
  16   3   5          1.86         41.33        99.65 o                         
  17   3   5        145.38        409.51       163.90 o                         
 -15   4   5          1.05        -50.43       148.27 o                         
 -14   4   5         12.99        -26.22       127.09 o                         
 -13   4   5          0.31         54.40        60.78 o                         
 -12   4   5        143.51         27.84        47.81 o                         
 -11   4   5         46.30         61.89        43.33 o                         
 -10   4   5         54.86         31.43        36.13 o                         
  -9   4   5         72.22         85.85        37.36 o                         
  -8   4   5         69.76        127.00        32.77 o                         
  -7   4   5        152.39        150.52        47.13 o                         
  -6   4   5         17.88         22.60        44.04 o                         
  -5   4   5        128.89        142.73        55.73 o                         
  -4   4   5        182.75        138.18        42.79 o                         
  -3   4   5         71.49         69.74        40.65 o                         
  -2   4   5        838.37        872.71        60.05 o                         
  -1   4   5          8.57        -37.80        37.80 o                         
   0   4   5        226.72        152.19        42.75 o                         
   1   4   5        110.93         89.15        42.96 o                         
   2   4   5        327.24        303.59        38.59 o                         
   3   4   5        139.34         92.78        34.74 o                         
   4   4   5       1251.30       1362.89        63.93 o                         
   5   4   5        506.69        563.58        49.85 o                         
   6   4   5       1326.56       1357.62        80.77 o                         
   7   4   5         20.50         12.20        46.52 o                         
   8   4   5        238.75        264.26        80.19 o                         
   9   4   5        311.24        470.02        91.79 o                         
  10   4   5        141.38        191.82        63.88 o                         
  11   4   5         67.25          5.51        59.66 o                         
  12   4   5        226.22        131.18       115.24 o                         
  13   4   5          0.79         37.99       121.04 o                         
  14   4   5         74.62        -62.86       105.66 o                         
 -12   5   5         85.30        134.57       131.12 o                         
 -11   5   5         36.59        137.73        67.31 o                         
 -10   5   5         75.69         36.95        61.57 o                         
  -9   5   5         84.43         66.53        58.55 o                         
  -8   5   5        129.92        115.34        86.11 o                         
  -7   5   5         83.52        -39.80        72.74 o                         
  -6   5   5        109.73         78.65        69.44 o                         
  -5   5   5         63.52        -30.82        64.18 o                         
  -4   5   5        111.22         10.22        68.08 o                         
  -3   5   5        108.88        156.42        63.65 o                         
  -2   5   5          1.50         31.27        59.91 o                         
  -1   5   5        822.31        788.66       121.29 o                         
   0   5   5        342.65        360.14        72.03 o                         
   1   5   5        311.81        483.12        74.24 o                         
   2   5   5         81.83        -12.41        62.36 o                         
   3   5   5        253.89        141.95        65.56 o                         
   4   5   5         45.84         48.10        53.72 o                         
   5   5   5        162.61        188.33        72.43 o                         
   6   5   5         14.00         23.82        48.93 o                         
   7   5   5         79.67          2.19        71.88 o                         
   8   5   5        256.33        140.58        82.96 o                         
   9   5   5         59.80        112.02        85.40 o                         
  10   5   5        293.48        168.44       129.61 o                         
  -7   6   5        145.87        286.96       176.01 o                         
  -6   6   5          0.52       -161.38       161.38 o                         
  -5   6   5         79.07        145.75       153.31 o                         
  -4   6   5          8.07       -116.52       116.52 o                         
  -3   6   5        263.00        118.62       110.45 o                         
  -2   6   5          0.69         10.03        95.54 o                         
  -1   6   5        128.40         38.77        97.00 o                         
   0   6   5          7.43         50.49       132.13 o                         
   1   6   5         57.96        104.54        99.10 o                         
   2   6   5         24.22         -0.08       106.41 o                         
   3   6   5         40.42         88.46       203.49 o                         
   4   6   5         15.51         44.38       228.96 o                         
 -18   0   6        950.13        987.96       139.70 o                         
 -16   0   6         32.36         66.78        37.48 o                         
 -14   0   6        329.91        263.89        41.81 o                         
 -12   0   6        368.53        494.11        30.72 o                         
 -10   0   6        282.98        228.74        18.47 o                         
  -8   0   6       3866.04       3969.35        42.33 o                         
  -6   0   6        417.41        450.06        36.31 o                         
  -4   0   6       4939.47       4710.16        35.20 o                         
  -2   0   6       1068.63        949.28        18.86 o                         
   0   0   6      13003.71      12965.18        86.95 o                         
   2   0   6        791.13        851.72        21.82 o                         
   4   0   6        723.99        644.32        22.66 o                         
   6   0   6       7015.92       7007.97        96.99 o                         
   8   0   6        249.67        250.88        46.15 o                         
  10   0   6        554.61        682.20        50.14 o                         
  12   0   6       2918.82       3184.83        93.69 o                         
  14   0   6       1322.71       1559.46       205.76 o                         
  16   0   6        103.55         -6.44        74.88 o                         
  18   0   6          7.05        149.78       152.81 o                         
 -19   1   6        132.31        425.14       171.47 o                         
 -18   1   6         69.33         14.16        53.24 o                         
 -17   1   6        122.84         45.80        44.91 o                         
 -16   1   6          1.03        -36.84        36.84 o                         
 -15   1   6        348.38        377.99        37.43 o                         
 -14   1   6          0.69        -27.55        27.55 o                         
 -13   1   6        945.96        916.53        42.02 o                         
 -12   1   6        215.54        236.33        25.00 o                         
 -11   1   6        344.59        337.39        28.75 o                         
 -10   1   6        892.28        941.45        48.27 o                         
  -9   1   6       2600.36       2531.06        47.82 o                         
  -8   1   6        825.14        825.58        26.75 o                         
  -7   1   6        622.42        657.61        23.39 o                         
  -6   1   6        347.42        344.39        17.77 o                         
  -5   1   6       2060.77       2098.50        30.83 o                         
  -4   1   6        390.01        369.20        13.04 o                         
  -3   1   6       3567.19       3522.74        36.47 o                         
  -2   1   6        268.75        258.92        10.53 o                         
  -1   1   6        111.91         92.14         8.74 o                         
   0   1   6       2872.26       2761.47        30.66 o                         
   1   1   6       1212.57       1121.84        19.90 o                         
   2   1   6        572.33        547.33        15.21 o                         
   3   1   6        106.07        122.01        10.28 o                         
   4   1   6        758.44        726.84        21.08 o                         
   5   1   6        181.44        140.03        15.40 o                         
   6   1   6        293.12        288.91        20.53 o                         
   7   1   6         36.95         32.93        15.64 o                         
   8   1   6         23.05          6.16        16.94 o                         
   9   1   6        299.09        267.16        28.38 o                         
  10   1   6        903.54        946.99        29.81 o                         
  11   1   6       1503.27       1401.87        51.73 o                         
  12   1   6         21.27         13.84        15.25 o                         
  13   1   6        168.89        158.52        36.54 o                         
  14   1   6          9.66         38.51        38.69 o                         
  15   1   6        424.30        398.89        50.47 o                         
  16   1   6        175.52        196.03        54.57 o                         
  17   1   6         16.60        106.41       131.63 o                         
  18   1   6        230.05        304.76       110.52 o                         
 -18   2   6        111.68        153.03        76.07 o                         
 -17   2   6          2.82        -21.86        54.89 o                         
 -16   2   6         56.43        -17.60        75.14 o                         
 -15   2   6        103.65         99.00        60.33 o                         
 -14   2   6        106.55        130.62        87.75 o                         
 -13   2   6        302.54        312.68        81.20 o                         
 -12   2   6          2.67        -31.45        31.45 o                         
 -11   2   6        262.23        296.02        23.09 o                         
 -10   2   6         22.98        -16.02        16.71 o                         
  -9   2   6        564.56        642.73        32.90 o                         
  -8   2   6       1114.14       1108.44        36.85 o                         
  -7   2   6        640.38        670.65        28.87 o                         
  -6   2   6         40.34         28.82        17.39 o                         
  -5   2   6        401.65        427.58        21.95 o                         
  -4   2   6       7388.39       7660.84        77.32 o                         
  -3   2   6        291.09        276.90        20.79 o                         
  -2   2   6         23.20         30.23        16.72 o                         
  -1   2   6          5.80        -10.48        12.12 o                         
   0   2   6       6293.18       6328.49       152.81 o                         
   1   2   6       1004.03        885.24        33.56 o                         
   2   2   6       1100.24       1193.35        34.70 o                         
   3   2   6        610.87        600.15        29.06 o                         
   4   2   6        529.05        585.41        39.32 o                         
   5   2   6        302.29        326.52        36.55 o                         
   6   2   6        352.39        363.50        28.07 o                         
   7   2   6       1708.11       1828.49        51.21 o                         
   8   2   6        138.43        113.78        20.17 o                         
   9   2   6        281.80        287.19        29.02 o                         
  10   2   6       1020.60       1007.68        47.16 o                         
  11   2   6        209.48        267.38        41.28 o                         
  12   2   6         93.97         25.70        34.41 o                         
  13   2   6         52.67          9.15        39.33 o                         
  14   2   6        225.09        131.65        57.94 o                         
  15   2   6         61.32        129.69        59.46 o                         
  16   2   6         22.57        115.09        65.74 o                         
  17   2   6          0.63         73.34        96.61 o                         
  18   2   6         83.69        415.05       173.49 o                         
 -17   3   6         15.22         -6.05       126.58 o                         
 -16   3   6        484.94        404.97       162.89 o                         
 -15   3   6          4.86        155.05        77.92 o                         
 -14   3   6       1167.01       1146.35        78.11 o                         
 -13   3   6         51.83         10.52        46.08 o                         
 -12   3   6        407.67        445.04        63.91 o                         
 -11   3   6         11.73        -20.66        36.03 o                         
 -10   3   6        162.06        169.49        29.73 o                         
  -9   3   6         14.59        -14.60        22.79 o                         
  -8   3   6        201.37        277.95        43.17 o                         
  -7   3   6         58.20         56.98        24.69 o                         
  -6   3   6         98.43        129.50        26.01 o                         
  -5   3   6        110.83        169.80        32.25 o                         
  -4   3   6       1781.67       1783.61        61.70 o                         
  -3   3   6         10.09          5.34        30.76 o                         
  -2   3   6        134.81        116.03        28.72 o                         
  -1   3   6         34.32        -19.02        25.05 o                         
   0   3   6        611.74        642.07        37.17 o                         
   1   3   6        160.06        127.78        28.88 o                         
   2   3   6        591.46        624.63        44.18 o                         
   3   3   6         17.28         64.60        31.01 o                         
   4   3   6       1604.04       1700.40       133.39 o                         
   5   3   6        129.72        115.89        26.09 o                         
   6   3   6       1266.96       1314.73        87.61 o                         
   7   3   6         43.55         76.61        31.33 o                         
   8   3   6         39.83         -1.97        36.52 o                         
   9   3   6        168.44        182.62        44.66 o                         
  10   3   6       1004.98       1000.92        77.66 o                         
  11   3   6        273.17        273.56        47.02 o                         
  12   3   6        358.57        321.54        41.23 o                         
  13   3   6          3.21        -42.83        42.83 o                         
  14   3   6        256.34        102.03        78.61 o                         
  15   3   6         21.64         26.69       109.69 o                         
  16   3   6         20.85         11.96       108.87 o                         
 -15   4   6         64.14        -91.79       151.80 o                         
 -14   4   6         48.15         97.03        86.16 o                         
 -13   4   6         72.85        160.42        65.12 o                         
 -12   4   6         70.17         20.58        54.48 o                         
 -11   4   6        301.41        294.36        65.15 o                         
 -10   4   6         13.66         21.91        37.38 o                         
  -9   4   6        482.48        448.19        39.01 o                         
  -8   4   6         54.19         14.41        36.05 o                         
  -7   4   6        650.29        537.81        48.72 o                         
  -6   4   6        466.37        417.96        58.50 o                         
  -5   4   6        340.09        389.70        75.90 o                         
  -4   4   6          7.13         15.15        38.85 o                         
  -3   4   6        321.73        274.11        56.48 o                         
  -2   4   6        132.57        183.76        44.42 o                         
  -1   4   6        707.15        734.17        60.60 o                         
   0   4   6          1.95         55.68        41.89 o                         
   1   4   6        240.96        244.36        43.33 o                         
   2   4   6          5.92        -13.59        31.94 o                         
   3   4   6         45.17        109.75        49.29 o                         
   4   4   6        158.17        216.20        38.98 o                         
   5   4   6        343.45        323.00        44.16 o                         
   6   4   6        617.55        578.87        83.21 o                         
   7   4   6        818.63        870.96        98.85 o                         
   8   4   6          0.67        -50.94        76.66 o                         
   9   4   6        227.98        168.37        57.50 o                         
  10   4   6          1.13        178.95        57.28 o                         
  11   4   6        137.67        132.82        75.80 o                         
  12   4   6        159.95        159.94        81.55 o                         
  13   4   6         21.26        104.44        76.48 o                         
  14   4   6         16.52       -180.04       180.04 o                         
 -12   5   6         26.42       -156.84       156.84 o                         
 -11   5   6         76.40        105.10        83.53 o                         
 -10   5   6         93.81        -11.02        63.22 o                         
  -9   5   6         32.66         61.09        60.05 o                         
  -8   5   6        161.29        108.05        55.83 o                         
  -7   5   6        173.00        274.92        73.80 o                         
  -6   5   6         18.47        -48.68        73.38 o                         
  -5   5   6        180.36        159.46        71.64 o                         
  -4   5   6         80.34        113.60        66.86 o                         
  -3   5   6        275.39        380.26        67.33 o                         
  -2   5   6          1.90         -6.60        61.38 o                         
  -1   5   6        172.06        136.12        65.21 o                         
   0   5   6        179.42        142.21        66.06 o                         
   1   5   6         62.13         29.94        64.05 o                         
   2   5   6        214.18        268.60        68.99 o                         
   3   5   6        364.33        377.10        59.37 o                         
   4   5   6          5.66        -30.78        58.02 o                         
   5   5   6        103.20        102.86        66.10 o                         
   6   5   6         30.17         63.81        54.67 o                         
   7   5   6         52.28        -21.04        78.48 o                         
   8   5   6          0.76         71.86        83.22 o                         
   9   5   6         31.46        132.13       122.55 o                         
  -7   6   6         16.59         49.93       170.96 o                         
  -6   6   6         86.31        110.95       159.87 o                         
  -5   6   6         27.89        -41.35       145.75 o                         
  -4   6   6        126.17         11.09       155.33 o                         
  -3   6   6          6.73       -113.84       113.84 o                         
  -2   6   6        288.79        386.20       115.03 o                         
  -1   6   6          3.22        144.68       116.75 o                         
   0   6   6        275.94        324.54       105.73 o                         
   1   6   6          1.77        -56.90       177.02 o                         
   2   6   6        267.09        268.80       142.72 o                         
   3   6   6         58.04         29.75       150.79 o                         
 -17   0   7        674.41        610.36        50.67 o                         
 -15   0   7       1470.40       1365.16        57.37 o                         
 -13   0   7         40.93         93.08        24.46 o                         
 -11   0   7       3606.09       3501.98        49.69 o                         
  -9   0   7        109.54        128.82        13.53 o                         
  -7   0   7       2078.29       1751.43        37.85 o                         
  -5   0   7        251.94        225.77        14.82 o                         
  -3   0   7       1567.92       1534.71        30.46 o                         
  -1   0   7      12707.59      12990.48       165.16 o                         
   1   0   7         39.77         20.60         9.33 o                         
   3   0   7       7198.37       6992.48        95.13 o                         
   5   0   7        164.77        167.12        26.48 o                         
   7   0   7       5156.41       4975.65       180.55 o                         
   9   0   7        740.43        779.97        98.37 o                         
  11   0   7         52.01         83.91        37.98 o                         
  13   0   7         66.86         54.99        47.53 o                         
  15   0   7         45.53        -56.82       160.88 o                         
  17   0   7        494.80        869.44       163.40 o                         
 -19   1   7          4.88        -84.22       269.31 o                         
 -18   1   7         38.52         54.40        65.34 o                         
 -17   1   7         26.01         44.50        52.06 o                         
 -16   1   7        170.02        182.87        39.89 o                         
 -15   1   7         22.39         14.27        31.48 o                         
 -14   1   7        316.64        228.21        34.27 o                         
 -13   1   7         15.62         -4.47        24.18 o                         
 -12   1   7        199.35        229.85        21.82 o                         
 -11   1   7        617.72        655.47        49.48 o                         
 -10   1   7        542.66        508.92        28.63 o                         
  -9   1   7        706.46        710.19        33.14 o                         
  -8   1   7        286.66        289.56        19.13 o                         
  -7   1   7       2095.77       2110.20        34.78 o                         
  -6   1   7       2564.13       2548.93        35.71 o                         
  -5   1   7        667.10        589.02        31.37 o                         
  -4   1   7        110.65         86.27         7.49 o                         
  -3   1   7       1925.01       1911.45        23.90 o                         
  -2   1   7         56.90         40.41         5.83 o                         
  -1   1   7       4595.15       5053.27        35.28 o                         
   0   1   7         67.80         45.45         7.57 o                         
   1   1   7        162.05        160.45        10.55 o                         
   2   1   7        485.18        464.88        16.19 o                         
   3   1   7         77.20         78.78         9.80 o                         
   4   1   7       3120.24       3060.63        37.31 o                         
   5   1   7        623.76        614.46        21.61 o                         
   6   1   7         10.09          1.13        11.36 o                         
   7   1   7        675.43        646.10        17.82 o                         
   8   1   7       2518.38       2450.44        42.11 o                         
   9   1   7        219.28        231.32        19.99 o                         
  10   1   7         63.15         31.63        16.27 o                         
  11   1   7         28.27         -0.09        16.62 o                         
  12   1   7        943.34        901.71        66.92 o                         
  13   1   7         22.01        -12.15        33.49 o                         
  14   1   7         84.84         81.02        48.02 o                         
  15   1   7          3.40         -6.32        47.93 o                         
  16   1   7         31.89         22.40        79.65 o                         
  17   1   7          0.85          5.87        94.81 o                         
  18   1   7        148.61        220.94       115.73 o                         
 -18   2   7         33.08          7.87       125.12 o                         
 -17   2   7          5.50         47.96        83.78 o                         
 -16   2   7         39.97        -14.41        54.45 o                         
 -15   2   7        295.51        350.46        86.24 o                         
 -14   2   7         44.91        108.93        85.23 o                         
 -13   2   7         24.28         -5.55        69.09 o                         
 -12   2   7        135.16        137.55        34.60 o                         
 -11   2   7       1299.83       1328.79        53.97 o                         
 -10   2   7       1557.29       1446.04        32.09 o                         
  -9   2   7          1.73         13.07        14.41 o                         
  -8   2   7       1663.07       1600.68        33.33 o                         
  -7   2   7       1248.71       1212.64        30.22 o                         
  -6   2   7       2115.64       2118.98        38.18 o                         
  -5   2   7         25.10         20.71        15.70 o                         
  -4   2   7       5851.04       5992.10        68.02 o                         
  -3   2   7       1336.09       1317.20        34.78 o                         
  -2   2   7       5724.62       5916.92        66.93 o                         
  -1   2   7       2876.72       2922.47        46.21 o                         
   0   2   7       3303.07       3144.02        49.07 o                         
   1   2   7        510.25        525.60        35.09 o                         
   2   2   7       1673.60       1761.88        40.61 o                         
   3   2   7       4030.66       4093.53        61.20 o                         
   4   2   7       2227.39       2030.93        82.72 o                         
   5   2   7        250.40        224.03        24.90 o                         
   6   2   7        406.76        500.72        32.70 o                         
   7   2   7        658.47        677.10        34.70 o                         
   8   2   7       1160.44       1030.88        39.88 o                         
   9   2   7         42.00          7.86        26.20 o                         
  10   2   7        131.94        115.00        34.89 o                         
  11   2   7        384.78        380.09        44.80 o                         
  12   2   7        329.79        371.40        47.79 o                         
  13   2   7        251.99        248.45        47.17 o                         
  14   2   7        125.55        100.46        40.14 o                         
  15   2   7         39.52         73.39        37.98 o                         
  16   2   7          3.67         91.92        71.55 o                         
  17   2   7         17.84        -43.53        81.61 o                         
 -17   3   7         16.27       -121.54       130.11 o                         
 -16   3   7          1.97        241.57       149.78 o                         
 -15   3   7        495.85        680.32       145.75 o                         
 -14   3   7         87.49        143.29        56.93 o                         
 -13   3   7        841.26        852.51        55.48 o                         
 -12   3   7          1.68        -28.92        28.92 o                         
 -11   3   7        697.22        698.82        40.56 o                         
 -10   3   7         49.48         36.74        29.05 o                         
  -9   3   7          4.06        -13.68        23.48 o                         
  -8   3   7         22.80         -6.56        27.54 o                         
  -7   3   7       1268.21       1293.01        47.08 o                         
  -6   3   7        201.97        208.89        28.36 o                         
  -5   3   7        780.32        752.93        42.93 o                         
  -4   3   7         22.41         15.51        31.05 o                         
  -3   3   7        531.78        497.79        43.37 o                         
  -2   3   7        295.20        341.51        37.59 o                         
  -1   3   7        571.04        628.70        44.06 o                         
   0   3   7        122.53        103.47        22.59 o                         
   1   3   7       1178.88       1206.65        53.98 o                         
   2   3   7         36.99         54.38        33.38 o                         
   3   3   7       2603.87       2565.85        60.99 o                         
   4   3   7       1311.21       1411.27        56.85 o                         
   5   3   7        571.89        594.21        39.34 o                         
   6   3   7         29.55         72.01        27.66 o                         
   7   3   7        476.17        538.23        42.87 o                         
   8   3   7        376.47        464.67        57.49 o                         
   9   3   7        134.61        141.51        45.42 o                         
  10   3   7          1.11        -43.49        47.58 o                         
  11   3   7        152.79        210.21        61.70 o                         
  12   3   7        245.01        207.18        57.20 o                         
  13   3   7        286.12        270.49        65.02 o                         
  14   3   7         19.28       -101.37       101.37 o                         
  15   3   7         62.38         55.66       101.57 o                         
  16   3   7         28.68       -109.44       225.93 o                         
 -15   4   7          5.02       -148.77       155.83 o                         
 -14   4   7         56.28        178.53       149.78 o                         
 -13   4   7         51.98        111.99        73.07 o                         
 -12   4   7        111.13         46.56        66.25 o                         
 -11   4   7         23.81         29.87        40.85 o                         
 -10   4   7        445.47        435.02        45.82 o                         
  -9   4   7        323.40        443.87        58.14 o                         
  -8   4   7        421.66        424.30        61.65 o                         
  -7   4   7         14.53        -29.85        56.80 o                         
  -6   4   7        884.72        868.09        56.08 o                         
  -5   4   7         86.80        120.96        60.52 o                         
  -4   4   7        339.51        365.24        66.32 o                         
  -3   4   7          0.51        -20.32        40.09 o                         
  -2   4   7        432.57        439.86        51.42 o                         
  -1   4   7          1.33        -36.06        67.58 o                         
   0   4   7        530.70        531.34        57.00 o                         
   1   4   7        214.15        297.01        78.56 o                         
   2   4   7          4.11         43.55        32.42 o                         
   3   4   7         51.92         82.85        47.70 o                         
   4   4   7         57.43         22.41        37.66 o                         
   5   4   7        233.04        240.22        52.02 o                         
   6   4   7        106.72        198.70        75.14 o                         
   7   4   7        298.89        384.95        66.14 o                         
   8   4   7        155.99        262.99        53.49 o                         
   9   4   7         18.77        -52.91        52.91 o                         
  10   4   7        153.32        181.96        61.67 o                         
  11   4   7         74.36        144.16        76.49 o                         
  12   4   7         82.97        207.54        84.68 o                         
  13   4   7         43.84          3.84       111.93 o                         
 -12   5   7         76.97         22.19       160.88 o                         
 -11   5   7         91.69        206.84       106.98 o                         
 -10   5   7         29.03         50.44        67.02 o                         
  -9   5   7         50.88         36.87        59.74 o                         
  -8   5   7         48.45        -65.22        65.22 o                         
  -7   5   7        103.62         85.52        62.11 o                         
  -6   5   7         50.12         39.22        60.03 o                         
  -5   5   7          2.97        -44.34        69.79 o                         
  -4   5   7        190.60        266.69        71.80 o                         
  -3   5   7         22.60         17.71       119.27 o                         
  -2   5   7        409.76        453.95        78.42 o                         
  -1   5   7          1.83        -16.74        64.04 o                         
   0   5   7        558.57        568.63        74.86 o                         
   1   5   7          1.44        -28.15        81.45 o                         
   2   5   7        246.96        224.09        88.87 o                         
   3   5   7         53.06         73.20        47.61 o                         
   4   5   7        161.70        152.60        52.73 o                         
   5   5   7          6.69        -49.15        49.15 o                         
   6   5   7        331.24        289.92        98.65 o                         
   7   5   7        187.86        210.58        84.31 o                         
   8   5   7         37.47        135.66       124.57 o                         
   9   5   7         53.58        123.56       135.16 o                         
  -6   6   7          5.51         56.99       160.37 o                         
  -5   6   7         52.39        108.43       155.83 o                         
  -4   6   7          5.85       -148.27       148.27 o                         
  -3   6   7        225.34        336.88       165.42 o                         
  -2   6   7         21.69       -140.70       140.70 o                         
  -1   6   7        105.75        106.03       126.99 o                         
   0   6   7         20.87         45.39       138.69 o                         
   1   6   7        197.31        100.86       143.23 o                         
   2   6   7         27.23        200.72       153.82 o                         
   3   6   7        227.67        111.45       173.99 o                         
 -18   0   8        201.85        290.64        98.88 o                         
 -16   0   8         15.79         56.68        58.47 o                         
 -14   0   8       1000.37        979.71        64.86 o                         
 -12   0   8        797.69        803.20       111.45 o                         
 -10   0   8       2029.72       2128.46        54.57 o                         
  -8   0   8       2324.92       2402.44        47.33 o                         
  -6   0   8        427.59        372.55        20.00 o                         
  -4   0   8       2162.23       2183.14        37.27 o                         
  -2   0   8       1739.04       1630.33        28.55 o                         
   0   0   8       5408.64       5682.34        57.65 o                         
   2   0   8         34.03         52.27        12.18 o                         
   4   0   8       1462.99       1457.37        63.81 o                         
   6   0   8       4364.85       4333.24        94.81 o                         
   8   0   8        637.88        629.90        45.08 o                         
  10   0   8       1331.72       1322.60        64.47 o                         
  12   0   8          6.64         35.57        51.35 o                         
  14   0   8        313.01        281.86        66.35 o                         
  16   0   8         96.99         87.25       128.60 o                         
  18   0   8          6.02         -2.02       164.91 o                         
 -18   1   8         51.29        115.34       163.41 o                         
 -17   1   8        219.80        208.34        48.18 o                         
 -16   1   8         35.98         55.13        44.40 o                         
 -15   1   8          5.27         40.89        35.94 o                         
 -14   1   8          2.08        -27.33        27.86 o                         
 -13   1   8        840.42        828.91        36.68 o                         
 -12   1   8         15.34          8.22        24.46 o                         
 -11   1   8         43.38         35.30        20.28 o                         
 -10   1   8        116.91        116.22        20.68 o                         
  -9   1   8        417.23        413.78        25.48 o                         
  -8   1   8        208.31        235.98        18.80 o                         
  -7   1   8         57.13         54.51        13.23 o                         
  -6   1   8        363.86        362.16        18.62 o                         
  -5   1   8       1215.14       1083.11        20.31 o                         
  -4   1   8        168.41        166.53        10.80 o                         
  -3   1   8      10757.99      11567.82        64.53 o                         
  -2   1   8       1362.46       1509.41        19.02 o                         
  -1   1   8         46.76         73.62         8.10 o                         
   0   1   8       2170.80       2335.84        27.71 o                         
   1   1   8       6311.72       6604.75        46.59 o                         
   2   1   8         23.66         15.03         9.22 o                         
   3   1   8         46.71         41.97        10.78 o                         
   4   1   8        195.86        160.78        13.97 o                         
   5   1   8       2981.61       2805.63        38.71 o                         
   6   1   8        427.30        433.15        20.04 o                         
   7   1   8        412.91        378.82        16.60 o                         
   8   1   8        920.96        853.19        29.58 o                         
   9   1   8        922.76        831.95        38.16 o                         
  10   1   8        847.03        815.82        30.90 o                         
  11   1   8       2187.35       2016.16        51.87 o                         
  12   1   8         58.75         86.91        38.70 o                         
  13   1   8         62.34         65.97        59.98 o                         
  14   1   8         36.17         19.18        51.83 o                         
  15   1   8        725.12        720.17        59.90 o                         
  16   1   8         72.59         58.00        86.13 o                         
  17   1   8         22.92         15.89        99.07 o                         
  18   1   8          6.70        172.06       119.55 o                         
 -18   2   8         21.92        -98.39        98.39 o                         
 -17   2   8         52.01        -55.55        55.55 o                         
 -16   2   8         10.51        -40.97        61.29 o                         
 -15   2   8        125.69         75.57        69.60 o                         
 -14   2   8        600.72        645.02        98.34 o                         
 -13   2   8         49.81        130.62        75.65 o                         
 -12   2   8         52.68         67.87        37.19 o                         
 -11   2   8         87.89        109.27        31.40 o                         
 -10   2   8        927.90       1023.09        51.17 o                         
  -9   2   8        545.81        636.11        36.85 o                         
  -8   2   8       3981.17       3921.90        44.76 o                         
  -7   2   8        905.94        852.29        24.07 o                         
  -6   2   8        586.39        615.89        30.88 o                         
  -5   2   8        284.73        288.13        22.14 o                         
  -4   2   8         79.64         81.06        20.30 o                         
  -3   2   8       2564.97       2616.00        61.43 o                         
  -2   2   8       2651.59       2566.68        38.38 o                         
  -1   2   8       2113.76       2127.28        36.57 o                         
   0   2   8        944.62        953.90        27.97 o                         
   1   2   8       5274.39       5568.59        59.28 o                         
   2   2   8        631.62        621.01        31.09 o                         
   3   2   8        404.31        429.08        27.82 o                         
   4   2   8        436.28        488.54        31.59 o                         
   5   2   8        667.07        679.34        38.52 o                         
   6   2   8        272.38        277.82        24.98 o                         
   7   2   8       1224.23       1175.25        38.90 o                         
   8   2   8          1.14        -23.87        23.87 o                         
   9   2   8         50.19         76.07        27.06 o                         
  10   2   8        323.58        307.62        66.56 o                         
  11   2   8        259.58        256.12        74.16 o                         
  12   2   8         11.31         -0.05        35.96 o                         
  13   2   8         38.74         82.38        57.43 o                         
  14   2   8        306.24        345.95        52.25 o                         
  15   2   8        170.31        245.23        48.70 o                         
  16   2   8         66.65        169.56       135.42 o                         
  17   2   8         20.20        313.18       142.72 o                         
 -16   3   8         33.98       -156.34       156.34 o                         
 -15   3   8         24.29         97.63        92.54 o                         
 -14   3   8         37.10        -49.29        55.40 o                         
 -13   3   8          8.27        -27.90        50.35 o                         
 -12   3   8        223.20        187.10        32.10 o                         
 -11   3   8        128.64        182.35        29.93 o                         
 -10   3   8        220.50        246.73        27.77 o                         
  -9   3   8         35.96         -8.22        27.07 o                         
  -8   3   8         11.34          2.70        21.62 o                         
  -7   3   8          4.08        -28.44        28.44 o                         
  -6   3   8        330.34        339.65        32.57 o                         
  -5   3   8         30.09         49.96        26.10 o                         
  -4   3   8       1879.62       1790.34        71.44 o                         
  -3   3   8        286.12        243.57        27.95 o                         
  -2   3   8        475.07        581.99        44.95 o                         
  -1   3   8          4.69        -15.10        21.31 o                         
   0   3   8        613.86        628.00        36.29 o                         
   1   3   8        446.74        399.47        31.61 o                         
   2   3   8       2294.12       2393.03        59.19 o                         
   3   3   8        361.41        410.92        34.60 o                         
   4   3   8       4059.66       4217.14        78.00 o                         
   5   3   8        322.97        394.53        36.53 o                         
   6   3   8       1281.25       1241.27        68.59 o                         
   7   3   8         20.66         28.10        57.02 o                         
   8   3   8        217.54        229.19        47.14 o                         
   9   3   8         39.66         51.30        46.36 o                         
  10   3   8        262.50        289.60        60.88 o                         
  11   3   8         36.34        109.44        82.20 o                         
  12   3   8        114.59        122.54        57.54 o                         
  13   3   8        100.25        118.02        78.17 o                         
  14   3   8         13.64        -56.62        86.45 o                         
  15   3   8        129.28         88.59       107.99 o                         
 -14   4   8          5.11        250.92       179.90 o                         
 -13   4   8        186.37        307.93        74.84 o                         
 -12   4   8          5.52        -25.51        92.21 o                         
 -11   4   8         92.56        105.42        41.17 o                         
 -10   4   8         11.52         14.41        40.82 o                         
  -9   4   8        289.95        355.99        64.53 o                         
  -8   4   8        187.61        181.96        57.14 o                         
  -7   4   8        741.26        769.26       100.36 o                         
  -6   4   8        574.32        654.84       107.42 o                         
  -5   4   8        275.82        292.39        45.75 o                         
  -4   4   8         48.95         33.26        35.54 o                         
  -3   4   8        831.83        786.19        61.97 o                         
  -2   4   8         47.65         33.01        42.43 o                         
  -1   4   8        406.71        544.69        58.63 o                         
   0   4   8          3.74         32.94        42.26 o                         
   1   4   8        960.90        902.89        80.87 o                         
   2   4   8        169.84        208.65        39.31 o                         
   3   4   8         62.38         76.63        62.03 o                         
   4   4   8         91.94         93.29        49.02 o                         
   5   4   8        257.69        259.72        72.12 o                         
   6   4   8         26.11         77.16        74.64 o                         
   7   4   8         39.71         80.42        48.01 o                         
   8   4   8         79.56         40.64        52.43 o                         
   9   4   8          4.19         87.22        56.11 o                         
  10   4   8         60.43         10.84        58.33 o                         
  11   4   8        149.50        139.19        82.91 o                         
  12   4   8        218.49        184.97       159.73 o                         
 -11   5   8        128.24         27.42       222.91 o                         
 -10   5   8        183.93        261.91       104.37 o                         
  -9   5   8        126.35         64.84        69.50 o                         
  -8   5   8         77.66        133.78        79.44 o                         
  -7   5   8         88.94        145.55        66.63 o                         
  -6   5   8         17.35        -61.08        61.23 o                         
  -5   5   8         97.95         92.89        95.00 o                         
  -4   5   8        147.97        200.58       122.30 o                         
  -3   5   8         21.73        -53.01        66.63 o                         
  -2   5   8         39.11        123.11        66.85 o                         
  -1   5   8        164.98        223.78        70.44 o                         
   0   5   8         40.93          0.23       108.43 o                         
   1   5   8        149.59        115.80        66.78 o                         
   2   5   8         24.62        -22.09        54.40 o                         
   3   5   8        417.07        561.54        56.61 o                         
   4   5   8         14.76         57.50        52.07 o                         
   5   5   8         82.54         44.56        54.12 o                         
   6   5   8         72.79         61.71        91.51 o                         
   7   5   8        136.02        428.67       137.17 o                         
   8   5   8        140.82        130.62       120.03 o                         
   9   5   8         96.56         17.15       162.39 o                         
  -6   6   8         44.64        108.43       163.90 o                         
  -5   6   8          6.18       -121.54       153.31 o                         
  -4   6   8         93.63          3.03       159.36 o                         
  -3   6   8         20.99        107.92       149.78 o                         
  -2   6   8        345.97        413.04       160.37 o                         
  -1   6   8          8.54        -68.59       149.28 o                         
   0   6   8        126.18        -69.09       145.75 o                         
   1   6   8         64.88        140.20       144.74 o                         
   2   6   8         25.32        311.67       155.83 o                         
 -17   0   9        120.37        165.57        70.06 o                         
 -15   0   9        173.33        159.01        52.13 o                         
 -13   0   9        318.94        394.30        43.73 o                         
 -11   0   9       2136.23       2191.01        97.08 o                         
  -9   0   9        457.10        464.33        31.77 o                         
  -7   0   9       2150.00       2050.46        35.81 o                         
  -5   0   9       1402.56       1383.94        31.71 o                         
  -3   0   9       2683.61       2231.05        41.58 o                         
  -1   0   9       5653.22       6323.82        62.73 o                         
   1   0   9         16.89        -10.84        10.84 o                         
   3   0   9        908.12       1080.35        32.48 o                         
   5   0   9        361.48        463.75        35.24 o                         
   7   0   9         97.65         89.77        26.99 o                         
   9   0   9       1309.30       1302.80        51.37 o                         
  11   0   9         84.28         98.34        60.52 o                         
  13   0   9        201.06        284.94        88.76 o                         
  15   0   9        143.60         -3.64       108.18 o                         
  17   0   9        348.51        538.11       166.42 o                         
 -18   1   9          7.14         65.18       101.12 o                         
 -17   1   9         27.53         -1.60        44.80 o                         
 -16   1   9        395.51        464.00        54.23 o                         
 -15   1   9         27.26         62.41        33.43 o                         
 -14   1   9        105.23         55.02        26.32 o                         
 -13   1   9         86.32         60.30        23.69 o                         
 -12   1   9        149.48        166.43        25.84 o                         
 -11   1   9        140.31        172.45        35.30 o                         
 -10   1   9       2606.17       2664.83        48.37 o                         
  -9   1   9          8.05        -14.85        14.85 o                         
  -8   1   9         58.40         68.53        15.88 o                         
  -7   1   9          1.23         -8.83         8.83 o                         
  -6   1   9       2248.07       2153.06        26.40 o                         
  -5   1   9         59.08         70.15        13.25 o                         
  -4   1   9         11.71         13.85         6.33 o                         
  -3   1   9        112.85        140.12         8.99 o                         
  -2   1   9      11289.60      11688.29        60.73 o                         
  -1   1   9        516.97        479.45        14.80 o                         
   0   1   9       1303.94       1462.83        23.74 o                         
   1   1   9        125.42        141.74        12.74 o                         
   2   1   9       1547.84       1385.73        27.16 o                         
   3   1   9        602.68        610.67        22.20 o                         
   4   1   9       3034.59       2940.83        46.01 o                         
   5   1   9       1436.26       1718.73        33.34 o                         
   6   1   9          4.92         -3.38        10.43 o                         
   7   1   9        302.90        339.46        17.46 o                         
   8   1   9       1077.31        983.16        23.12 o                         
   9   1   9       1158.72       1185.77        34.65 o                         
  10   1   9        839.79        759.61        41.57 o                         
  11   1   9        912.68        876.22        32.98 o                         
  12   1   9       1192.57       1365.00        73.41 o                         
  13   1   9        587.24        611.24        76.13 o                         
  14   1   9         30.05         32.20        47.34 o                         
  15   1   9        119.79         76.02        58.44 o                         
  16   1   9         96.73         51.69        90.22 o                         
  17   1   9          7.15         91.34       108.34 o                         
  18   1   9         97.47        336.41       138.08 o                         
 -18   2   9          5.09       -123.05       123.05 o                         
 -17   2   9         14.59        -70.66       142.87 o                         
 -16   2   9         63.31          0.28        47.62 o                         
 -15   2   9        273.01        241.99        61.66 o                         
 -14   2   9        219.20        250.72        51.94 o                         
 -13   2   9         17.16        124.06        71.11 o                         
 -12   2   9         68.30         84.74        44.46 o                         
 -11   2   9          6.06        -13.61        29.54 o                         
 -10   2   9          3.64          5.40        26.07 o                         
  -9   2   9          7.83         -1.75        24.05 o                         
  -8   2   9         92.10         82.54        18.68 o                         
  -7   2   9       1885.75       1982.05        44.51 o                         
  -6   2   9        368.57        385.86        24.92 o                         
  -5   2   9       2325.60       2100.97        42.37 o                         
  -4   2   9          5.09        -15.02        21.61 o                         
  -3   2   9        117.32        102.43        19.39 o                         
  -2   2   9          5.06         16.58        11.89 o                         
  -1   2   9        992.68       1213.10        30.52 o                         
   0   2   9        391.07        337.81        20.03 o                         
   1   2   9          3.65         -2.58        17.24 o                         
   2   2   9       2642.47       2610.49        43.95 o                         
   3   2   9       1369.11       1434.57        44.11 o                         
   4   2   9        879.16        868.47        30.29 o                         
   5   2   9         24.80         32.67        16.67 o                         
   6   2   9        251.14        291.19        21.87 o                         
   7   2   9        239.44        276.66        24.15 o                         
   8   2   9       1713.82       1659.74        53.66 o                         
   9   2   9       1066.20        967.67        39.75 o                         
  10   2   9        387.40        370.65        33.91 o                         
  11   2   9        413.16        381.45        37.20 o                         
  12   2   9        485.32        410.76        43.14 o                         
  13   2   9        357.68        384.21        37.82 o                         
  14   2   9        164.36        231.19        38.86 o                         
  15   2   9         41.37         89.74        45.48 o                         
  16   2   9        140.85        240.20        96.84 o                         
  17   2   9        189.73        289.48       179.03 o                         
 -16   3   9         26.99         13.11       156.84 o                         
 -15   3   9         27.91        169.45       137.17 o                         
 -14   3   9         56.41        149.67       215.34 o                         
 -13   3   9          3.65         59.99        55.11 o                         
 -12   3   9         23.55        -26.04        65.66 o                         
 -11   3   9        273.14        298.81        37.39 o                         
 -10   3   9          1.28         24.72        23.96 o                         
  -9   3   9        845.64        802.93        52.47 o                         
  -8   3   9        473.48        441.71        39.61 o                         
  -7   3   9        521.90        588.45        40.54 o                         
  -6   3   9        320.12        432.66        39.12 o                         
  -5   3   9        557.69        495.50        34.69 o                         
  -4   3   9        344.17        395.97        33.00 o                         
  -3   3   9       1147.44       1186.95        47.68 o                         
  -2   3   9        538.18        579.74        36.92 o                         
  -1   3   9       1351.28       1387.92        47.75 o                         
   0   3   9        202.87        195.13        34.11 o                         
   1   3   9        185.50        218.88        28.22 o                         
   2   3   9        352.83        437.22        34.69 o                         
   3   3   9        550.11        524.76        67.46 o                         
   4   3   9       1024.18       1004.62        51.01 o                         
   5   3   9       2386.26       2490.36        67.50 o                         
   6   3   9         37.17        103.89        33.56 o                         
   7   3   9        839.79        864.59        86.25 o                         
   8   3   9        249.81        207.82        41.20 o                         
   9   3   9        452.23        439.14        62.05 o                         
  10   3   9         59.83         65.75        62.87 o                         
  11   3   9         55.29        -15.44        54.31 o                         
  12   3   9         84.29         29.15        62.04 o                         
  13   3   9        262.92        316.49        89.27 o                         
  14   3   9         18.04         -9.45        90.67 o                         
  15   3   9         15.62        141.21       201.22 o                         
 -14   4   9        284.40        476.70        83.22 o                         
 -13   4   9         83.63         66.23        69.01 o                         
 -12   4   9        437.46        512.74        72.47 o                         
 -11   4   9          0.88         20.02        43.04 o                         
 -10   4   9        278.40        325.32        45.59 o                         
  -9   4   9         11.44         -0.23        37.90 o                         
  -8   4   9        109.23        111.06        47.51 o                         
  -7   4   9        143.34        146.82        53.82 o                         
  -6   4   9        631.55        625.92        59.90 o                         
  -5   4   9        254.42        207.34        50.09 o                         
  -4   4   9         23.97         -7.31        45.37 o                         
  -3   4   9        102.95         21.48        44.67 o                         
  -2   4   9        344.36        383.42        54.21 o                         
  -1   4   9        144.55        134.05        45.09 o                         
   0   4   9        318.31        272.83        50.77 o                         
   1   4   9         81.26         40.42        36.42 o                         
   2   4   9        223.74        282.51        43.58 o                         
   3   4   9        130.96        148.52        50.64 o                         
   4   4   9        368.04        337.57        60.01 o                         
   5   4   9         39.86         46.40        77.66 o                         
   6   4   9         16.69         76.82        46.59 o                         
   7   4   9         96.31        116.47        52.87 o                         
   8   4   9        502.40        537.68        61.03 o                         
   9   4   9         14.18         48.98        58.17 o                         
  10   4   9         42.95         45.52       125.83 o                         
  11   4   9         40.57        -52.65        71.01 o                         
  12   4   9         14.99       -135.16       135.16 o                         
 -11   5   9        211.63        197.19       194.41 o                         
 -10   5   9          1.96         51.11        99.18 o                         
  -9   5   9        408.23        360.88        75.58 o                         
  -8   5   9        132.11        211.71        91.30 o                         
  -7   5   9        104.37        250.06        85.09 o                         
  -6   5   9         69.80         31.07        62.49 o                         
  -5   5   9         91.66        -58.27        58.27 o                         
  -4   5   9        287.26        330.45        63.76 o                         
  -3   5   9        196.99        110.87        72.62 o                         
  -2   5   9        163.50        191.80        70.94 o                         
  -1   5   9         72.74        116.91        69.14 o                         
   0   5   9         81.58        121.90        68.04 o                         
   1   5   9         59.89        153.34        61.29 o                         
   2   5   9         42.29         50.80        57.63 o                         
   3   5   9         30.04        148.11        58.31 o                         
   4   5   9        102.21         97.70        51.72 o                         
   5   5   9         69.12         88.71        64.82 o                         
   6   5   9        145.39        388.83       130.11 o                         
   7   5   9         35.01        101.87       121.04 o                         
   8   5   9          5.18        151.80       138.18 o                         
  -5   6   9         92.15       -140.20       160.37 o                         
  -4   6   9          2.21        213.33       152.30 o                         
  -3   6   9        166.97        262.75       161.89 o                         
  -2   6   9         22.71       -111.96       143.23 o                         
  -1   6   9        243.05        -37.32       145.75 o                         
   0   6   9         32.00         -3.03       143.23 o                         
   1   6   9        359.51        171.47       151.30 o                         
   2   6   9         53.38        205.76       160.88 o                         
 -18   0  10        277.27        422.62       125.07 o                         
 -16   0  10         60.81         85.06        60.54 o                         
 -14   0  10        168.04        193.02        47.39 o                         
 -12   0  10       1500.01       1613.67        61.75 o                         
 -10   0  10       1052.17        974.83        42.29 o                         
  -8   0  10       2241.83       2245.55        39.74 o                         
  -6   0  10        235.66        224.56        17.40 o                         
  -4   0  10       1453.68       1289.78        89.52 o                         
  -2   0  10       4143.25       4493.66        53.34 o                         
   0   0  10       3147.10       2907.77        70.87 o                         
   2   0  10       3412.47       3771.31        54.45 o                         
   4   0  10        136.79        118.10        17.61 o                         
   6   0  10        766.09        704.71        47.77 o                         
   8   0  10         30.01         44.25        41.86 o                         
  10   0  10       1670.55       1600.30        66.66 o                         
  12   0  10         33.64        138.69        81.70 o                         
  14   0  10        148.95        123.32        65.19 o                         
  16   0  10        796.74        688.90       165.92 o                         
 -18   1  10         42.96         70.10       122.04 o                         
 -17   1  10        365.84        514.18        82.54 o                         
 -16   1  10         10.46          2.43        37.82 o                         
 -15   1  10         50.95         87.90        33.18 o                         
 -14   1  10         14.12          4.38        25.93 o                         
 -13   1  10       1303.01       1268.94        41.15 o                         
 -12   1  10        358.82        393.47        29.11 o                         
 -11   1  10         24.27         14.12        19.92 o                         
 -10   1  10        222.17        220.04        26.91 o                         
  -9   1  10       2406.63       2288.90        33.84 o                         
  -8   1  10        159.97        203.88        12.47 o                         
  -7   1  10        320.92        314.27        23.05 o                         
  -6   1  10         69.38         69.38        14.79 o                         
  -5   1  10        911.70        763.34        19.21 o                         
  -4   1  10          7.09          7.05         9.30 o                         
  -3   1  10       1080.22       1062.74        23.13 o                         
  -2   1  10        218.88        232.79        13.43 o                         
  -1   1  10         70.96         77.30        12.32 o                         
   0   1  10          1.77         12.03         9.13 o                         
   1   1  10       5349.36       5258.90        49.77 o                         
   2   1  10         30.62         16.24        11.05 o                         
   3   1  10        197.53        171.75        16.37 o                         
   4   1  10        303.05        369.41        20.70 o                         
   5   1  10       2858.29       2758.50        35.83 o                         
   6   1  10        747.57        678.50        24.47 o                         
   7   1  10        454.82        487.09        20.79 o                         
   8   1  10          2.78          7.69        12.15 o                         
   9   1  10        184.03        127.69        26.86 o                         
  10   1  10          2.39         13.71        20.86 o                         
  11   1  10         20.26         32.95        38.32 o                         
  12   1  10         41.15         -4.36        52.29 o                         
  13   1  10        196.43        153.59        52.34 o                         
  14   1  10        193.93        247.40        52.59 o                         
  15   1  10        129.25        144.11        84.49 o                         
  16   1  10         47.26         88.99        96.46 o                         
  17   1  10         30.88        129.22       122.04 o                         
 -17   2  10         84.88         84.74       224.17 o                         
 -16   2  10        137.65         36.56        47.88 o                         
 -15   2  10        141.71         23.98        80.30 o                         
 -14   2  10        174.87        153.03        62.79 o                         
 -13   2  10        506.66        411.38        49.54 o                         
 -12   2  10         82.27          5.77        42.99 o                         
 -11   2  10        476.42        469.39        39.33 o                         
 -10   2  10         61.77         34.46        28.14 o                         
  -9   2  10       1340.58       1401.32        40.08 o                         
  -8   2  10         40.72         39.52        21.83 o                         
  -7   2  10        140.50        168.84        23.22 o                         
  -6   2  10         25.15         32.00        13.44 o                         
  -5   2  10       1190.72       1142.04        40.83 o                         
  -4   2  10       1099.37       1230.74        66.85 o                         
  -3   2  10       1442.01       1444.58        33.75 o                         
  -2   2  10         27.20         14.41        12.11 o                         
  -1   2  10         35.99         49.72        15.02 o                         
   0   2  10         49.43         57.81        14.93 o                         
   1   2  10       1045.96       1026.16        32.18 o                         
   2   2  10       2161.18       2011.74        37.04 o                         
   3   2  10        920.92        937.65        30.85 o                         
   4   2  10        263.03        289.45        21.21 o                         
   5   2  10       1012.15        943.50        33.75 o                         
   6   2  10       1023.98       1017.28        36.81 o                         
   7   2  10        351.58        420.42        28.94 o                         
   8   2  10        102.34        129.04        24.34 o                         
   9   2  10        155.82        153.74        32.97 o                         
  10   2  10       1069.31        951.36        44.51 o                         
  11   2  10        693.32        624.17        47.02 o                         
  12   2  10        646.96        551.82        67.62 o                         
  13   2  10        218.06        212.31        37.07 o                         
  14   2  10         84.95        115.17        64.49 o                         
  15   2  10         53.63         67.79        74.27 o                         
  16   2  10          1.11        136.83       111.44 o                         
 -16   3  10         88.66       -150.29       155.33 o                         
 -15   3  10        104.89          7.56       133.14 o                         
 -14   3  10        111.10         42.55        76.12 o                         
 -13   3  10         15.72        -21.48        49.32 o                         
 -12   3  10        154.62        251.73        64.05 o                         
 -11   3  10         44.63         49.98        36.05 o                         
 -10   3  10        118.67        141.73        25.09 o                         
  -9   3  10         65.86         49.90        24.59 o                         
  -8   3  10       1346.40       1366.49        62.24 o                         
  -7   3  10          3.58        -35.63        40.34 o                         
  -6   3  10       1873.87       1854.09        57.34 o                         
  -5   3  10         72.67         62.73        28.04 o                         
  -4   3  10       1073.10       1051.86        48.33 o                         
  -3   3  10        357.93        299.80        39.76 o                         
  -2   3  10       1426.97       1310.54        55.59 o                         
  -1   3  10         11.37         27.24        19.08 o                         
   0   3  10        795.45        771.12        42.21 o                         
   1   3  10        212.52        275.60        26.79 o                         
   2   3  10        348.85        344.99        34.72 o                         
   3   3  10         23.36         28.30        29.05 o                         
   4   3  10        432.20        390.87        51.48 o                         
   5   3  10       1222.67       1300.44        65.57 o                         
   6   3  10         99.68        134.51        36.71 o                         
   7   3  10         10.72        -47.97        51.90 o                         
   8   3  10        213.24        219.82        56.69 o                         
   9   3  10        126.66        185.04        60.75 o                         
  10   3  10        204.00        283.48        69.17 o                         
  11   3  10         11.91          2.84        53.62 o                         
  12   3  10         54.01         59.22        53.60 o                         
  13   3  10         20.66         45.82        58.01 o                         
  14   3  10         31.14        -28.75       157.85 o                         
 -14   4  10         68.08        253.03       283.43 o                         
 -13   4  10        435.70        300.76       141.85 o                         
 -12   4  10         22.01        125.76        65.69 o                         
 -11   4  10        140.34         29.13        45.31 o                         
 -10   4  10         16.45        -25.88        40.92 o                         
  -9   4  10        392.20        429.20        44.55 o                         
  -8   4  10         13.24         -7.76        45.50 o                         
  -7   4  10        139.23        137.22        46.05 o                         
  -6   4  10        449.74        360.49        55.89 o                         
  -5   4  10        278.15        248.94        51.77 o                         
  -4   4  10        149.42        147.88        52.07 o                         
  -3   4  10        119.75        145.55        58.50 o                         
  -2   4  10         61.26          0.31        43.60 o                         
  -1   4  10        108.68        129.33        47.80 o                         
   0   4  10         12.47         23.85        34.00 o                         
   1   4  10        288.64        328.92        42.26 o                         
   2   4  10          6.50         23.14        45.28 o                         
   3   4  10        282.57        242.79        78.42 o                         
   4   4  10        578.74        618.29        90.78 o                         
   5   4  10        348.49        384.25        62.74 o                         
   6   4  10          1.81         67.94        50.08 o                         
   7   4  10         58.72         55.90        52.68 o                         
   8   4  10         28.07        142.95        93.72 o                         
   9   4  10        308.06        242.29        62.22 o                         
  10   4  10          1.49        -66.76        66.76 o                         
  11   4  10        302.01        268.32        90.06 o                         
 -11   5  10         64.30        137.90       110.86 o                         
 -10   5  10        159.03        292.91       256.19 o                         
  -9   5  10          5.49         70.59        88.98 o                         
  -8   5  10        251.52        302.73        88.46 o                         
  -7   5  10         45.65        101.41        83.21 o                         
  -6   5  10        110.26        135.81        80.81 o                         
  -5   5  10         35.72        -68.43        73.17 o                         
  -4   5  10        216.27        223.96        70.03 o                         
  -3   5  10         84.44         73.41        59.98 o                         
  -2   5  10        307.43        186.06        61.15 o                         
  -1   5  10        340.08        165.97        74.03 o                         
   0   5  10         63.85         25.75        58.63 o                         
   1   5  10         84.81        102.83        60.52 o                         
   2   5  10        146.13         90.10        61.45 o                         
   3   5  10        150.86        197.28        64.84 o                         
   4   5  10          2.39        -48.14        76.61 o                         
   5   5  10         28.70        206.65        70.41 o                         
   6   5  10        230.41         95.82       124.57 o                         
   7   5  10        110.83        326.80       136.17 o                         
   8   5  10         11.72        164.91       127.59 o                         
  -4   6  10        139.60        -38.33       156.84 o                         
  -3   6  10          1.68        -47.91       150.29 o                         
  -2   6  10        198.25         33.28       149.78 o                         
  -1   6  10          1.51        183.07       150.29 o                         
   0   6  10        110.53         55.47       150.79 o                         
   1   6  10         26.83        174.49       162.39 o                         
   2   6  10        149.11        130.62       272.84 o                         
 -17   0  11         11.47        127.09       118.51 o                         
 -15   0  11         83.80        144.81        51.94 o                         
 -13   0  11         24.73         53.13        36.19 o                         
 -11   0  11       1649.50       1648.78        74.64 o                         
  -9   0  11        927.72        918.36        79.68 o                         
  -7   0  11       1935.19       1754.21        33.55 o                         
  -5   0  11       5506.95       5733.47        93.05 o                         
  -3   0  11       1092.24       1017.36        29.67 o                         
  -1   0  11      10756.35      11101.50        95.64 o                         
   1   0  11        113.73         78.42        17.32 o                         
   3   0  11       4426.34       4186.05        61.22 o                         
   5   0  11       1532.38       1564.86        42.01 o                         
   7   0  11        809.48        841.92        57.29 o                         
   9   0  11       1133.70       1109.40        68.45 o                         
  11   0  11         60.39         86.24        74.13 o                         
  13   0  11        570.28        396.00       257.45 o                         
  15   0  11        115.78        235.52       137.68 o                         
  17   0  11        155.31        195.17       183.57 o                         
 -18   1  11          3.37        -55.98       126.08 o                         
 -17   1  11        162.04        204.75       120.53 o                         
 -16   1  11        404.49        317.81        40.60 o                         
 -15   1  11         53.35         73.93        30.30 o                         
 -14   1  11        407.62        432.77        29.89 o                         
 -13   1  11          1.23        -18.13        21.80 o                         
 -12   1  11        985.47        896.23        54.89 o                         
 -11   1  11         70.76         60.16        28.43 o                         
 -10   1  11       3035.73       2965.17        64.28 o                         
  -9   1  11         47.21         75.25        22.09 o                         
  -8   1  11        712.91        769.31        28.86 o                         
  -7   1  11        103.78        120.99        16.39 o                         
  -6   1  11       3524.49       3284.72        44.21 o                         
  -5   1  11        152.79        161.95        12.89 o                         
  -4   1  11        504.75        609.02        21.32 o                         
  -3   1  11        158.25        150.01        10.14 o                         
  -2   1  11       3448.06       3208.17        36.09 o                         
  -1   1  11       1095.61       1094.47        24.94 o                         
   0   1  11        747.57        760.78        21.40 o                         
   1   1  11          4.90          6.67        10.86 o                         
   2   1  11       2616.76       2426.06        37.48 o                         
   3   1  11        428.74        430.48        25.34 o                         
   4   1  11       1031.59        976.18        25.75 o                         
   5   1  11       1118.88       1065.28        27.09 o                         
   6   1  11        291.61        301.66        18.31 o                         
   7   1  11        437.67        436.69        21.70 o                         
   8   1  11       1628.59       1538.00        32.00 o                         
   9   1  11        346.16        360.61        26.68 o                         
  10   1  11        261.04        280.61        26.04 o                         
  11   1  11        115.31        103.35        52.42 o                         
  12   1  11        530.28        544.11        64.07 o                         
  13   1  11         19.34         11.65        44.37 o                         
  14   1  11         19.07         44.73        52.14 o                         
  15   1  11        181.11        309.82       207.78 o                         
  16   1  11         18.78         60.78       118.77 o                         
  17   1  11         68.32         32.28       171.47 o                         
 -17   2  11         32.41       -128.10       128.10 o                         
 -16   2  11         55.31        -35.78        60.04 o                         
 -15   2  11        588.05        591.02        55.97 o                         
 -14   2  11         58.35         74.47        81.39 o                         
 -13   2  11         18.02         16.64        48.92 o                         
 -12   2  11         28.22        -21.46        45.00 o                         
 -11   2  11          1.38        -27.81        27.81 o                         
 -10   2  11         97.21        130.36        27.00 o                         
  -9   2  11          5.33         10.54        31.25 o                         
  -8   2  11        313.60        300.51        25.25 o                         
  -7   2  11          9.87        -12.40        22.57 o                         
  -6   2  11        327.01        349.96        18.92 o                         
  -5   2  11        767.55        731.50        26.38 o                         
  -4   2  11        310.78        358.09        21.99 o                         
  -3   2  11        170.31        208.64        16.89 o                         
  -2   2  11        277.07        301.58        16.36 o                         
  -1   2  11        889.32        950.69        27.24 o                         
   0   2  11        296.97        334.38        19.80 o                         
   1   2  11          3.71         18.66        14.08 o                         
   2   2  11        514.43        573.90        25.75 o                         
   3   2  11       1846.40       1830.44        70.99 o                         
   4   2  11        258.92        297.73        23.29 o                         
   5   2  11        278.08        281.10        26.31 o                         
   6   2  11        645.98        667.34        36.20 o                         
   7   2  11        271.82        336.34        28.09 o                         
   8   2  11        231.55        231.67        27.43 o                         
   9   2  11        324.71        320.43        24.51 o                         
  10   2  11          6.93         56.75        31.30 o                         
  11   2  11          0.61         -4.84        30.18 o                         
  12   2  11         62.75        125.01        34.03 o                         
  13   2  11        903.35        875.95        47.50 o                         
  14   2  11         67.89         85.99        39.72 o                         
  15   2  11         12.55         83.57       100.33 o                         
  16   2  11          1.13        146.76       166.93 o                         
 -15   3  11         82.92       -120.53       134.65 o                         
 -14   3  11          0.08         88.04        66.53 o                         
 -13   3  11         63.08         87.83        47.08 o                         
 -12   3  11         12.34         37.23        51.09 o                         
 -11   3  11        370.27        414.85        55.84 o                         
 -10   3  11          2.11        -34.67        95.57 o                         
  -9   3  11        407.14        409.32        38.36 o                         
  -8   3  11         64.00        103.23        33.10 o                         
  -7   3  11        416.30        480.67        46.70 o                         
  -6   3  11          1.15        -25.71        25.71 o                         
  -5   3  11       1848.39       1786.32        57.25 o                         
  -4   3  11       1096.25       1028.73        48.96 o                         
  -3   3  11        898.78        967.79        60.27 o                         
  -2   3  11          9.66         49.01        22.76 o                         
  -1   3  11       2799.37       2838.11        49.67 o                         
   0   3  11        110.90        125.21        24.55 o                         
   1   3  11       1313.00       1305.73        46.06 o                         
   2   3  11        283.22        302.28        30.65 o                         
   3   3  11       1067.27       1116.29        47.59 o                         
   4   3  11        171.26        209.60        60.70 o                         
   5   3  11         11.37         66.29        32.73 o                         
   6   3  11        270.33        322.20        35.98 o                         
   7   3  11         73.49         23.13        33.40 o                         
   8   3  11         38.38         37.01        49.28 o                         
   9   3  11        533.90        533.71        45.53 o                         
  10   3  11         13.90          5.42        41.45 o                         
  11   3  11        129.67        107.63        46.66 o                         
  12   3  11         11.90        -15.18        30.37 o                         
  13   3  11        206.10         45.02       158.36 o                         
 -14   4  11         67.11        261.74       145.75 o                         
 -13   4  11        236.49        223.81       111.94 o                         
 -12   4  11        252.51        276.24        70.54 o                         
 -11   4  11         28.27        -51.22        59.08 o                         
 -10   4  11        106.08         52.75        85.38 o                         
  -9   4  11          6.03         10.71        39.62 o                         
  -8   4  11        137.62        164.38        48.92 o                         
  -7   4  11        208.36         66.97        44.91 o                         
  -6   4  11        616.51        499.02        51.36 o                         
  -5   4  11         12.25         17.12        43.12 o                         
  -4   4  11        362.40        442.26        50.54 o                         
  -3   4  11        139.41         45.18        47.37 o                         
  -2   4  11        870.53        728.63        63.59 o                         
  -1   4  11         66.31        106.27        40.36 o                         
   0   4  11        387.51        492.78        41.20 o                         
   1   4  11        450.73        389.52        48.60 o                         
   2   4  11        638.28        569.19        61.08 o                         
   3   4  11         13.02         45.76        51.26 o                         
   4   4  11        966.58       1035.87       112.97 o                         
   5   4  11         92.77        131.37        57.06 o                         
   6   4  11        484.89        557.41        85.91 o                         
   7   4  11          1.30         33.03        53.22 o                         
   8   4  11        175.78        182.29        62.89 o                         
   9   4  11          0.28        -64.15        64.15 o                         
  10   4  11        177.96        150.66        96.58 o                         
  11   4  11         46.13       -147.76       147.76 o                         
  12   4  11         56.45        598.62       135.16 o                         
 -10   5  11        114.65        235.57       118.26 o                         
  -9   5  11        106.23        125.56        92.80 o                         
  -8   5  11        275.52        175.29        88.06 o                         
  -7   5  11         40.13        -38.50        81.12 o                         
  -6   5  11         48.46         32.33       105.40 o                         
  -5   5  11        220.16        173.40       140.20 o                         
  -4   5  11        162.98        177.33        75.89 o                         
  -3   5  11        118.07         97.59       109.94 o                         
  -2   5  11         30.49         11.11        72.81 o                         
  -1   5  11        290.60        200.82       128.85 o                         
   0   5  11        101.47        139.82        79.68 o                         
   1   5  11         83.13        184.11        77.33 o                         
   2   5  11         41.11         -2.39        65.42 o                         
   3   5  11         65.93        123.81        65.68 o                         
   4   5  11         73.01        -57.48        96.64 o                         
   5   5  11         64.78        112.46       129.11 o                         
   6   5  11        133.03        157.35       124.06 o                         
   7   5  11         47.22         85.73       134.65 o                         
  -2   6  11          0.34        271.32       160.88 o                         
  -1   6  11         60.20         62.54       153.31 o                         
   0   6  11         11.39        147.26       158.86 o                         
   1   6  11         61.58         42.36       166.93 o                         
 -18   0  12        338.81        223.92       140.70 o                         
 -16   0  12         29.52         75.67        71.11 o                         
 -14   0  12          4.64        -26.41        41.54 o                         
 -12   0  12       1760.16       1760.96        56.65 o                         
 -10   0  12        181.61        217.86        60.01 o                         
  -8   0  12       2960.07       2709.70       110.45 o                         
  -6   0  12         58.86         87.08        19.10 o                         
  -4   0  12       9560.93       9177.76       104.61 o                         
  -2   0  12       7598.63       8528.97       144.44 o                         
   0   0  12       3685.15       3711.01        57.84 o                         
   2   0  12       1547.42       1554.42        42.34 o                         
   4   0  12         77.95         59.25        18.96 o                         
   6   0  12       3619.83       3436.47        86.81 o                         
   8   0  12         15.80         -8.55        30.70 o                         
  10   0  12       2051.82       2044.92       119.32 o                         
  12   0  12          5.64        107.42        92.29 o                         
  14   0  12        365.72        421.25       124.06 o                         
  16   0  12        118.06        250.14       167.43 o                         
 -17   1  12         55.69        189.12       125.07 o                         
 -16   1  12         55.82        -44.98        66.87 o                         
 -15   1  12         81.83         99.65        37.19 o                         
 -14   1  12         62.54         63.51        27.78 o                         
 -13   1  12        133.29        119.85        19.94 o                         
 -12   1  12          8.78         13.84        17.95 o                         
 -11   1  12        113.63        127.59        24.22 o                         
 -10   1  12        344.69        431.40        35.34 o                         
  -9   1  12       1833.77       1868.04        51.89 o                         
  -8   1  12         54.38         36.98        16.91 o                         
  -7   1  12       2206.87       2046.25        37.92 o                         
  -6   1  12         18.94         24.25        16.89 o                         
  -5   1  12        641.36        678.11        21.98 o                         
  -4   1  12         43.16         35.47        12.28 o                         
  -3   1  12       1462.15       1218.31        21.23 o                         
  -2   1  12        235.42        233.21        15.25 o                         
  -1   1  12         45.31         77.26        12.80 o                         
   0   1  12         57.85         58.26        12.36 o                         
   1   1  12       1155.00        954.40        25.85 o                         
   2   1  12         26.47         30.06        12.10 o                         
   3   1  12         13.96          7.09        13.50 o                         
   4   1  12        456.02        544.44        27.14 o                         
   5   1  12        480.25        460.98        21.99 o                         
   6   1  12        854.85        797.85        27.97 o                         
   7   1  12        805.34        824.25        27.93 o                         
   8   1  12        367.30        389.53        21.95 o                         
   9   1  12         11.43         26.76        21.66 o                         
  10   1  12        212.82        201.45        50.50 o                         
  11   1  12        537.32        526.25        61.39 o                         
  12   1  12          0.51         14.38        42.67 o                         
  13   1  12         20.26         40.43        47.34 o                         
  14   1  12          3.88         36.63        66.06 o                         
  15   1  12        244.49        217.85        98.66 o                         
  16   1  12         45.19         61.80       111.56 o                         
 -17   2  12         11.80         14.63       137.17 o                         
 -16   2  12          5.51        -61.44       137.93 o                         
 -15   2  12         22.40        -70.23        70.23 o                         
 -14   2  12         84.43        -12.50        58.82 o                         
 -13   2  12        121.29        165.08        37.01 o                         
 -12   2  12        266.23        241.98        28.31 o                         
 -11   2  12        176.17        214.86        29.84 o                         
 -10   2  12        311.85        347.29        29.01 o                         
  -9   2  12         94.62         94.46        21.30 o                         
  -8   2  12         61.55         68.93        19.77 o                         
  -7   2  12         87.50         92.48        16.67 o                         
  -6   2  12         44.71         54.62        13.98 o                         
  -5   2  12        668.92        694.46        24.85 o                         
  -4   2  12       1451.46       1535.19        31.71 o                         
  -3   2  12        686.47        631.11        25.11 o                         
  -2   2  12         16.11         11.90        13.06 o                         
  -1   2  12         96.92        127.63        16.48 o                         
   0   2  12        683.73        680.30        28.12 o                         
   1   2  12       1068.25       1019.65        35.75 o                         
   2   2  12       2915.54       2912.37        48.31 o                         
   3   2  12       1397.36       1391.90        37.58 o                         
   4   2  12         97.69         96.27        23.23 o                         
   5   2  12        615.79        642.78        37.06 o                         
   6   2  12        666.41        670.73        34.28 o                         
   7   2  12       1557.17       1510.95        52.73 o                         
   8   2  12        303.04        323.64        30.47 o                         
   9   2  12        605.93        627.54        52.19 o                         
  10   2  12        445.34        468.12        31.01 o                         
  11   2  12        963.64        916.23        59.60 o                         
  12   2  12          0.63         -8.49        43.93 o                         
  13   2  12        210.01        327.23        45.12 o                         
  14   2  12         43.10        195.55       100.18 o                         
  15   2  12         85.24        285.44       117.10 o                         
  16   2  12         37.86        142.22       300.07 o                         
 -14   3  12        222.25        353.27       117.02 o                         
 -13   3  12         85.59        111.38        52.91 o                         
 -12   3  12        162.73        272.67        78.41 o                         
 -11   3  12          0.05         16.70        43.08 o                         
 -10   3  12        282.14        298.34        81.73 o                         
  -9   3  12         66.79         42.82        19.39 o                         
  -8   3  12       1228.30       1299.30        74.13 o                         
  -7   3  12        108.77         33.89        31.32 o                         
  -6   3  12         66.06        146.04        29.65 o                         
  -5   3  12          0.35        -27.14        27.14 o                         
  -4   3  12         11.87         57.45        29.29 o                         
  -3   3  12        172.77        235.40        32.16 o                         
  -2   3  12        158.48        219.83        43.82 o                         
  -1   3  12        202.44        196.66        23.95 o                         
   0   3  12       1042.31       1222.01        45.45 o                         
   1   3  12          0.73         16.88        24.55 o                         
   2   3  12       1391.75       1282.89        56.39 o                         
   3   3  12          1.27         49.99        26.60 o                         
   4   3  12        329.49        415.12        36.71 o                         
   5   3  12          4.58         28.76        30.41 o                         
   6   3  12        663.40        654.32        44.34 o                         
   7   3  12          0.78        -38.14        38.14 o                         
   8   3  12         70.44         64.69        37.98 o                         
   9   3  12         42.54         63.39        40.99 o                         
  10   3  12        338.05        378.77        50.15 o                         
  11   3  12         73.01         33.47        51.90 o                         
  12   3  12        271.58         32.68        77.72 o                         
  13   3  12         11.20        -28.69       129.61 o                         
 -13   4  12         81.66         46.40       138.18 o                         
 -12   4  12         11.56         30.21        81.30 o                         
 -11   4  12        402.50        384.41        74.50 o                         
 -10   4  12         32.69         22.92        41.29 o                         
  -9   4  12        172.37        200.60        47.79 o                         
  -8   4  12          0.26        -29.56        47.69 o                         
  -7   4  12        245.25        194.77        49.37 o                         
  -6   4  12        448.48        419.15        66.22 o                         
  -5   4  12        227.55        397.23        48.62 o                         
  -4   4  12          7.58        -49.78        49.78 o                         
  -3   4  12        776.11        656.49        53.44 o                         
  -2   4  12          0.62         47.38        43.09 o                         
  -1   4  12        471.19        605.01        53.42 o                         
   0   4  12         51.79         77.89        33.66 o                         
   1   4  12        254.76        279.17        59.39 o                         
   2   4  12        250.24        193.45        62.22 o                         
   3   4  12        495.29        569.67        92.65 o                         
   4   4  12        658.34        662.80        71.25 o                         
   5   4  12        386.00        429.21        50.40 o                         
   6   4  12         21.79         22.48        45.22 o                         
   7   4  12        320.53        309.64        48.20 o                         
   8   4  12         86.99        121.28        54.04 o                         
   9   4  12         65.98        104.78        66.22 o                         
  10   4  12          2.29       -124.82       124.82 o                         
  11   4  12         71.34        133.14       123.56 o                         
  12   4  12         26.53        118.51       133.14 o                         
 -10   5  12          4.55        -57.91       116.24 o                         
  -9   5  12         35.45        -70.66       278.38 o                         
  -8   5  12         81.06        -14.63        91.81 o                         
  -7   5  12        160.40        166.82        86.72 o                         
  -6   5  12         16.71         48.65        79.99 o                         
  -5   5  12         71.20        146.45        78.31 o                         
  -4   5  12        342.32        230.29        81.90 o                         
  -3   5  12         82.73         97.90        78.19 o                         
  -2   5  12        115.68        106.76        78.76 o                         
  -1   5  12        223.33        202.76        80.96 o                         
   0   5  12        118.25         68.05        80.64 o                         
   1   5  12         53.39        -21.10        97.08 o                         
   2   5  12        150.15        223.22        83.99 o                         
   3   5  12         75.42        132.30       105.12 o                         
   4   5  12         13.81         22.42       168.37 o                         
   5   5  12          6.97        165.42       133.14 o                         
   6   5  12        295.76        259.72       137.68 o                         
   7   5  12         47.78        381.77       145.24 o                         
 -17   0  13         91.84        166.42       137.17 o                         
 -15   0  13        460.95        407.01        59.01 o                         
 -13   0  13          3.83        -29.56        29.56 o                         
 -11   0  13       1345.37       1458.99       119.52 o                         
  -9   0  13        796.22        957.70       135.66 o                         
  -7   0  13        395.07        398.45        29.45 o                         
  -5   0  13         92.90         48.53        21.73 o                         
  -3   0  13         36.47         26.98        12.08 o                         
  -1   0  13       8325.93       8027.67       103.17 o                         
   1   0  13          6.75         21.70        17.49 o                         
   3   0  13       4090.92       4039.11        66.77 o                         
   5   0  13        950.29       1072.32        44.11 o                         
   7   0  13       1021.75        946.06       117.76 o                         
   9   0  13        716.29        963.38        71.61 o                         
  11   0  13          1.81         15.33        91.79 o                         
  13   0  13        412.61        491.75       129.36 o                         
  15   0  13          1.57        100.86       151.30 o                         
 -17   1  13         13.72        212.32       135.16 o                         
 -16   1  13         98.26        295.03       121.54 o                         
 -15   1  13         46.97         19.38        43.46 o                         
 -14   1  13        274.71        207.45        50.60 o                         
 -13   1  13        434.70        471.16        28.72 o                         
 -12   1  13          6.75        -28.61        28.61 o                         
 -11   1  13        489.22        487.17        37.87 o                         
 -10   1  13          7.68        -19.19        26.48 o                         
  -9   1  13         33.64         -5.48        38.65 o                         
  -8   1  13         26.74         21.35        18.31 o                         
  -7   1  13         10.50         31.76        15.45 o                         
  -6   1  13        926.43        951.84        29.77 o                         
  -5   1  13        177.43        149.18        14.10 o                         
  -4   1  13       1493.15       1278.77        27.79 o                         
  -3   1  13        718.83        748.29        18.88 o                         
  -2   1  13        138.38        190.19        14.45 o                         
  -1   1  13        594.78        610.42        22.36 o                         
   0   1  13       3429.88       3254.22        37.26 o                         
   1   1  13        156.31        188.34        14.93 o                         
   2   1  13        292.56        367.60        19.83 o                         
   3   1  13          2.26         -1.09        13.86 o                         
   4   1  13       1130.40       1040.74        34.32 o                         
   5   1  13         59.42         65.35        16.80 o                         
   6   1  13          4.55         10.05        16.41 o                         
   7   1  13         40.17         71.62        27.37 o                         
   8   1  13       1865.69       1715.77        40.24 o                         
   9   1  13         71.31         83.98        24.88 o                         
  10   1  13        437.27        398.20        64.40 o                         
  11   1  13          0.54          4.07        59.97 o                         
  12   1  13        335.59        392.60        75.56 o                         
  13   1  13         81.57         24.95        78.18 o                         
  14   1  13        271.57        285.31        96.10 o                         
  15   1  13         82.88        181.95       108.91 o                         
  16   1  13         15.69       -184.58       184.58 o                         
 -16   2  13        180.45        -71.11       128.60 o                         
 -15   2  13        104.81         78.17       118.01 o                         
 -14   2  13        179.68        168.86        36.35 o                         
 -13   2  13         22.47        -23.85        23.85 o                         
 -12   2  13        141.37        104.46        25.29 o                         
 -11   2  13        711.26        736.81        72.12 o                         
 -10   2  13       1143.53       1149.48        69.43 o                         
  -9   2  13        199.53        217.32        40.67 o                         
  -8   2  13        416.04        447.00        37.13 o                         
  -7   2  13        212.66        236.86        14.73 o                         
  -6   2  13        151.45        176.46        15.68 o                         
  -5   2  13        676.07        672.67        24.92 o                         
  -4   2  13        944.29       1005.15        29.16 o                         
  -3   2  13         62.91         58.46        17.60 o                         
  -2   2  13        181.06        202.39        18.36 o                         
  -1   2  13        991.83        971.06        30.63 o                         
   0   2  13        109.69        134.88        18.83 o                         
   1   2  13          1.19         12.80        17.78 o                         
   2   2  13        119.44        115.23        25.48 o                         
   3   2  13       2758.88       2528.53        53.71 o                         
   4   2  13         98.16        119.07        25.64 o                         
   5   2  13        615.36        576.96        46.44 o                         
   6   2  13         65.35         56.35        42.36 o                         
   7   2  13        183.16        172.01        30.91 o                         
   8   2  13          4.18        -22.23        22.23 o                         
   9   2  13         94.35        115.48        32.48 o                         
  10   2  13         61.76         54.63        23.83 o                         
  11   2  13        178.70        159.62        53.99 o                         
  12   2  13        244.91        196.20        44.98 o                         
  13   2  13         53.05        163.89        73.70 o                         
  14   2  13        199.13        372.98       113.48 o                         
  15   2  13         64.57        386.31       168.44 o                         
 -14   3  13         25.97        -33.28       110.95 o                         
 -13   3  13        239.81        199.12        54.10 o                         
 -12   3  13         17.06         91.69        45.53 o                         
 -11   3  13        300.58        373.57        50.10 o                         
 -10   3  13          9.62         23.88        36.88 o                         
  -9   3  13        220.54        212.41        37.78 o                         
  -8   3  13         25.53          7.52        26.47 o                         
  -7   3  13       1391.30       1315.55        53.78 o                         
  -6   3  13         82.23         92.27        27.36 o                         
  -5   3  13        291.00        318.51        41.06 o                         
  -4   3  13          4.37        -28.05        28.05 o                         
  -3   3  13        350.22        320.30        35.70 o                         
  -2   3  13         20.92         54.38        32.10 o                         
  -1   3  13          4.53          2.27        22.77 o                         
   0   3  13         26.14         -6.23        22.83 o                         
   1   3  13        504.51        540.90        32.61 o                         
   2   3  13        301.97        301.94        36.62 o                         
   3   3  13        719.55        742.21        42.17 o                         
   4   3  13         44.74         16.93        33.55 o                         
   5   3  13         49.68          0.92        38.22 o                         
   6   3  13        219.59        271.22        40.25 o                         
   7   3  13        250.57        212.08        84.22 o                         
   8   3  13         45.71         85.46        41.23 o                         
   9   3  13        956.07        889.43        59.56 o                         
  10   3  13          5.38        -24.57        46.86 o                         
  11   3  13        218.01         13.26        43.18 o                         
  12   3  13          9.85         17.64       103.13 o                         
 -13   4  13          0.36         40.35       144.23 o                         
 -12   4  13         16.16        182.56       135.66 o                         
 -11   4  13         29.58        -55.57        71.92 o                         
 -10   4  13        258.86        226.31        97.33 o                         
  -9   4  13          3.01         34.89        43.64 o                         
  -8   4  13        619.30        561.32        61.33 o                         
  -7   4  13         10.27         24.16        46.11 o                         
  -6   4  13        343.03        435.24        55.75 o                         
  -5   4  13         22.40         13.98        44.82 o                         
  -4   4  13        673.28        602.85        59.47 o                         
  -3   4  13        277.19        296.40        49.74 o                         
  -2   4  13        681.87        752.93        56.65 o                         
  -1   4  13          1.87         59.51        38.95 o                         
   0   4  13        816.61        671.25        53.96 o                         
   1   4  13         44.07         75.72        42.20 o                         
   2   4  13         13.36        -16.02        41.09 o                         
   3   4  13         22.66         25.19        71.67 o                         
   4   4  13        494.37        414.73        56.67 o                         
   5   4  13        269.19        379.02        60.49 o                         
   6   4  13         86.07        -25.14        45.74 o                         
   7   4  13          0.31        -46.39        52.21 o                         
   8   4  13        166.77         37.48        58.39 o                         
   9   4  13          3.33         -4.13       124.43 o                         
  10   4  13        101.31        156.28       101.03 o                         
  11   4  13         34.00        -44.38       124.57 o                         
  -9   5  13          0.78         39.94       106.98 o                         
  -8   5  13         39.94         87.86       159.87 o                         
  -7   5  13          3.11        -85.09        85.09 o                         
  -6   5  13         81.81         72.65        84.44 o                         
  -5   5  13        106.49         -6.24        81.59 o                         
  -4   5  13         61.17         -0.28        79.97 o                         
  -3   5  13        174.93        229.49        86.88 o                         
  -2   5  13         20.12        -45.58        78.17 o                         
  -1   5  13        233.16        210.82       144.49 o                         
   0   5  13         44.24        125.48        88.00 o                         
   1   5  13        114.72         58.85       106.16 o                         
   2   5  13        183.05        201.80       128.24 o                         
   3   5  13        158.74        214.79        77.51 o                         
   4   5  13         85.94        318.88        95.54 o                         
   5   5  13        104.84        115.99       137.17 o                         
   6   5  13         95.64        130.62       142.72 o                         
   7   5  13        182.11        129.11       287.46 o                         
 -16   0  14        110.85         63.04       129.61 o                         
 -14   0  14        749.88        982.91       122.55 o                         
 -12   0  14       1350.51       1401.50       124.57 o                         
 -10   0  14        520.65        575.93        81.70 o                         
  -8   0  14       2513.77       2605.81       124.57 o                         
  -6   0  14        699.70        671.24        39.48 o                         
  -4   0  14        582.45        615.00        61.27 o                         
  -2   0  14        621.96        550.66        38.20 o                         
   0   0  14       1087.79       1074.79        41.60 o                         
   2   0  14        932.15        890.85        42.24 o                         
   4   0  14        547.57        569.05        36.48 o                         
   6   0  14       2039.98       1853.89        79.28 o                         
   8   0  14        475.75        528.69        57.18 o                         
  10   0  14        780.36        687.38       106.92 o                         
  12   0  14         85.09        127.47        67.97 o                         
  14   0  14         92.26        134.15       149.78 o                         
 -17   1  14        184.17        484.65       151.80 o                         
 -16   1  14          0.67         11.52        89.47 o                         
 -15   1  14         29.35        -39.28        76.29 o                         
 -14   1  14         17.10        113.36        70.83 o                         
 -13   1  14        532.21        611.17        72.82 o                         
 -12   1  14        405.81        403.25        42.25 o                         
 -11   1  14        369.26        374.75        52.43 o                         
 -10   1  14        507.71        518.07        54.36 o                         
  -9   1  14        284.20        321.02        34.31 o                         
  -8   1  14        107.42         91.69        18.83 o                         
  -7   1  14        430.72        435.92        26.30 o                         
  -6   1  14          1.51         -2.16        15.95 o                         
  -5   1  14        377.86        352.94        17.96 o                         
  -4   1  14        197.63        225.23        16.83 o                         
  -3   1  14       2644.72       3020.96        34.61 o                         
  -2   1  14       1254.63       1330.54        29.80 o                         
  -1   1  14        108.77         69.82        13.90 o                         
   0   1  14         83.69         97.21        14.26 o                         
   1   1  14       3147.18       3421.35        41.07 o                         
   2   1  14         39.14         55.68        16.34 o                         
   3   1  14       2365.05       2215.80        39.40 o                         
   4   1  14          8.91         31.09        16.49 o                         
   5   1  14        726.68        767.35        29.90 o                         
   6   1  14          4.73          5.36        18.20 o                         
   7   1  14        672.30        651.72        32.57 o                         
   8   1  14          0.89         22.64        20.12 o                         
   9   1  14         11.72         39.99        52.88 o                         
  10   1  14         62.18         78.75        41.42 o                         
  11   1  14       1564.96       1522.17        73.13 o                         
  12   1  14         18.56         15.88        57.80 o                         
  13   1  14          4.47         67.60        77.04 o                         
  14   1  14         81.89        147.97        97.47 o                         
  15   1  14        200.75        449.96       139.17 o                         
 -16   2  14        115.37       -119.52       140.70 o                         
 -15   2  14        274.29        147.26       125.57 o                         
 -14   2  14         76.28         -4.81        81.95 o                         
 -13   2  14        170.78        130.07        63.85 o                         
 -12   2  14         58.76        -18.59        48.75 o                         
 -11   2  14        154.50        191.25        44.59 o                         
 -10   2  14         53.51         77.15        39.46 o                         
  -9   2  14        381.76        477.75        45.44 o                         
  -8   2  14       1191.92       1266.28        54.22 o                         
  -7   2  14        611.67        579.11        27.20 o                         
  -6   2  14        104.26         96.94        20.73 o                         
  -5   2  14        115.60        150.09        22.92 o                         
  -4   2  14        784.41        750.61        35.72 o                         
  -3   2  14        688.30        692.63        41.58 o                         
  -2   2  14         33.51         50.21        19.28 o                         
  -1   2  14        366.60        423.31        28.59 o                         
   0   2  14        144.44        144.54        23.41 o                         
   1   2  14        677.03        709.76        36.50 o                         
   2   2  14         89.86         89.75        23.43 o                         
   3   2  14         36.80         23.86        23.15 o                         
   4   2  14        339.07        323.99        38.76 o                         
   5   2  14         35.75         39.69        29.82 o                         
   6   2  14        621.71        518.76        39.50 o                         
   7   2  14        292.45        294.70        28.87 o                         
   8   2  14        139.77        116.08        48.43 o                         
   9   2  14        130.45        102.95        33.32 o                         
  10   2  14         90.03         94.80        31.16 o                         
  11   2  14          6.38        -16.38        38.05 o                         
  12   2  14         19.29         73.73        74.74 o                         
  13   2  14         15.12         58.34        96.43 o                         
  14   2  14          0.83        152.81       164.91 o                         
 -14   3  14        116.55       -114.98       114.98 o                         
 -13   3  14          7.64         95.65        79.06 o                         
 -12   3  14        153.52        138.42        53.07 o                         
 -11   3  14          0.16         67.67        43.47 o                         
 -10   3  14        158.95        207.57        46.65 o                         
  -9   3  14         42.73         17.39        33.49 o                         
  -8   3  14        512.82        568.13        31.71 o                         
  -7   3  14         10.18        -19.07        23.38 o                         
  -6   3  14       1032.82        949.45        41.97 o                         
  -5   3  14        447.91        352.67        31.02 o                         
  -4   3  14        966.72        898.21        42.53 o                         
  -3   3  14         30.22         55.05        27.50 o                         
  -2   3  14         32.83         72.36        26.02 o                         
  -1   3  14         80.22         83.72        22.70 o                         
   0   3  14         90.04         91.17        26.37 o                         
   1   3  14         22.00         20.40        34.02 o                         
   2   3  14       1171.88       1161.11        49.11 o                         
   3   3  14          9.79         16.33        27.71 o                         
   4   3  14       1191.55       1236.97        58.50 o                         
   5   3  14          0.17          8.17        47.39 o                         
   6   3  14        109.87        159.15        55.77 o                         
   7   3  14          4.88         -7.06        41.67 o                         
   8   3  14        148.80        165.68        45.44 o                         
   9   3  14         15.14        -63.18        63.18 o                         
  10   3  14        530.16        469.60        65.41 o                         
  11   3  14         54.59         -0.30        46.53 o                         
  12   3  14        269.16        320.53       199.21 o                         
 -12   4  14          1.61        137.68       143.23 o                         
 -11   4  14          6.61         53.96       121.54 o                         
 -10   4  14         15.46        111.72        69.49 o                         
  -9   4  14         54.14         28.69        44.27 o                         
  -8   4  14         33.98         20.11        59.05 o                         
  -7   4  14        530.66        513.53        87.28 o                         
  -6   4  14        250.89        283.57        45.23 o                         
  -5   4  14        297.78        207.86        44.79 o                         
  -4   4  14          1.21        -11.28        41.36 o                         
  -3   4  14        891.76        827.92        51.44 o                         
  -2   4  14        218.06        284.46        44.82 o                         
  -1   4  14        907.41        760.17        93.76 o                         
   0   4  14        118.80         59.74        37.73 o                         
   1   4  14        555.19        629.81        44.74 o                         
   2   4  14         21.91         74.41        45.64 o                         
   3   4  14        265.99        265.15        48.22 o                         
   4   4  14         48.04         66.45        42.89 o                         
   5   4  14         25.20        -15.14        46.17 o                         
   6   4  14          4.61        -54.17        54.17 o                         
   7   4  14        186.23        103.79        89.34 o                         
   8   4  14        111.56        178.10        84.62 o                         
   9   4  14          2.49        -27.44        89.24 o                         
  10   4  14          8.35         59.51       128.60 o                         
  11   4  14         61.08         80.69       140.70 o                         
  -8   5  14          9.66       -112.96       112.96 o                         
  -7   5  14         40.90         63.17        91.68 o                         
  -6   5  14         10.07        -50.56       175.75 o                         
  -5   5  14         93.50        133.34        88.21 o                         
  -4   5  14        217.24        171.45        87.80 o                         
  -3   5  14        119.27         78.40        93.30 o                         
  -2   5  14        165.15        181.69       131.12 o                         
  -1   5  14         56.56          4.35        88.26 o                         
   0   5  14        150.25        177.31        89.92 o                         
   1   5  14          1.79         45.17        92.05 o                         
   2   5  14        176.64        167.80        78.49 o                         
   3   5  14         29.85         54.53        78.54 o                         
   4   5  14        181.26        255.37       100.99 o                         
   5   5  14         58.95        304.10       143.73 o                         
   6   5  14        293.27        411.02       165.92 o                         
 -17   0  15         45.03         67.07       167.43 o                         
 -15   0  15         62.17        286.45       126.08 o                         
 -13   0  15        101.74        112.97        99.35 o                         
 -11   0  15       1232.15       1352.58       129.11 o                         
  -9   0  15        787.44        686.38        85.23 o                         
  -7   0  15       1163.90       1234.09        46.48 o                         
  -5   0  15        976.58        972.14        48.78 o                         
  -3   0  15        715.54        712.45        28.02 o                         
  -1   0  15       1020.60       1055.88        32.91 o                         
   1   0  15        439.83        384.13        50.68 o                         
   3   0  15       1516.00       1575.15        54.43 o                         
   5   0  15       1676.02       1650.91       111.09 o                         
   7   0  15        198.34        206.46        35.43 o                         
   9   0  15       1065.69       1321.31       136.67 o                         
  11   0  15         38.69        104.68        67.60 o                         
  13   0  15        832.82       1052.01       164.41 o                         
 -16   1  15         13.20         62.14       100.37 o                         
 -15   1  15          6.13          0.87        82.86 o                         
 -14   1  15        212.43        320.77        81.06 o                         
 -13   1  15         93.23         77.81        67.71 o                         
 -12   1  15         23.42         28.13        30.02 o                         
 -11   1  15        228.95        200.40        35.01 o                         
 -10   1  15        851.75        823.40        49.48 o                         
  -9   1  15        267.64        247.51        47.57 o                         
  -8   1  15          3.08        -33.61        33.61 o                         
  -7   1  15        402.04        398.30        29.84 o                         
  -6   1  15       1834.89       1692.77        38.42 o                         
  -5   1  15        217.84        235.44        33.54 o                         
  -4   1  15        608.38        686.85        28.30 o                         
  -3   1  15        596.79        624.31        21.36 o                         
  -2   1  15       1578.28       1454.39        30.56 o                         
  -1   1  15        611.66        649.64        25.62 o                         
   0   1  15       1053.67       1255.29        30.97 o                         
   1   1  15         50.97         37.82        15.31 o                         
   2   1  15        107.07         52.19        17.43 o                         
   3   1  15         52.06         30.32        17.89 o                         
   4   1  15       2095.03       2143.27        43.19 o                         
   5   1  15        243.41        263.61        24.11 o                         
   6   1  15        199.99        146.01        21.74 o                         
   7   1  15         55.93         55.40        22.55 o                         
   8   1  15        639.58        694.07        43.44 o                         
   9   1  15        105.82         31.66        61.78 o                         
  10   1  15         12.97        -25.22        43.17 o                         
  11   1  15         58.73          9.25        58.16 o                         
  12   1  15        157.08        256.91        77.17 o                         
  13   1  15          6.99         41.04        88.50 o                         
  14   1  15         59.43        111.36       108.10 o                         
 -15   2  15        129.51       -131.63       131.63 o                         
 -14   2  15        326.17        190.63       119.52 o                         
 -13   2  15         66.07        161.52       109.94 o                         
 -12   2  15        227.31        256.26        62.02 o                         
 -11   2  15        254.02        276.98        43.36 o                         
 -10   2  15        607.69        725.97        51.91 o                         
  -9   2  15        334.12        246.54        42.05 o                         
  -8   2  15        214.37        178.02        38.40 o                         
  -7   2  15        402.65        452.52        29.85 o                         
  -6   2  15        610.88        653.77        36.59 o                         
  -5   2  15        629.98        650.64        36.62 o                         
  -4   2  15        634.08        616.59        36.63 o                         
  -3   2  15         17.34         34.70        25.72 o                         
  -2   2  15        257.26        308.03        38.51 o                         
  -1   2  15        581.55        649.32        37.20 o                         
   0   2  15       1633.33       1576.78        57.35 o                         
   1   2  15        283.90        337.24        30.67 o                         
   2   2  15       1444.52       1439.51        49.81 o                         
   3   2  15          3.16        -14.12        33.34 o                         
   4   2  15        960.12        853.31        83.86 o                         
   5   2  15        286.53        203.68        31.63 o                         
   6   2  15        295.01        344.36        30.53 o                         
   7   2  15         22.18        -16.51        26.91 o                         
   8   2  15        499.51        511.67        52.26 o                         
   9   2  15        572.81        580.34        35.65 o                         
  10   2  15        220.79        191.31        32.10 o                         
  11   2  15         84.10         34.29        43.72 o                         
  12   2  15         11.98         46.23        52.50 o                         
  13   2  15        113.96        176.01       113.13 o                         
 -13   3  15        115.50        -14.34        80.41 o                         
 -12   3  15          0.06         -8.23        74.31 o                         
 -11   3  15         31.28        119.87        71.60 o                         
 -10   3  15          6.42         69.05        42.07 o                         
  -9   3  15        149.69        159.53        31.38 o                         
  -8   3  15         17.06        -10.59        30.46 o                         
  -7   3  15        301.86        349.58        28.86 o                         
  -6   3  15        143.55        233.20        28.11 o                         
  -5   3  15        517.58        539.15        35.85 o                         
  -4   3  15          5.44        -18.60        27.26 o                         
  -3   3  15        455.58        531.43        36.72 o                         
  -2   3  15         45.22         88.52        26.86 o                         
  -1   3  15        634.72        635.77        31.87 o                         
   0   3  15         49.04          3.26        26.27 o                         
   1   3  15        498.11        545.02        51.43 o                         
   2   3  15         40.97         28.55        29.52 o                         
   3   3  15        535.21        546.64        44.23 o                         
   4   3  15        386.44        333.43        58.38 o                         
   5   3  15        958.59        948.72        73.08 o                         
   6   3  15        125.23         88.58        90.98 o                         
   7   3  15        135.36         39.10        43.29 o                         
   8   3  15        243.16        250.41        50.43 o                         
   9   3  15        217.78        156.29        59.45 o                         
  10   3  15          4.16         49.93        45.17 o                         
  11   3  15        207.12        269.20       113.47 o                         
 -11   4  15          1.06        -37.32       128.60 o                         
 -10   4  15        198.71        197.19       121.54 o                         
  -9   4  15          7.43         60.56        58.69 o                         
  -8   4  15         15.55        -24.40        42.49 o                         
  -7   4  15        113.36         50.42        42.91 o                         
  -6   4  15        109.16         90.12        42.92 o                         
  -5   4  15        230.57        201.29        48.52 o                         
  -4   4  15         26.07        109.39        43.68 o                         
  -3   4  15        252.77        292.20        46.99 o                         
  -2   4  15        297.05        393.73        54.70 o                         
  -1   4  15        124.41         17.47        41.34 o                         
   0   4  15        334.65        407.93        40.44 o                         
   1   4  15        171.98        220.18        39.30 o                         
   2   4  15        230.81        249.95        76.18 o                         
   3   4  15         25.01          8.27        49.02 o                         
   4   4  15        433.50        457.32        51.78 o                         
   5   4  15          1.04        -50.83        54.32 o                         
   6   4  15         75.83         33.44        58.14 o                         
   7   4  15         35.28          4.74       111.45 o                         
   8   4  15        194.28        285.90        93.98 o                         
   9   4  15        203.32         91.79       130.62 o                         
  10   4  15         77.99        -63.54       133.14 o                         
  -7   5  15         13.39         41.35       149.78 o                         
  -6   5  15         35.00        -14.75        99.35 o                         
  -5   5  15         94.64        105.38       118.77 o                         
  -4   5  15         45.68        176.86       103.38 o                         
  -3   5  15        176.11        154.49        88.25 o                         
  -2   5  15        127.40        181.76       110.45 o                         
  -1   5  15         31.62       -114.98       114.98 o                         
   0   5  15        123.35        156.01        99.80 o                         
   1   5  15         34.83        -65.99       120.28 o                         
   2   5  15         97.76        101.31       123.88 o                         
   3   5  15          1.52        138.38       102.78 o                         
   4   5  15          4.46       -138.92       142.97 o                         
   5   5  15        179.32        409.00       160.37 o                         
   6   5  15         40.41        240.56       297.55 o                         
 -16   0  16        176.87        132.64       152.30 o                         
 -14   0  16         13.26         25.22       118.51 o                         
 -12   0  16         88.77         59.01        93.80 o                         
 -10   0  16        479.67        571.39        95.82 o                         
  -8   0  16        321.61        363.11        75.14 o                         
  -6   0  16        175.86        248.34        33.09 o                         
  -4   0  16        240.22        153.31        41.86 o                         
  -2   0  16       1283.98       1276.70        36.32 o                         
   0   0  16         67.76         75.72        20.22 o                         
   2   0  16       1093.73       1209.49        54.16 o                         
   4   0  16        711.28        778.97        41.62 o                         
   6   0  16       2100.89       2035.85        63.47 o                         
   8   0  16        844.98        799.32       142.72 o                         
  10   0  16        217.50        257.92        71.50 o                         
  12   0  16        181.12        242.58       121.04 o                         
  14   0  16         41.60        125.07       235.52 o                         
 -16   1  16          1.86        232.43       412.28 o                         
 -15   1  16          1.48         11.20       122.04 o                         
 -14   1  16         10.10         43.98        80.49 o                         
 -13   1  16        347.95        305.54        78.81 o                         
 -12   1  16        639.37        637.64        78.80 o                         
 -11   1  16        228.03        231.11        35.06 o                         
 -10   1  16        459.91        382.63        38.45 o                         
  -9   1  16        125.47         89.52        33.72 o                         
  -8   1  16        330.22        289.87        37.82 o                         
  -7   1  16        310.34        311.00        24.75 o                         
  -6   1  16        480.42        503.53        28.80 o                         
  -5   1  16         49.79         58.31        17.16 o                         
  -4   1  16        863.79        827.51        31.86 o                         
  -3   1  16       2389.05       2322.66        63.31 o                         
  -2   1  16       1001.33        986.72        29.77 o                         
  -1   1  16        119.98        178.82        19.17 o                         
   0   1  16         26.94         18.35        16.68 o                         
   1   1  16       4094.22       3768.81        47.12 o                         
   2   1  16          9.64         23.27        18.46 o                         
   3   1  16        414.89        475.23        49.66 o                         
   4   1  16         52.22         23.65        20.94 o                         
   5   1  16       1328.16       1170.26        43.57 o                         
   6   1  16         66.88         44.38        25.51 o                         
   7   1  16        681.21        726.68        42.66 o                         
   8   1  16        177.63        202.71        51.24 o                         
   9   1  16        104.01         37.40        49.57 o                         
  10   1  16         41.83        -46.62        46.62 o                         
  11   1  16        440.97        468.86        83.93 o                         
  12   1  16         45.46         66.10       165.92 o                         
  13   1  16         10.37         17.52        97.83 o                         
 -15   2  16        219.34        -37.32       151.30 o                         
 -14   2  16         20.64        -77.66       128.60 o                         
 -13   2  16        236.90        134.64        69.05 o                         
 -12   2  16        103.95         55.39        61.26 o                         
 -11   2  16        178.97        154.39        42.06 o                         
 -10   2  16        179.63        112.65        46.76 o                         
  -9   2  16        518.48        550.12        55.01 o                         
  -8   2  16        467.97        535.64        41.54 o                         
  -7   2  16        200.77        229.67        25.83 o                         
  -6   2  16        346.66        270.64        30.86 o                         
  -5   2  16        233.44        230.03        33.86 o                         
  -4   2  16        147.52        206.57        32.88 o                         
  -3   2  16        168.62        254.55        32.65 o                         
  -2   2  16        335.16        295.80        27.71 o                         
  -1   2  16         15.42         17.99        23.97 o                         
   0   2  16         70.07        113.84        26.62 o                         
   1   2  16        155.44        215.01        40.69 o                         
   2   2  16        677.17        687.29        39.72 o                         
   3   2  16         84.20         60.88        33.52 o                         
   4   2  16         62.71         86.30        25.88 o                         
   5   2  16        241.38        278.97        30.24 o                         
   6   2  16         63.82         10.87        26.91 o                         
   7   2  16        241.19        134.53        34.18 o                         
   8   2  16          3.01         16.91        28.97 o                         
   9   2  16         15.66         15.19        30.43 o                         
  10   2  16        167.78        213.88        37.15 o                         
  11   2  16        229.75        328.08        62.59 o                         
  12   2  16        220.97        266.21        75.32 o                         
 -13   3  16        274.48        280.90       188.11 o                         
 -12   3  16        200.22        358.07       132.13 o                         
 -11   3  16        119.38        270.83        75.49 o                         
 -10   3  16         99.88        143.71        58.00 o                         
  -9   3  16         43.20        150.12        88.88 o                         
  -8   3  16        226.43        307.51        42.17 o                         
  -7   3  16         34.70         31.83        25.09 o                         
  -6   3  16        650.60        637.82        47.64 o                         
  -5   3  16         21.76         50.17        29.11 o                         
  -4   3  16        167.86        194.80        32.39 o                         
  -3   3  16        299.37        337.23        35.49 o                         
  -2   3  16        527.77        523.54        35.57 o                         
  -1   3  16          0.88          2.39        25.74 o                         
   0   3  16        365.92        457.22        37.21 o                         
   1   3  16         34.11         41.34        28.94 o                         
   2   3  16       1163.57       1081.69        53.10 o                         
   3   3  16          1.08          6.92        36.81 o                         
   4   3  16        161.32        125.84        41.52 o                         
   5   3  16          3.06        -16.32        44.21 o                         
   6   3  16        113.21         85.47        47.61 o                         
   7   3  16        118.84        153.60        46.92 o                         
   8   3  16        185.99        200.03        58.41 o                         
   9   3  16        175.83        149.53        46.41 o                         
  10   3  16         97.63        -35.06        64.60 o                         
  11   3  16          8.71       -104.39       104.39 o                         
 -11   4  16         31.16         40.63       204.50 o                         
 -10   4  16         18.59        -15.03       100.81 o                         
  -9   4  16        165.15        259.50        94.03 o                         
  -8   4  16          0.29          5.24        56.70 o                         
  -7   4  16        219.20        130.48        47.09 o                         
  -6   4  16         11.46        -43.60        43.60 o                         
  -5   4  16          6.54         89.08        46.15 o                         
  -4   4  16         17.90         44.52        55.90 o                         
  -3   4  16         47.08         27.88        61.29 o                         
  -2   4  16        122.20        144.67        42.94 o                         
  -1   4  16         42.09         83.09        44.13 o                         
   0   4  16        216.73        285.06        71.81 o                         
   1   4  16        217.20        184.36        51.46 o                         
   2   4  16         47.20          8.41        50.94 o                         
   3   4  16        125.36         28.46        52.53 o                         
   4   4  16         74.13         65.82        56.23 o                         
   5   4  16        233.80        275.75        63.98 o                         
   6   4  16         48.32        -20.79        78.43 o                         
   7   4  16        342.62        316.74       116.25 o                         
   8   4  16         12.96       -106.53       106.53 o                         
   9   4  16        322.14        202.74       140.70 o                         
  -6   5  16         58.36       -147.76       147.76 o                         
  -5   5  16        189.40        106.17        78.04 o                         
  -4   5  16        207.57         65.68        96.23 o                         
  -3   5  16         86.51        153.66        99.65 o                         
  -2   5  16        204.20        478.02       106.56 o                         
  -1   5  16        126.75         45.39       100.23 o                         
   0   5  16          7.56         24.65       132.52 o                         
   1   5  16         62.14        -90.89        90.89 o                         
   2   5  16          1.57        106.32       145.80 o                         
   3   5  16        257.55        326.43       112.76 o                         
   4   5  16          1.45       -156.34       156.34 o                         
 -15   0  17        478.32        714.11       152.30 o                         
 -13   0  17        850.15        874.49       131.12 o                         
 -11   0  17          7.73        -80.19        93.30 o                         
  -9   0  17         95.43         38.33        76.15 o                         
  -7   0  17         15.35         53.46        56.99 o                         
  -5   0  17       2079.56       2069.16        68.58 o                         
  -3   0  17        268.82        294.81        21.44 o                         
  -1   0  17       2077.70       1952.44        64.57 o                         
   1   0  17        458.92        497.44        32.01 o                         
   3   0  17       1384.32       1392.35        52.61 o                         
   5   0  17        803.76        883.32        47.17 o                         
   7   0  17         80.54        139.01        41.58 o                         
   9   0  17       1810.12       1667.00       116.07 o                         
  11   0  17         37.10         75.76        80.55 o                         
  13   0  17        588.39        810.44       182.06 o                         
 -15   1  17         22.83        164.57       137.17 o                         
 -14   1  17        131.09          2.16        89.49 o                         
 -13   1  17         42.34        -27.67        77.73 o                         
 -12   1  17        156.42        113.82        73.74 o                         
 -11   1  17        196.76        215.32        38.83 o                         
 -10   1  17       1399.09       1399.13        95.01 o                         
  -9   1  17        382.57        472.15        43.39 o                         
  -8   1  17        311.10        322.29        39.38 o                         
  -7   1  17          5.86         41.74        35.28 o                         
  -6   1  17        380.75        385.00        33.63 o                         
  -5   1  17         23.82         23.74        18.80 o                         
  -4   1  17        119.31        124.30        21.00 o                         
  -3   1  17        509.22        551.10        24.81 o                         
  -2   1  17         29.00         24.72        18.84 o                         
  -1   1  17        509.87        536.00        32.24 o                         
   0   1  17         89.12         56.69        20.61 o                         
   1   1  17        174.51        177.50        20.80 o                         
   2   1  17         23.82         33.95        21.22 o                         
   3   1  17        150.91        115.35        23.63 o                         
   4   1  17        936.08        909.25        57.90 o                         
   5   1  17          4.33        -23.18        26.28 o                         
   6   1  17        174.47        195.08        31.04 o                         
   7   1  17          1.69          0.38        29.77 o                         
   8   1  17        347.02        290.53        49.05 o                         
   9   1  17         51.18         28.30        59.98 o                         
  10   1  17         29.21         58.88        79.05 o                         
  11   1  17          4.41         35.13        70.11 o                         
  12   1  17         67.29         59.48       120.78 o                         
 -14   2  17        148.86       -139.19       139.19 o                         
 -13   2  17         32.95        136.17       138.69 o                         
 -12   2  17        137.48        155.97       130.11 o                         
 -11   2  17         51.67         46.42        41.62 o                         
 -10   2  17        274.99        347.24        43.01 o                         
  -9   2  17        282.26        351.33        53.69 o                         
  -8   2  17        294.00        385.65        58.04 o                         
  -7   2  17         14.90         13.58        24.54 o                         
  -6   2  17        781.73        685.35        41.54 o                         
  -5   2  17        117.79        184.54        32.19 o                         
  -4   2  17        514.20        572.91        40.83 o                         
  -3   2  17         99.21        156.99        29.45 o                         
  -2   2  17        226.14        209.40        27.99 o                         
  -1   2  17        540.31        634.69        36.45 o                         
   0   2  17        659.17        658.13        48.19 o                         
   1   2  17        569.00        514.42        75.78 o                         
   2   2  17        401.33        428.20        54.59 o                         
   3   2  17         69.44         81.60        28.48 o                         
   4   2  17         57.87         66.46        27.88 o                         
   5   2  17         70.92         65.61        30.37 o                         
   6   2  17        297.60        281.98        33.04 o                         
   7   2  17          1.98         61.06        32.73 o                         
   8   2  17        124.86        131.62        33.63 o                         
   9   2  17        514.47        557.13        60.78 o                         
  10   2  17        152.42        174.64        38.98 o                         
  11   2  17          3.16        -50.39       108.93 o                         
 -12   3  17          5.62         70.60       130.62 o                         
 -11   3  17         65.13         24.54        74.88 o                         
 -10   3  17        227.24        187.69        70.49 o                         
  -9   3  17        300.33        305.28        86.74 o                         
  -8   3  17        103.44         76.29        81.39 o                         
  -7   3  17        235.36        172.10        38.23 o                         
  -6   3  17        209.69        242.52        40.47 o                         
  -5   3  17        712.42        709.29        45.76 o                         
  -4   3  17          0.83         56.28        37.67 o                         
  -3   3  17        450.05        382.93        42.71 o                         
  -2   3  17        170.19        166.79        40.27 o                         
  -1   3  17        492.97        542.99        39.78 o                         
   0   3  17          7.21         -2.53        36.39 o                         
   1   3  17        409.03        371.18        44.68 o                         
   2   3  17          0.17        -32.19        39.88 o                         
   3   3  17        384.92        372.05        48.95 o                         
   4   3  17        179.39        166.82        44.16 o                         
   5   3  17        348.83        272.72        58.57 o                         
   6   3  17          8.04         94.18        47.37 o                         
   7   3  17         75.38         67.37       107.27 o                         
   8   3  17         82.65        121.40        48.04 o                         
   9   3  17          8.76        -53.47        53.47 o                         
  10   3  17         45.60        112.97       105.40 o                         
 -10   4  17         18.70         38.90       202.99 o                         
  -9   4  17        127.59        334.09       104.20 o                         
  -8   4  17        149.21        108.02       201.47 o                         
  -7   4  17        258.53        207.83        57.96 o                         
  -6   4  17        322.97        297.75        51.55 o                         
  -5   4  17         77.39         69.04        48.45 o                         
  -4   4  17         99.97         98.30        58.14 o                         
  -3   4  17         70.65        111.53        49.44 o                         
  -2   4  17         17.57         52.13        50.54 o                         
  -1   4  17         19.64         18.71        50.44 o                         
   0   4  17        123.93        167.49        46.97 o                         
   1   4  17         41.12        -41.28        76.60 o                         
   2   4  17        267.10        328.59        93.36 o                         
   3   4  17         19.25         15.21        57.80 o                         
   4   4  17        230.15        284.89        62.16 o                         
   5   4  17          2.03        129.15        78.39 o                         
   6   4  17         42.94        -55.27        88.93 o                         
   7   4  17         76.17        103.83       125.66 o                         
  -4   5  17         55.80         -7.07        95.84 o                         
  -3   5  17        178.92        272.23        86.63 o                         
  -2   5  17        139.25         18.72        84.44 o                         
  -1   5  17        283.05        286.27        89.41 o                         
   0   5  17         37.90        192.38       133.19 o                         
   1   5  17         48.67        -38.98       101.49 o                         
   2   5  17         24.42       -122.80       122.80 o                         
 -14   0  18         35.92        435.73       143.73 o                         
 -12   0  18       1503.42       1618.86       157.85 o                         
 -10   0  18        111.53        160.37        89.26 o                         
  -8   0  18        120.79        157.35        75.14 o                         
  -6   0  18         64.24         39.53        43.62 o                         
  -4   0  18       1169.41       1199.64        66.63 o                         
  -2   0  18       1808.32       1841.24        44.48 o                         
   0   0  18        147.66        155.98        29.24 o                         
   2   0  18       1433.39       1369.82        59.35 o                         
   4   0  18        292.88        278.85        40.98 o                         
   6   0  18        552.34        541.46        41.65 o                         
   8   0  18        181.58        266.90        57.83 o                         
  10   0  18          2.09         50.95        78.10 o                         
  12   0  18         76.24         67.07       140.20 o                         
 -15   1  18        172.55        476.92       129.52 o                         
 -14   1  18        233.70        339.21       134.65 o                         
 -13   1  18        222.56         99.05       206.27 o                         
 -12   1  18        239.10        180.78        78.37 o                         
 -11   1  18        169.82        143.98        40.16 o                         
 -10   1  18        103.61         70.37        39.36 o                         
  -9   1  18        581.33        611.33        48.97 o                         
  -8   1  18        372.03        402.51        44.25 o                         
  -7   1  18        710.94        723.68        49.70 o                         
  -6   1  18         91.37        106.14        20.14 o                         
  -5   1  18        327.04        350.43        24.60 o                         
  -4   1  18         11.65         -3.91        22.78 o                         
  -3   1  18        400.69        419.38        29.32 o                         
  -2   1  18        773.84        798.34        32.58 o                         
  -1   1  18        362.33        375.43        27.61 o                         
   0   1  18        709.39        762.18        33.42 o                         
   1   1  18         58.26         57.13        24.56 o                         
   2   1  18        688.38        643.85        38.91 o                         
   3   1  18         49.42         47.28        27.27 o                         
   4   1  18        107.05        100.52        30.33 o                         
   5   1  18         12.60         -7.45        29.12 o                         
   6   1  18         90.43         69.96        44.47 o                         
   7   1  18        660.08        799.91        50.89 o                         
   8   1  18        242.71        282.63        39.28 o                         
   9   1  18         25.07         80.27        79.20 o                         
  10   1  18         46.36         80.36        66.07 o                         
  11   1  18        485.24        632.48       104.78 o                         
  12   1  18          8.57        338.67       130.97 o                         
 -13   2  18         75.01       -143.23       143.23 o                         
 -12   2  18        118.47        129.61       136.67 o                         
 -11   2  18        323.59        238.61        71.22 o                         
 -10   2  18         32.25         12.23        39.53 o                         
  -9   2  18        271.50        299.31        45.45 o                         
  -8   2  18        775.41        806.15        71.38 o                         
  -7   2  18        458.18        472.35        41.74 o                         
  -6   2  18        284.12        210.98        37.44 o                         
  -5   2  18       1194.94       1173.82        52.81 o                         
  -4   2  18         60.56         48.95        30.25 o                         
  -3   2  18        953.79        936.36        48.19 o                         
  -2   2  18         10.16         17.93        30.03 o                         
  -1   2  18        497.92        589.18        34.01 o                         
   0   2  18        126.01         98.90        28.06 o                         
   1   2  18        830.38        835.37        43.40 o                         
   2   2  18       1872.93       1941.67        57.34 o                         
   3   2  18        809.06        820.84        41.84 o                         
   4   2  18        105.88        114.99        38.55 o                         
   5   2  18        180.08        124.26        52.63 o                         
   6   2  18        402.14        448.04        41.00 o                         
   7   2  18         91.88         77.07        35.23 o                         
   8   2  18         38.49         78.86        40.17 o                         
   9   2  18         22.64         32.80        41.02 o                         
  10   2  18        217.89        109.76        57.00 o                         
  11   2  18         63.71        197.53       164.49 o                         
 -11   3  18          7.78        -20.54        96.59 o                         
 -10   3  18         60.19         40.22       136.42 o                         
  -9   3  18         10.39        137.71        68.81 o                         
  -8   3  18        455.18        382.15        70.22 o                         
  -7   3  18        121.77         48.11        63.07 o                         
  -6   3  18        233.12        184.32        41.69 o                         
  -5   3  18          7.17        -38.99        40.28 o                         
  -4   3  18        171.05        226.75        42.97 o                         
  -3   3  18        189.44        207.72        45.18 o                         
  -2   3  18        626.16        675.62        49.41 o                         
  -1   3  18         29.47         21.54        34.57 o                         
   0   3  18        456.87        349.64        55.54 o                         
   1   3  18         13.34         79.92        42.38 o                         
   2   3  18        385.91        362.33        49.17 o                         
   3   3  18          3.15          8.73        44.64 o                         
   4   3  18        196.84         51.15        86.26 o                         
   5   3  18         37.71         93.65        52.16 o                         
   6   3  18        459.89        576.45        70.97 o                         
   7   3  18         14.93         58.91        73.23 o                         
   8   3  18        116.04        235.00       132.42 o                         
   9   3  18         35.60         52.50        59.12 o                         
  10   3  18         10.56       -109.44       113.47 o                         
  -9   4  18         48.90        141.27       117.32 o                         
  -8   4  18         74.61       -100.98       100.98 o                         
  -7   4  18         57.38        -89.57        89.57 o                         
  -6   4  18         64.83        125.40        67.01 o                         
  -5   4  18        242.18        214.65        55.24 o                         
  -4   4  18          1.41        -15.07        53.51 o                         
  -3   4  18        252.38        274.57        59.10 o                         
  -2   4  18         44.27         -4.51        60.59 o                         
  -1   4  18         49.12        -59.80        59.80 o                         
   0   4  18          3.31        -68.16        69.35 o                         
   1   4  18          2.11        -48.94        62.21 o                         
   2   4  18         19.28          6.21        86.31 o                         
   3   4  18        441.89        246.60        98.35 o                         
   4   4  18          1.79        -68.91       200.97 o                         
   5   4  18        141.27        120.80       109.30 o                         
   6   4  18        117.71        -94.31       166.93 o                         
 -13   0  19        117.25        106.92       129.11 o                         
 -11   0  19        321.84        426.15       120.03 o                         
  -9   0  19        515.48        591.56       103.38 o                         
  -7   0  19        122.44         99.35        76.66 o                         
  -5   0  19        804.83        796.08        60.57 o                         
  -3   0  19       1036.37        906.05        54.89 o                         
  -1   0  19       2240.35       2270.37        54.27 o                         
   1   0  19         20.74        127.13        36.38 o                         
   3   0  19        511.37        523.13        71.19 o                         
   5   0  19       1185.02       1161.41        57.43 o                         
   7   0  19        268.88        178.38       109.69 o                         
   9   0  19        188.08        208.75       108.93 o                         
  11   0  19        134.55        -13.11       128.10 o                         
 -14   1  19         77.77        265.78       166.42 o                         
 -13   1  19        162.03        178.23       100.02 o                         
 -12   1  19         17.66        106.68        91.65 o                         
 -11   1  19        202.88        209.94        41.78 o                         
 -10   1  19        215.67        348.74        81.00 o                         
  -9   1  19         73.12         59.19        43.68 o                         
  -8   1  19        138.27        169.11        43.33 o                         
  -7   1  19        128.54         74.37        42.86 o                         
  -6   1  19        385.21        433.34        47.49 o                         
  -5   1  19         77.14         48.65        21.74 o                         
  -4   1  19        469.37        462.76        32.31 o                         
  -3   1  19         40.82         41.01        17.23 o                         
  -2   1  19        105.81         62.12        23.20 o                         
  -1   1  19          9.49         32.26        24.66 o                         
   0   1  19       1594.40       1596.68        49.59 o                         
   1   1  19        220.38        189.19        28.08 o                         
   2   1  19        560.52        547.33        36.54 o                         
   3   1  19        967.53        942.13        48.74 o                         
   4   1  19        366.37        434.14        38.45 o                         
   5   1  19        349.46        327.61        38.51 o                         
   6   1  19        106.65        162.80        37.84 o                         
   7   1  19         22.39         35.10        41.40 o                         
   8   1  19        141.68        130.80        41.29 o                         
   9   1  19        107.83        178.45       123.05 o                         
  10   1  19        291.82        363.42        84.81 o                         
  11   1  19         25.08        363.84       110.89 o                         
 -12   2  19         85.24       -143.23       143.23 o                         
 -11   2  19         20.09         -6.98        74.60 o                         
 -10   2  19        297.47         90.58        97.64 o                         
  -9   2  19        102.82         56.11        58.87 o                         
  -8   2  19        300.10        229.59        41.45 o                         
  -7   2  19         38.39         68.96        38.00 o                         
  -6   2  19        313.87        341.04        31.98 o                         
  -5   2  19        686.60        704.30        41.92 o                         
  -4   2  19        979.35        879.07        60.57 o                         
  -3   2  19         10.55          9.64        32.88 o                         
  -2   2  19        359.49        408.69        32.58 o                         
  -1   2  19        475.87        514.07        35.42 o                         
   0   2  19        682.16        682.58        43.61 o                         
   1   2  19         49.37         97.25        32.50 o                         
   2   2  19        116.69        141.02        34.59 o                         
   3   2  19        319.58        337.40        56.84 o                         
   4   2  19        360.51        326.77        39.69 o                         
   5   2  19        161.62        213.58        39.36 o                         
   6   2  19        338.98        356.28        69.58 o                         
   7   2  19          4.16          8.68        39.59 o                         
   8   2  19          2.41         16.99        42.05 o                         
   9   2  19        203.48        280.14        46.32 o                         
  10   2  19        146.69         68.50       134.23 o                         
 -10   3  19          4.84       -124.06       124.06 o                         
  -9   3  19        246.80        240.55        75.78 o                         
  -8   3  19         31.98        -13.12        68.70 o                         
  -7   3  19        377.96        418.72        71.37 o                         
  -6   3  19         10.66         45.95        46.80 o                         
  -5   3  19        337.43        374.35        59.23 o                         
  -4   3  19         11.29        -10.68        50.39 o                         
  -3   3  19         59.63        133.02        46.49 o                         
  -2   3  19          3.54          2.66        52.04 o                         
  -1   3  19        303.03        321.36        41.85 o                         
   0   3  19         22.02         50.58        46.66 o                         
   1   3  19        277.80        346.80        48.37 o                         
   2   3  19          0.59         42.90        49.62 o                         
   3   3  19        135.27        169.66        97.32 o                         
   4   3  19         60.76        100.05        75.32 o                         
   5   3  19        128.33        162.80        58.23 o                         
   6   3  19         78.33        180.75        54.35 o                         
   7   3  19        450.78        501.60        63.43 o                         
   8   3  19          0.17         20.71        92.71 o                         
   9   3  19        645.97        582.99       134.15 o                         
  -8   4  19        112.86        107.92       137.17 o                         
  -7   4  19         74.40         68.08       125.57 o                         
  -6   4  19         23.23        106.92       120.53 o                         
  -5   4  19         13.12        157.75        83.72 o                         
  -4   4  19        189.20        401.80        65.35 o                         
  -3   4  19         12.49        145.67        62.26 o                         
  -2   4  19        249.08        278.47        91.09 o                         
  -1   4  19          7.86        -85.91        85.91 o                         
   0   4  19         95.02         10.65        69.45 o                         
   1   4  19        107.83        121.09        93.04 o                         
   2   4  19          1.85        -93.07        93.07 o                         
   3   4  19         84.49        -22.53        98.76 o                         
   4   4  19         33.25        102.38       200.72 o                         
   5   4  19          3.69        -93.30       168.95 o                         
 -12   0  20       1421.50       1435.29       171.47 o                         
 -10   0  20        434.79        457.92       128.10 o                         
  -8   0  20        850.88        783.20       107.42 o                         
  -6   0  20        297.72        416.06        89.77 o                         
  -4   0  20        425.66        450.66        53.70 o                         
  -2   0  20        253.06        287.70        44.76 o                         
   0   0  20          7.32         47.72        40.09 o                         
   2   0  20        256.38        290.63        50.78 o                         
   4   0  20        109.57         90.75        36.51 o                         
   6   0  20        348.95        491.19       209.54 o                         
   8   0  20        352.44        429.74        84.49 o                         
  10   0  20         39.91        -28.24       131.12 o                         
 -13   1  20         29.79        153.31       212.32 o                         
 -12   1  20         10.98         11.51        97.34 o                         
 -11   1  20         39.26        135.32        84.96 o                         
 -10   1  20          0.95         28.44        47.62 o                         
  -9   1  20          3.67        -29.46        85.04 o                         
  -8   1  20         60.03        -46.66        46.66 o                         
  -7   1  20        246.37        207.47        70.20 o                         
  -6   1  20         15.08         18.59        42.11 o                         
  -5   1  20         29.85         25.48        23.36 o                         
  -4   1  20         89.62         78.40        26.83 o                         
  -3   1  20        389.91        486.65        32.97 o                         
  -2   1  20        135.48        126.39        26.03 o                         
  -1   1  20         60.36         20.10        27.23 o                         
   0   1  20          0.85         20.75        30.54 o                         
   1   1  20        307.86        290.05        32.07 o                         
   2   1  20         90.67        109.40        42.52 o                         
   3   1  20        410.00        427.13        39.32 o                         
   4   1  20        645.32        647.62        44.63 o                         
   5   1  20        101.41        127.25        40.20 o                         
   6   1  20        282.29        262.90        48.82 o                         
   7   1  20        519.16        546.27        60.63 o                         
   8   1  20        120.86         91.42        50.77 o                         
   9   1  20         19.33         87.86        91.39 o                         
  10   1  20          1.42         61.50       100.70 o                         
 -11   2  20        146.21        -64.05       227.45 o                         
 -10   2  20         81.50        204.75       131.12 o                         
  -9   2  20         78.41         39.27        53.59 o                         
  -8   2  20        177.88        111.58        41.36 o                         
  -7   2  20        230.93        185.81        44.41 o                         
  -6   2  20          1.86         32.47        36.23 o                         
  -5   2  20        382.17        329.11        50.98 o                         
  -4   2  20          1.33        -15.39        32.30 o                         
  -3   2  20        397.89        404.91        38.75 o                         
  -2   2  20        116.25        174.18        29.14 o                         
  -1   2  20        514.37        505.57        39.43 o                         
   0   2  20        261.15        273.70        36.40 o                         
   1   2  20        417.20        445.13        40.70 o                         
   2   2  20        505.56        534.20        44.46 o                         
   3   2  20        274.70        235.63        39.85 o                         
   4   2  20         25.23         -3.10        39.12 o                         
   5   2  20        164.03        217.58        47.95 o                         
   6   2  20        191.70        170.58        47.58 o                         
   7   2  20        373.67        305.78        53.90 o                         
   8   2  20          3.12          9.43        73.51 o                         
   9   2  20         20.46         -6.29        69.14 o                         
  -9   3  20         16.55        149.28       136.67 o                         
  -8   3  20        292.32        206.19       111.96 o                         
  -7   3  20         47.44         36.45        80.44 o                         
  -6   3  20        272.68        144.98        58.54 o                         
  -5   3  20          0.04         69.07        67.84 o                         
  -4   3  20        205.67        154.49        56.20 o                         
  -3   3  20        188.12        251.18        59.77 o                         
  -2   3  20        318.67        412.20        90.78 o                         
  -1   3  20         47.81         58.93        57.05 o                         
   0   3  20        228.38        303.64        51.63 o                         
   1   3  20          7.97         20.50        49.95 o                         
   2   3  20        145.45         38.30        58.74 o                         
   3   3  20         93.85         34.15        66.77 o                         
   4   3  20         22.94        -18.67        53.13 o                         
   5   3  20          0.31         70.55        56.59 o                         
   6   3  20          5.22        -60.27        60.27 o                         
   7   3  20        178.05         39.01        66.58 o                         
   8   3  20        207.60        370.35        84.82 o                         
  -6   4  20         12.29       -127.59       127.59 o                         
  -5   4  20        125.02        103.38       134.65 o                         
  -4   4  20         18.72        183.88        93.98 o                         
  -3   4  20        330.36        480.74       100.66 o                         
  -2   4  20          4.84        199.16        99.10 o                         
  -1   4  20        214.44        319.05       136.17 o                         
   0   4  20         45.46        107.98       179.84 o                         
   1   4  20        142.27        276.99       141.71 o                         
   2   4  20         36.99         48.46       103.04 o                         
   3   4  20        144.76        212.43       113.98 o                         
   4   4  20         37.59        320.85       126.26 o                         
 -11   0  21        780.78        773.12       155.33 o                         
  -9   0  21        881.77        867.93       132.64 o                         
  -7   0  21        223.40        344.95       100.86 o                         
  -5   0  21        570.38        338.90        89.77 o                         
  -3   0  21        639.69        669.81        55.41 o                         
  -1   0  21          6.01         33.51        33.10 o                         
   1   0  21        896.98        763.75        48.76 o                         
   3   0  21        195.37        208.38        41.12 o                         
   5   0  21         53.97         75.52        43.28 o                         
   7   0  21         14.19        -75.32        75.32 o                         
   9   0  21        197.08          7.68       101.59 o                         
 -11   1  21         79.47         53.76        96.54 o                         
 -10   1  21        302.57        203.19        87.00 o                         
  -9   1  21          3.94         41.44        54.54 o                         
  -8   1  21         79.85         11.90        52.76 o                         
  -7   1  21        198.17        130.22        50.07 o                         
  -6   1  21        286.27        195.47        82.54 o                         
  -5   1  21        323.19        293.90        56.77 o                         
  -4   1  21        352.65        345.43        36.97 o                         
  -3   1  21        310.47        318.22        39.94 o                         
  -2   1  21         24.44         25.17        35.30 o                         
  -1   1  21        184.59        164.31        32.42 o                         
   0   1  21       1144.73       1176.29        52.37 o                         
   1   1  21        249.42        305.56        38.53 o                         
   2   1  21        103.01        162.35        44.46 o                         
   3   1  21        323.36        228.64        40.73 o                         
   4   1  21        523.86        514.77        53.32 o                         
   5   1  21        169.42        152.05        56.06 o                         
   6   1  21         18.62        -15.07        49.46 o                         
   7   1  21        159.87        119.82        63.74 o                         
   8   1  21         74.79         91.01        55.50 o                         
   9   1  21         82.75        164.56       103.88 o                         
  -9   2  21        233.40         94.08       125.83 o                         
  -8   2  21         33.47        -32.68        48.31 o                         
  -7   2  21        289.75        115.20        69.11 o                         
  -6   2  21         40.87         -0.96        36.72 o                         
  -5   2  21        180.33        187.95        40.86 o                         
  -4   2  21        181.64        260.61        65.75 o                         
  -3   2  21          1.75          9.05        51.03 o                         
  -2   2  21        124.80        129.96        32.09 o                         
  -1   2  21        110.35        137.55        36.83 o                         
   0   2  21        388.37        402.40        42.25 o                         
   1   2  21        214.39        187.51        41.40 o                         
   2   2  21        107.31         96.19        41.73 o                         
   3   2  21         32.88         -0.55        41.06 o                         
   4   2  21        170.48         84.45        42.97 o                         
   5   2  21        107.91         78.36        55.71 o                         
   6   2  21        173.93        247.39        52.93 o                         
   7   2  21          6.70          0.15        65.08 o                         
   8   2  21         15.04        -64.93        94.53 o                         
  -8   3  21          0.97       -143.23       143.23 o                         
  -7   3  21        319.55        460.66        82.93 o                         
  -6   3  21          8.47        -54.63        84.73 o                         
  -5   3  21        154.98        233.67        64.61 o                         
  -4   3  21          3.10         29.98        60.54 o                         
  -3   3  21        168.59         32.53        64.03 o                         
  -2   3  21         19.66        -59.06        86.29 o                         
  -1   3  21        287.49        190.84        60.20 o                         
   0   3  21        229.03        203.14        94.60 o                         
   1   3  21        538.81        504.98       107.18 o                         
   2   3  21         89.69        224.16        67.48 o                         
   3   3  21        131.29        168.98        84.22 o                         
   4   3  21        168.02        208.58        67.20 o                         
   5   3  21        109.86        140.63        79.27 o                         
   6   3  21          7.35        103.59       156.14 o                         
   7   3  21         44.54        200.05        86.26 o                         
  -4   4  21        119.68        120.53       152.30 o                         
  -3   4  21          0.85       -101.06       101.06 o                         
  -2   4  21        141.71        337.81       108.21 o                         
  -1   4  21          0.28         94.10       108.40 o                         
   0   4  21         97.25        260.56       111.53 o                         
   1   4  21         69.60        175.64       114.50 o                         
   2   4  21         46.26        497.26       182.56 o                         
 -10   0  22        278.83        153.82       129.11 o                         
  -8   0  22        627.89        545.17       125.57 o                         
  -6   0  22        280.73        216.35       105.91 o                         
  -4   0  22        329.87        227.95        92.79 o                         
  -2   0  22       2839.16       2553.23        63.62 o                         
   0   0  22        879.84       1022.63        54.79 o                         
   2   0  22        307.58        309.87        45.74 o                         
   4   0  22          3.96         23.81        63.22 o                         
   6   0  22        132.58         53.88        98.09 o                         
   8   0  22        445.96        293.77       127.34 o                         
 -10   1  22         25.92         70.10       139.70 o                         
  -9   1  22        215.47        174.94        90.80 o                         
  -8   1  22         44.59        134.61        62.99 o                         
  -7   1  22        656.04        502.70        60.76 o                         
  -6   1  22        122.93         27.08        53.69 o                         
  -5   1  22        504.69        424.95        60.30 o                         
  -4   1  22        404.97        361.58        35.63 o                         
  -3   1  22        765.26        796.00        45.46 o                         
  -2   1  22        178.99        166.08        32.95 o                         
  -1   1  22         68.32         83.38        34.32 o                         
   0   1  22         31.67          9.92        34.62 o                         
   1   1  22        362.91        327.25        45.75 o                         
   2   1  22        139.63        147.62        42.29 o                         
   3   1  22        496.09        485.04        48.38 o                         
   4   1  22        150.57        149.54        46.63 o                         
   5   1  22        147.89        111.35        56.21 o                         
   6   1  22         16.43        -22.81        78.94 o                         
   7   1  22        122.66         87.21        69.59 o                         
   8   1  22          1.17          7.66        66.32 o                         
  -8   2  22         46.71        121.50        96.98 o                         
  -7   2  22        162.69        133.22       212.57 o                         
  -6   2  22        179.78         22.55        46.55 o                         
  -5   2  22         31.41          1.96        93.05 o                         
  -4   2  22         35.18        -57.63        57.63 o                         
  -3   2  22         12.87        -44.25        44.25 o                         
  -2   2  22        156.43         80.28        65.47 o                         
  -1   2  22        180.46        170.89        40.20 o                         
   0   2  22        131.33        179.19        43.40 o                         
   1   2  22        265.27        369.47        53.85 o                         
   2   2  22        191.63        332.68        55.86 o                         
   3   2  22        132.16        198.13        53.15 o                         
   4   2  22          7.73        103.94        89.73 o                         
   5   2  22        349.92        402.17        71.04 o                         
   6   2  22          1.81        210.72        72.19 o                         
   7   2  22        348.04        416.29        78.32 o                         
   8   2  22          6.43        127.09       147.26 o                         
  -7   3  22         24.50         22.19       151.80 o                         
  -6   3  22        238.50        103.38       146.25 o                         
  -5   3  22         27.86        -83.41        83.41 o                         
  -4   3  22         88.81          9.17       100.89 o                         
  -3   3  22          5.81         40.80        58.83 o                         
  -2   3  22        185.96        102.83        63.87 o                         
  -1   3  22         96.51        174.29       137.01 o                         
   0   3  22         93.13         91.19        72.13 o                         
   1   3  22          0.08         37.54        66.65 o                         
   2   3  22        177.43        225.40        74.67 o                         
   3   3  22        142.60         75.13        95.57 o                         
   4   3  22        114.59        103.04        94.70 o                         
   5   3  22         39.69        -56.25        81.87 o                         
   6   3  22         32.13         45.39       121.04 o                         
  -9   0  23        221.49        251.15       219.38 o                         
  -7   0  23        122.48        198.70       117.00 o                         
  -5   0  23        216.66        363.61       113.47 o                         
  -3   0  23         29.37         42.91        75.40 o                         
  -1   0  23        261.19        310.87        42.63 o                         
   1   0  23       1633.36       1398.20        68.28 o                         
   3   0  23        819.67        876.69        60.62 o                         
   5   0  23        292.27        330.01       118.51 o                         
   7   0  23         19.89        -87.96        92.77 o                         
  -8   1  23        164.31        180.31        95.73 o                         
  -7   1  23          3.94         68.79        61.72 o                         
  -6   1  23        243.85        356.21        63.81 o                         
  -5   1  23         44.41        147.05        62.93 o                         
  -4   1  23        448.31        416.58        60.64 o                         
  -3   1  23        492.62        509.48        42.74 o                         
  -2   1  23        323.02        350.64        96.04 o                         
  -1   1  23         90.46         78.58        42.02 o                         
   0   1  23        345.90        352.70        44.08 o                         
   1   1  23          6.96         53.73        45.78 o                         
   2   1  23         12.08         62.84        44.87 o                         
   3   1  23        127.59        132.83        48.46 o                         
   4   1  23        272.76        245.57        55.75 o                         
   5   1  23        311.28        231.96        64.67 o                         
   6   1  23        174.64         77.70        56.47 o                         
   7   1  23         18.25        -46.51        60.81 o                         
  -7   2  23         13.71         90.27       121.54 o                         
  -6   2  23        220.92        107.37        84.33 o                         
  -5   2  23        140.87         75.71        50.52 o                         
  -4   2  23        106.31         99.70        54.91 o                         
  -3   2  23         15.66         -5.53        57.63 o                         
  -2   2  23         17.05         31.91        52.38 o                         
  -1   2  23         94.36         62.90        49.78 o                         
   0   2  23        199.80         87.71        52.12 o                         
   1   2  23        175.26        231.74        55.34 o                         
   2   2  23        144.14        250.90        74.47 o                         
   3   2  23         42.14         83.20        66.31 o                         
   4   2  23         87.32         99.78        85.52 o                         
   5   2  23        356.64        441.44        80.89 o                         
   6   2  23        235.16        217.80        80.98 o                         
   7   2  23         43.44        -46.90       119.02 o                         
  -6   3  23         22.37       -158.36       158.36 o                         
  -5   3  23        112.80        -89.26       153.31 o                         
  -4   3  23          0.48       -120.03       120.03 o                         
  -3   3  23        226.71        301.22        91.80 o                         
  -2   3  23          0.17        127.62        75.71 o                         
  -1   3  23        333.65        594.14       135.29 o                         
   0   3  23         34.12         -7.79        77.25 o                         
   1   3  23        268.34        114.45       102.54 o                         
   2   3  23         78.29        -40.24       102.00 o                         
   3   3  23         55.58        -66.82       228.46 o                         
   4   3  23          0.34         -7.01       136.92 o                         
  -6   0  24        212.17        491.71       142.22 o                         
  -4   0  24        184.42        329.32       121.04 o                         
  -2   0  24        377.82         44.75        92.29 o                         
   0   0  24          5.85         -3.88        46.44 o                         
   2   0  24       1042.16       1154.12        67.80 o                         
   4   0  24        622.12        590.02       165.16 o                         
   6   0  24        210.29        328.53       102.62 o                         
  -6   1  24         20.13        122.01        69.16 o                         
  -5   1  24        179.65        273.58        86.48 o                         
  -4   1  24         15.66         74.46        55.22 o                         
  -3   1  24         87.54         84.30        40.99 o                         
  -2   1  24         18.96          8.37        41.90 o                         
  -1   1  24        101.55        103.32        38.75 o                         
   0   1  24          4.22        -40.19        40.19 o                         
   1   1  24         40.59         83.56        49.49 o                         
   2   1  24          9.56        -47.18        47.18 o                         
   3   1  24         43.07         56.54        59.06 o                         
   4   1  24         26.66         36.72        61.32 o                         
   5   1  24         42.10         -1.09        56.91 o                         
   6   1  24         59.00         30.66        66.99 o                         
   7   1  24        136.71        214.26       100.00 o                         
  -6   2  24         91.25       -129.11       134.15 o                         
  -5   2  24        118.14       -128.10       128.10 o                         
  -4   2  24         24.10        -26.52       118.34 o                         
  -3   2  24         55.16         36.47        82.76 o                         
  -2   2  24        277.56        226.78        58.94 o                         
  -1   2  24        170.71        313.82        75.82 o                         
   0   2  24         46.41        -26.83        86.70 o                         
   1   2  24        107.19         -3.99        89.83 o                         
   2   2  24         51.51         42.24        87.21 o                         
   3   2  24        102.31        192.00        83.77 o                         
   4   2  24         23.99         96.70        79.68 o                         
   5   2  24         75.75         14.08       143.37 o                         
  -2   3  24        206.07        406.52       111.79 o                         
  -1   3  24          0.03         77.66       103.00 o                         
   0   3  24        256.77        415.61       109.78 o                         
  -5   0  25        694.49        590.56       202.74 o                         
  -3   0  25        460.31        534.07       151.80 o                         
  -1   0  25        438.02        471.27        96.10 o                         
   1   0  25        552.09        289.41       128.00 o                         
   3   0  25        501.70        338.94        99.48 o                         
   5   0  25        446.85        585.74       209.54 o                         
  -5   1  25         39.15         12.61       127.59 o                         
  -4   1  25        587.50        683.45        92.55 o                         
  -3   1  25         17.21        -10.54        67.48 o                         
  -2   1  25        281.37        142.52        68.64 o                         
  -1   1  25        137.67        198.51        76.24 o                         
   0   1  25        284.23        339.92        83.21 o                         
   1   1  25        107.07        169.29        64.37 o                         
   2   1  25          8.41        128.03        70.03 o                         
   3   1  25          3.34         70.38        66.41 o                         
   4   1  25         22.31        -12.10        69.64 o                         
   5   1  25          5.73         -8.11        70.33 o                         
  -5   2  25         55.37         63.54       175.50 o                         
  -4   2  25         60.99        -83.21       147.76 o                         
  -3   2  25          0.88         -4.41       133.90 o                         
  -2   2  25          4.66       -103.97       103.97 o                         
  -1   2  25         85.90        -45.22        97.15 o                         
   0   2  25         98.94         75.91       179.54 o                         
   1   2  25        142.57         34.47       100.33 o                         
   2   2  25         41.84         97.23       104.51 o                         
   3   2  25         20.33        150.98       149.28 o                         
  -2   0  26        244.67        311.16       152.81 o                         
   0   0  26         18.96         84.03       124.82 o                         
   2   0  26        481.78        203.75       171.97 o                         
   4   0  26        182.32        508.86       200.72 o                         
  -3   1  26        125.77        132.01        98.94 o                         
  -2   1  26        127.42        154.36       228.96 o                         
  -1   1  26        801.65        797.91        97.57 o                         
   0   1  26          5.43        151.21       102.70 o                         
   1   1  26        501.44        439.58       117.51 o                         
   2   1  26          7.96        245.24       102.90 o                         
   3   1  26        409.61        402.14       114.45 o                         
                                                                                
