# Supplementary material for: Curved crystal morphology, photoreactivity and photosalient behaviour of mononuclear Zn(II) complexes
Source: IUCrJ. 2017 Jan 1;4(Pt 1):65–71. doi: 10.1107/S2052252516019072 (PMC5331466; doi:10.1107/S2052252516019072)
Supplement: Supplementary file 4 [file m-04-00065-f245sup4.hkl]

data_f245                                                                       
_shelx_title ' F245.res in P2(1)/c'                                             
_shelx_refln_list_code          4                                               
_shelx_F_calc_maximum      389.93                                               
_exptl_crystal_F_000      1184.00                                               
_reflns_d_resolution_high  0.7500                                               
                                                                                
loop_                                                                           
 _space_group_symop_operation_xyz                                               
 'x, y, z'                                                                      
 '-x, y+1/2, -z+1/2'                                                            
 '-x, -y, -z'                                                                   
 'x, -y-1/2, z-1/2'                                                             
                                                                                
_cell_length_a    10.3095                                                       
_cell_length_b    12.2083                                                       
_cell_length_c    20.7566                                                       
_cell_angle_alpha  90.000                                                       
_cell_angle_beta   96.680                                                       
_cell_angle_gamma  90.000                                                       
                                                                                
_shelx_F_squared_multiplier     1.000                                           
                                                                                
loop_                                                                           
 _refln_index_h                                                                 
 _refln_index_k                                                                 
 _refln_index_l                                                                 
 _refln_F_squared_calc                                                          
 _refln_F_squared_meas                                                          
 _refln_F_squared_sigma                                                         
 _refln_observed_status                                                         
   2   0   0      16799.31      16828.19       390.31 o                         
   3   0   0       5395.86       5322.07        90.43 o                         
   4   0   0        610.51        493.05        39.86 o                         
   5   0   0       1100.87        880.93        21.70 o                         
   6   0   0       4153.24       3950.84        72.81 o                         
   7   0   0       1678.76       1520.34        35.81 o                         
   8   0   0        702.26        571.07        21.70 o                         
   9   0   0        384.92        416.89        22.31 o                         
  10   0   0       1595.51       1695.77        64.77 o                         
  11   0   0       3348.97       3647.33       112.94 o                         
  12   0   0         24.93         28.24        24.91 o                         
  13   0   0        141.97         79.72        31.56 o                         
   1   1   0       5267.14       4848.00       147.09 o                         
   2   1   0        523.31        740.29        12.64 o                         
   3   1   0      12537.62      13329.92       156.12 o                         
   4   1   0       4970.08       4625.10        57.30 o                         
   5   1   0        116.68        123.88         6.71 o                         
   6   1   0        323.53        290.27        12.71 o                         
   7   1   0       7179.11       7270.37        91.34 o                         
   8   1   0       1449.78       1539.66        26.98 o                         
   9   1   0          3.60         10.52         8.63 o                         
  10   1   0        270.41        248.99        20.75 o                         
  11   1   0        122.17        149.13        18.18 o                         
  12   1   0         62.68         50.66        18.79 o                         
  13   1   0         29.34         23.76        35.71 o                         
   0   2   0       1316.23       1557.70        15.76 o                         
   1   2   0       3978.63       4074.94        34.63 o                         
   2   2   0       7760.13       8145.76        78.53 o                         
   3   2   0         97.27         96.99         3.91 o                         
   4   2   0         10.26          5.40         2.49 o                         
   5   2   0       4526.62       4936.57        62.07 o                         
   6   2   0       3126.95       2889.02        39.65 o                         
   7   2   0        324.94        351.04        12.02 o                         
   8   2   0       1885.02       1597.29        27.59 o                         
   9   2   0        787.99        852.71        23.97 o                         
  10   2   0          1.60         29.50        15.59 o                         
  11   2   0        833.28        955.03        37.58 o                         
  12   2   0         21.66         33.26        16.12 o                         
  13   2   0         56.16         71.95        20.57 o                         
   1   3   0       3471.82       3705.08        32.17 o                         
   2   3   0       6772.73       7021.52       128.74 o                         
   3   3   0       6247.55       6486.45        70.23 o                         
   4   3   0      11210.66      11948.01       127.29 o                         
   5   3   0         25.61         53.13         5.81 o                         
   6   3   0       6403.68       6560.79        74.21 o                         
   7   3   0       6204.89       6464.33        74.36 o                         
   8   3   0        127.81        102.78         7.67 o                         
   9   3   0       1955.68       2027.40        35.47 o                         
  10   3   0       2279.84       2198.46        46.64 o                         
  11   3   0        698.95        767.00        38.44 o                         
  12   3   0        899.18        926.96        38.02 o                         
  13   3   0        709.62        661.40        40.41 o                         
   0   4   0         10.48         27.32         1.67 o                         
   1   4   0       4327.64       4824.15        36.99 o                         
   2   4   0          4.14          9.07         1.99 o                         
   3   4   0       8584.62       8967.28        81.83 o                         
   4   4   0       3262.28       3320.39        38.97 o                         
   5   4   0       1119.14       1146.57        17.50 o                         
   6   4   0         38.96         42.95         4.81 o                         
   7   4   0        268.35        287.07        11.03 o                         
   8   4   0       3398.44       3181.34        42.16 o                         
   9   4   0        520.23        434.83        26.94 o                         
  10   4   0        930.69        853.74        60.16 o                         
  11   4   0        131.90        137.53        16.86 o                         
  12   4   0          0.47         -6.93        21.86 o                         
  13   4   0         61.38         64.74        44.25 o                         
   1   5   0       1753.25       1632.76        14.84 o                         
   2   5   0       4936.13       5009.30        46.95 o                         
   3   5   0       1566.22       1718.74        18.90 o                         
   4   5   0        201.44        164.08         5.69 o                         
   5   5   0        139.78        102.35         5.42 o                         
   6   5   0         22.96         16.54         5.59 o                         
   7   5   0        633.05        616.17        14.51 o                         
   8   5   0        153.45        158.52        10.70 o                         
   9   5   0       2450.74       2378.23        35.97 o                         
  10   5   0        142.88        154.39        13.20 o                         
  11   5   0         12.93         14.02        14.28 o                         
  12   5   0        883.49        854.07        37.52 o                         
   0   6   0       2490.10       2455.01        40.25 o                         
   1   6   0        314.46        279.90         7.14 o                         
   2   6   0       4292.22       4345.29        34.68 o                         
   3   6   0      12224.57      13006.86       117.85 o                         
   4   6   0         99.45         96.92         4.51 o                         
   5   6   0       6007.65       5746.67        60.51 o                         
   6   6   0       3011.33       3076.13        36.32 o                         
   7   6   0        773.01        712.52        15.85 o                         
   8   6   0       2249.01       2485.34        35.79 o                         
   9   6   0       1981.46       1947.00        37.91 o                         
  10   6   0          8.50         -7.84        14.14 o                         
  11   6   0        159.22        151.87        21.10 o                         
  12   6   0         71.08         81.57        37.23 o                         
   1   7   0       1811.23       1645.59        21.78 o                         
   2   7   0       6612.95       7220.80        81.56 o                         
   3   7   0         15.69         37.98         3.09 o                         
   4   7   0       1817.93       1877.42        21.94 o                         
   5   7   0        344.90        321.71         9.40 o                         
   6   7   0       4190.35       4226.43        47.56 o                         
   7   7   0        879.16        911.38        20.31 o                         
   8   7   0        340.36        329.07        13.64 o                         
   9   7   0        333.71        320.13        20.73 o                         
  10   7   0        244.82        268.04        16.92 o                         
  11   7   0          1.48         -2.79        16.41 o                         
  12   7   0        384.21        395.65        27.50 o                         
   0   8   0       9936.09      10300.74       203.46 o                         
   1   8   0        212.87        211.25         8.66 o                         
   2   8   0        223.65        255.66        10.52 o                         
   3   8   0       1097.19       1108.09        20.25 o                         
   4   8   0       1791.12       1778.57        19.37 o                         
   5   8   0         84.17        106.74         5.64 o                         
   6   8   0        120.24        115.33         7.26 o                         
   7   8   0        318.21        301.26        15.10 o                         
   8   8   0        259.64        271.00        12.94 o                         
   9   8   0        135.71        149.00        18.70 o                         
  10   8   0        163.38        170.77        15.34 o                         
  11   8   0        501.41        452.09        35.51 o                         
   1   9   0       5303.25       5631.24        61.73 o                         
   2   9   0        358.91        291.69        15.35 o                         
   3   9   0          5.41         -1.06         5.36 o                         
   4   9   0       5378.30       5546.81        68.06 o                         
   5   9   0        938.33        917.02        14.75 o                         
   6   9   0       1122.00       1087.83        18.45 o                         
   7   9   0       3900.47       3993.13        50.80 o                         
   8   9   0         70.59         49.00        31.91 o                         
   9   9   0        454.26        480.64        22.32 o                         
  10   9   0       1096.29       1096.57        62.16 o                         
  11   9   0         16.34          8.35        30.55 o                         
   0  10   0       1266.53       1307.56        62.28 o                         
   1  10   0         74.83         81.02        10.80 o                         
   2  10   0        259.98        253.92        12.87 o                         
   3  10   0        204.62        202.10        14.34 o                         
   4  10   0         12.60         22.75         7.92 o                         
   5  10   0         49.13         53.58         9.65 o                         
   6  10   0        176.69        179.26        11.25 o                         
   7  10   0        382.57        377.04        13.20 o                         
   8  10   0        845.38        840.76        23.49 o                         
   9  10   0        226.43        171.22        17.45 o                         
  10  10   0        312.55        316.35        23.16 o                         
   1  11   0        990.06        975.89        28.78 o                         
   2  11   0        456.64        483.58        18.16 o                         
   3  11   0        118.11        135.01        10.83 o                         
   4  11   0       1315.58       1389.31        33.80 o                         
   5  11   0          1.77          5.29        10.44 o                         
   6  11   0        274.55        299.28        19.76 o                         
   7  11   0        347.03        246.52        46.51 o                         
   8  11   0         28.12         27.17        21.82 o                         
   9  11   0         21.01         33.69        26.66 o                         
  10  11   0        184.83        213.74        34.40 o                         
   0  12   0        646.56        682.18        39.88 o                         
   1  12   0        843.77        835.06        29.78 o                         
   2  12   0        248.11        244.42        21.10 o                         
   3  12   0       3528.42       3570.68        56.32 o                         
   4  12   0        847.27        866.98        53.22 o                         
   5  12   0         35.25         22.37        15.10 o                         
   6  12   0        351.32        366.43        27.64 o                         
   7  12   0        129.81        148.75        33.22 o                         
   8  12   0        661.69        675.39        87.20 o                         
   9  12   0        135.04        116.13        31.34 o                         
   1  13   0        209.50        210.08        22.90 o                         
   2  13   0        215.57        223.43        28.11 o                         
   3  13   0       1105.96       1123.07        48.17 o                         
   4  13   0        828.86        844.01        34.05 o                         
   5  13   0        165.89        203.43        28.78 o                         
   6  13   0        262.55        252.46        28.25 o                         
   7  13   0        106.12        126.81        29.43 o                         
   8  13   0          9.93         21.15        29.16 o                         
   0  14   0        261.35        237.51        41.52 o                         
   1  14   0        101.36        110.60        24.05 o                         
   2  14   0        121.06        106.30        39.86 o                         
   3  14   0        179.74        186.02        43.18 o                         
   4  14   0         94.08         71.03        24.26 o                         
   5  14   0       1220.28       1254.02       146.99 o                         
   6  14   0        277.14        227.58        34.69 o                         
   1  15   0        998.63       1000.56        56.88 o                         
   2  15   0        489.63        526.50        56.47 o                         
   3  15   0          1.02         56.47        43.18 o                         
   4  15   0        506.97        509.89        61.45 o                         
   5  15   0         10.24         18.20        28.73 o                         
   0  16   0          8.61        -14.95        43.18 o                         
   1  16   0          6.45        -44.84        44.84 o                         
   2  16   0        124.54          1.66        48.17 o                         
 -13   1   1        186.81        157.01        25.23 o                         
 -12   1   1        513.44        593.72        34.63 o                         
 -11   1   1          0.96        -14.09        14.09 o                         
 -10   1   1       2577.54       2665.20        61.65 o                         
  -9   1   1        383.64        366.69        17.56 o                         
  -8   1   1       1507.49       1480.77        26.15 o                         
  -7   1   1       2643.51       2521.23        36.54 o                         
  -6   1   1        100.86         53.46         5.75 o                         
  -5   1   1       8110.33       8474.80       107.88 o                         
  -4   1   1        108.71        150.24         5.35 o                         
  -3   1   1      14127.29      14116.31       165.26 o                         
  -2   1   1         76.33         66.72         5.12 o                         
  -1   1   1        109.52         46.81         3.85 o                         
   1   1   1       5809.63       6258.36        59.89 o                         
   2   1   1       7312.86       7402.18        87.20 o                         
   3   1   1      11084.69      10989.28       129.34 o                         
   4   1   1       3058.48       3185.31        40.69 o                         
   5   1   1       5164.11       5072.01        63.73 o                         
   6   1   1       1801.47       1576.07        24.70 o                         
   7   1   1       2801.75       2914.49        41.31 o                         
   8   1   1        287.03        235.20        13.37 o                         
   9   1   1       2284.40       2234.91        36.31 o                         
  10   1   1        192.52        147.72        21.59 o                         
  11   1   1        544.27        519.38        44.01 o                         
  12   1   1        811.22        905.23        40.51 o                         
  13   1   1        290.29        306.78        28.76 o                         
 -13   2   1        167.64        141.46        22.59 o                         
 -12   2   1        257.03        283.92        21.78 o                         
 -11   2   1        828.22        791.80        34.06 o                         
 -10   2   1        538.44        569.69        38.20 o                         
  -9   2   1         45.11         27.36        10.38 o                         
  -8   2   1       1701.73       1610.58        29.97 o                         
  -7   2   1       3949.26       3795.13        51.27 o                         
  -6   2   1       2858.50       2742.88        37.99 o                         
  -5   2   1       1873.18       2127.96        29.90 o                         
  -4   2   1       1062.03       1060.01        15.06 o                         
  -3   2   1       6053.99       6085.15        68.63 o                         
  -2   2   1       9834.47      10535.42       116.69 o                         
  -1   2   1      26727.38      28525.83       252.92 o                         
   0   2   1       3427.04       3552.27        35.25 o                         
   1   2   1          9.75         14.51         0.91 o                         
   2   2   1       1371.52       1408.11        18.86 o                         
   3   2   1       1945.48       1949.79        37.88 o                         
   4   2   1       8722.86       9107.40       108.99 o                         
   5   2   1        742.54        654.73        12.85 o                         
   6   2   1         84.15         71.36         5.35 o                         
   7   2   1       1067.95       1105.72        29.49 o                         
   8   2   1       4091.76       4042.65        55.63 o                         
   9   2   1        157.92        120.99        14.03 o                         
  10   2   1       3620.91       3788.71        81.01 o                         
  11   2   1       1107.45       1206.25        41.68 o                         
  12   2   1         21.61         51.49        18.79 o                         
  13   2   1        128.99         91.44        21.37 o                         
 -13   3   1         84.09         84.26        21.20 o                         
 -12   3   1         11.09        -14.90        14.90 o                         
 -11   3   1        269.25        289.94        27.23 o                         
 -10   3   1        955.78        864.31        28.77 o                         
  -9   3   1        964.47       1034.73        23.89 o                         
  -8   3   1          2.18          9.49         8.92 o                         
  -7   3   1        249.51        200.09        13.71 o                         
  -6   3   1       2024.29       2149.07        28.85 o                         
  -5   3   1       2317.80       2452.95        30.62 o                         
  -4   3   1        793.52        642.42        10.99 o                         
  -3   3   1         13.02         13.89         2.20 o                         
  -2   3   1         35.99         30.88         2.77 o                         
  -1   3   1      32446.59      34155.08       304.96 o                         
   0   3   1      16646.85      17593.29       136.80 o                         
   1   3   1        345.72        263.20         4.45 o                         
   2   3   1          0.11          3.23         1.36 o                         
   3   3   1        487.33        412.52         7.48 o                         
   4   3   1         25.11          2.96         2.39 o                         
   5   3   1         16.39          8.01         3.29 o                         
   6   3   1       2648.87       2616.31        33.64 o                         
   7   3   1         21.98         32.69         5.46 o                         
   8   3   1       3694.28       3650.18        46.84 o                         
   9   3   1         14.51          0.73         9.83 o                         
  10   3   1        915.70        812.67        28.22 o                         
  11   3   1        176.54        220.68        18.68 o                         
  12   3   1        228.91        215.28        20.22 o                         
  13   3   1         28.07         40.72        19.71 o                         
 -13   4   1         24.71         43.65        21.95 o                         
 -12   4   1        822.73        815.34        35.12 o                         
 -11   4   1        875.12        928.07        33.09 o                         
 -10   4   1          0.50          8.95        11.02 o                         
  -9   4   1       2215.72       2345.80        34.97 o                         
  -8   4   1      11563.81      12081.49       133.62 o                         
  -7   4   1          4.46         12.60         5.04 o                         
  -6   4   1       3254.78       3331.91        41.00 o                         
  -5   4   1         63.77         89.05         6.12 o                         
  -4   4   1        123.32        133.40         9.35 o                         
  -3   4   1       4338.10       4269.50        40.88 o                         
  -2   4   1       2708.09       2638.17        25.96 o                         
  -1   4   1       6687.60       6348.21        58.41 o                         
   0   4   1        200.73        266.81         4.05 o                         
   1   4   1       5855.72       6772.76        66.84 o                         
   2   4   1       4598.99       4649.51        53.72 o                         
   3   4   1       9478.55       9335.53        84.79 o                         
   4   4   1         25.40         24.99         2.84 o                         
   5   4   1        229.99        185.91         7.00 o                         
   6   4   1        340.61        296.87         9.90 o                         
   7   4   1        289.26        262.72        13.65 o                         
   8   4   1        105.98         88.19         7.90 o                         
   9   4   1         44.05         42.71         8.76 o                         
  10   4   1       3069.81       3051.50        49.50 o                         
  11   4   1         12.09         23.70        14.58 o                         
  12   4   1        474.03        443.94        37.08 o                         
  13   4   1       1826.72       1877.75        54.29 o                         
 -13   5   1        274.07        268.46        26.35 o                         
 -12   5   1        560.48        528.73        52.98 o                         
 -11   5   1         98.98         71.71        15.53 o                         
 -10   5   1        380.03        392.80        23.31 o                         
  -9   5   1         94.99         79.26         8.80 o                         
  -8   5   1         52.39         49.34         7.22 o                         
  -7   5   1       1696.47       1684.65        25.90 o                         
  -6   5   1        320.18        268.57         9.79 o                         
  -5   5   1       5194.59       4884.33        56.16 o                         
  -4   5   1       8864.20       9233.61        85.39 o                         
  -3   5   1        330.60        320.67         9.76 o                         
  -2   5   1       8033.58       8438.81        71.68 o                         
  -1   5   1        341.71        289.20         5.20 o                         
   0   5   1        213.22        223.44         4.10 o                         
   1   5   1       2437.67       2584.08        24.31 o                         
   2   5   1       2173.10       2334.36        22.30 o                         
   3   5   1       2939.89       3231.66        45.07 o                         
   4   5   1        172.64        144.62         6.46 o                         
   5   5   1        170.91        146.19         6.31 o                         
   6   5   1       4021.72       4202.72        46.71 o                         
   7   5   1          9.60         19.61         5.61 o                         
   8   5   1          3.82         10.25         6.46 o                         
   9   5   1         69.70         84.47         9.33 o                         
  10   5   1        221.60        222.97        18.46 o                         
  11   5   1        343.15        322.79        18.60 o                         
  12   5   1       1023.20       1235.49        42.60 o                         
 -12   6   1         41.40         50.43        19.67 o                         
 -11   6   1         16.41         37.93        16.86 o                         
 -10   6   1         86.94        101.94        13.11 o                         
  -9   6   1        278.34        256.05        14.26 o                         
  -8   6   1        988.92        907.63        19.63 o                         
  -7   6   1        274.19        307.69        11.28 o                         
  -6   6   1         50.04         50.22         6.99 o                         
  -5   6   1       1207.79       1214.13        17.51 o                         
  -4   6   1       2822.22       2871.22        30.30 o                         
  -3   6   1        550.46        557.28         9.93 o                         
  -2   6   1       2090.58       2059.63        38.03 o                         
  -1   6   1       1600.61       1627.77        16.93 o                         
   0   6   1        631.86        640.08         8.16 o                         
   1   6   1        689.91        624.90         9.05 o                         
   2   6   1        944.67       1186.99        15.10 o                         
   3   6   1        540.09        517.17         8.21 o                         
   4   6   1       2069.19       1928.00        22.17 o                         
   5   6   1         14.20         15.28         3.89 o                         
   6   6   1       1860.20       1758.76        23.93 o                         
   7   6   1       1311.52       1237.16        21.36 o                         
   8   6   1        290.10        270.17        15.00 o                         
   9   6   1         40.43         44.71        10.12 o                         
  10   6   1        308.74        281.81        16.48 o                         
  11   6   1        263.18        230.62        20.38 o                         
  12   6   1          1.82        -18.54        18.54 o                         
 -12   7   1        495.26        441.40        28.57 o                         
 -11   7   1         38.21         40.44        15.80 o                         
 -10   7   1       1243.76       1229.33        30.53 o                         
  -9   7   1        866.23        907.39        25.41 o                         
  -8   7   1        433.46        472.76        15.85 o                         
  -7   7   1         34.67         27.80         6.20 o                         
  -6   7   1        161.97        132.23        10.65 o                         
  -5   7   1        880.67        819.61        13.80 o                         
  -4   7   1       3219.29       3227.91        34.63 o                         
  -3   7   1         37.79         48.82         5.92 o                         
  -2   7   1       2340.84       2273.62        24.23 o                         
  -1   7   1       1753.62       1694.71        18.59 o                         
   0   7   1       3388.45       3403.41        31.76 o                         
   1   7   1       1806.86       1566.84        16.82 o                         
   2   7   1        526.00        560.84         9.65 o                         
   3   7   1       4807.38       4672.77        64.65 o                         
   4   7   1       3762.18       3900.08        39.57 o                         
   5   7   1        755.85        788.60        13.79 o                         
   6   7   1       1867.21       1860.68        25.10 o                         
   7   7   1       1357.92       1422.78        27.56 o                         
   8   7   1        170.89        194.36        13.46 o                         
   9   7   1       2375.72       2379.07        41.23 o                         
  10   7   1        482.10        465.17        23.35 o                         
  11   7   1        493.82        497.44        42.87 o                         
  12   7   1        273.94        154.33        37.22 o                         
 -11   8   1        892.83        982.83        39.66 o                         
 -10   8   1         15.17        -13.86        15.58 o                         
  -9   8   1       1425.50       1505.84        32.02 o                         
  -8   8   1        229.28        228.25        11.34 o                         
  -7   8   1         94.39         81.68         7.60 o                         
  -6   8   1        276.58        275.04        10.89 o                         
  -5   8   1       1097.75       1109.98        16.24 o                         
  -4   8   1       2675.74       2657.72        32.54 o                         
  -3   8   1       1246.81       1281.17        16.51 o                         
  -2   8   1        153.84        132.04         7.55 o                         
  -1   8   1       1870.28       1943.78        25.64 o                         
   0   8   1       3513.43       3475.60        51.90 o                         
   1   8   1       1448.98       1405.59        20.54 o                         
   2   8   1       4264.24       4172.74        39.25 o                         
   3   8   1        728.63        746.23        11.53 o                         
   4   8   1         21.04         17.44         4.79 o                         
   5   8   1       1512.82       1587.97        20.39 o                         
   6   8   1       1320.84       1247.28        19.77 o                         
   7   8   1       2167.41       2279.34        32.85 o                         
   8   8   1        279.21        256.38        15.67 o                         
   9   8   1        131.47        123.34        12.39 o                         
  10   8   1        185.37        193.92        17.50 o                         
  11   8   1        674.55        665.31        64.76 o                         
 -11   9   1         29.31         -1.98        19.97 o                         
 -10   9   1        329.52        366.63        22.96 o                         
  -9   9   1          2.37          4.04        11.27 o                         
  -8   9   1          0.44         -6.69         8.94 o                         
  -7   9   1        249.91        251.85        16.34 o                         
  -6   9   1         95.18         91.05         6.81 o                         
  -5   9   1         55.70         57.49         5.85 o                         
  -4   9   1         33.06         44.56         5.25 o                         
  -3   9   1         67.68         76.44         7.64 o                         
  -2   9   1        104.69         72.38         6.56 o                         
  -1   9   1        511.07        474.03        14.23 o                         
   0   9   1        680.53        632.81        20.13 o                         
   1   9   1        971.05        918.84        27.37 o                         
   2   9   1          0.09          1.39         5.20 o                         
   3   9   1          9.84          4.52         4.04 o                         
   4   9   1         52.04         58.69         4.61 o                         
   5   9   1       1916.73       1887.89        27.11 o                         
   6   9   1         11.26         11.03         7.19 o                         
   7   9   1        132.33        163.15        13.58 o                         
   8   9   1         22.68         30.85         9.75 o                         
   9   9   1        122.27        129.22        14.77 o                         
  10   9   1         17.22          8.50        17.04 o                         
  11   9   1        179.29        197.19        38.20 o                         
 -10  10   1          4.96        -21.29        21.29 o                         
  -9  10   1        468.36        468.24        26.40 o                         
  -8  10   1          8.04         12.98         9.59 o                         
  -7  10   1        228.11        237.31        14.38 o                         
  -6  10   1       2235.37       2308.45        30.14 o                         
  -5  10   1       1808.37       1797.43        43.81 o                         
  -4  10   1       2254.70       2311.78        36.21 o                         
  -3  10   1       6507.85       6523.56        78.72 o                         
  -2  10   1        598.47        629.83        17.07 o                         
  -1  10   1        274.00        277.93        13.22 o                         
   0  10   1        852.83        883.43        25.28 o                         
   1  10   1         36.33         28.40         7.65 o                         
   2  10   1       1867.36       1823.40        27.18 o                         
   3  10   1        602.40        626.83        17.49 o                         
   4  10   1        866.01        827.98        20.67 o                         
   5  10   1       1832.03       1848.40        26.07 o                         
   6  10   1         24.30         20.16         8.28 o                         
   7  10   1       1155.99       1052.69        26.27 o                         
   8  10   1       2135.97       2328.16        47.93 o                         
   9  10   1         20.56         -3.27        14.88 o                         
  10  10   1        703.69        613.89        34.74 o                         
 -10  11   1        484.03        528.72        41.43 o                         
  -9  11   1        959.51        867.50        50.99 o                         
  -8  11   1         11.92        -14.95        20.87 o                         
  -7  11   1       1721.50       1665.88        55.81 o                         
  -6  11   1        800.54        856.63        37.75 o                         
  -5  11   1        323.90        367.33        20.62 o                         
  -4  11   1        257.23        244.18        13.39 o                         
  -3  11   1        805.69        826.71        21.58 o                         
  -2  11   1       2190.38       2182.19        54.59 o                         
  -1  11   1         48.99         32.04        11.98 o                         
   0  11   1       2704.49       2708.82        48.56 o                         
   1  11   1       2372.44       2353.18        44.34 o                         
   2  11   1        556.36        615.57        17.15 o                         
   3  11   1       2225.62       2368.92        37.43 o                         
   4  11   1       1995.35       1973.38        34.37 o                         
   5  11   1        389.91        365.56        18.05 o                         
   6  11   1          7.65         12.16        13.63 o                         
   7  11   1         40.60          5.69         8.10 o                         
   8  11   1         44.43         42.98        13.59 o                         
   9  11   1        781.75        721.85        47.47 o                         
  -9  12   1        100.12         59.06        31.64 o                         
  -8  12   1         30.09        -11.63        24.88 o                         
  -7  12   1        157.22        220.40        26.40 o                         
  -6  12   1         70.49         98.50        22.91 o                         
  -5  12   1         12.85         -0.84        14.21 o                         
  -4  12   1         61.30         30.78        17.74 o                         
  -3  12   1         81.46         88.20        11.51 o                         
  -2  12   1        109.45        117.12        13.83 o                         
  -1  12   1        135.73        134.40        15.56 o                         
   0  12   1          0.59          3.86        12.78 o                         
   1  12   1         96.76        116.18        15.69 o                         
   2  12   1        403.28        400.99        18.33 o                         
   3  12   1        337.38        369.40        19.52 o                         
   4  12   1         78.17         61.36        13.11 o                         
   5  12   1        115.62        149.07        15.46 o                         
   6  12   1         54.02         25.93        19.62 o                         
   7  12   1         41.49         27.81        48.17 o                         
   8  12   1        454.96        411.90        34.67 o                         
   9  12   1         88.58         74.15        31.34 o                         
  -8  13   1          5.48         10.24        47.34 o                         
  -7  13   1       1466.63       1507.54       109.62 o                         
  -6  13   1         26.94         38.28        23.63 o                         
  -5  13   1        336.30        302.13        24.13 o                         
  -4  13   1       1171.44       1273.20        62.47 o                         
  -3  13   1         14.16         11.07        18.72 o                         
  -2  13   1       1927.86       1929.96        89.69 o                         
  -1  13   1        312.99        321.90        29.29 o                         
   0  13   1        722.76        694.61        35.55 o                         
   1  13   1         88.95         77.73        18.43 o                         
   2  13   1        340.16        327.16        49.83 o                         
   3  13   1       1452.33       1500.35        41.02 o                         
   4  13   1        408.46        441.29        36.14 o                         
   5  13   1         66.12         30.02        21.13 o                         
   6  13   1        614.37        630.17        65.61 o                         
   7  13   1         25.01         42.21        26.40 o                         
   8  13   1        554.14        431.83        48.17 o                         
  -7  14   1          7.17         12.34        79.72 o                         
  -6  14   1       1019.87        983.26       106.30 o                         
  -5  14   1        382.21        382.59        34.11 o                         
  -4  14   1       2222.64       2240.33        92.18 o                         
  -3  14   1        934.20       1009.82        78.06 o                         
  -2  14   1        153.21        191.00        43.18 o                         
  -1  14   1         72.57        100.48        25.84 o                         
   0  14   1        145.82        144.60        30.73 o                         
   1  14   1          2.17         18.90        29.67 o                         
   2  14   1        610.50        499.93        86.37 o                         
   3  14   1          2.05        -18.27        39.86 o                         
   4  14   1        125.00        130.14        24.58 o                         
   5  14   1        676.19        755.71        46.40 o                         
   6  14   1         16.76         44.13        27.35 o                         
  -5  15   1         97.11         61.45        51.49 o                         
  -4  15   1         21.18         64.77        44.84 o                         
  -3  15   1         25.22         58.13        43.18 o                         
  -2  15   1         19.81        -38.20        38.20 o                         
  -1  15   1        172.23        202.63        44.84 o                         
   0  15   1         42.68         -3.64        27.58 o                         
   1  15   1        369.09        349.64        35.71 o                         
   2  15   1         44.91         38.20        38.20 o                         
   3  15   1        182.18        214.26        51.49 o                         
   4  15   1         49.96         86.37        49.83 o                         
   5  15   1         96.09         68.47        53.15 o                         
  -2  16   1        147.03        104.64        51.49 o                         
  -1  16   1        149.13        171.07        51.49 o                         
   0  16   1        352.14        399.18        42.08 o                         
   1  16   1         18.74          4.98        48.17 o                         
   2  16   1       1220.25       1378.54       101.31 o                         
 -13   0   2        105.39         63.11        33.22 o                         
 -12   0   2        441.99        385.33        38.20 o                         
 -11   0   2        254.39        239.17        29.90 o                         
 -10   0   2         15.31         21.59        18.27 o                         
  -9   0   2      11311.16      10912.83       196.03 o                         
  -8   0   2       2239.34       1907.31        44.03 o                         
  -7   0   2       5515.50       5803.56       105.11 o                         
  -6   0   2       5383.39       5434.51        97.48 o                         
  -5   0   2      21611.23      22567.23       374.05 o                         
  -4   0   2       4442.85       3659.10        65.17 o                         
  -3   0   2        365.45        402.77        10.57 o                         
  -2   0   2       1631.72       2039.81        36.41 o                         
  -1   0   2      43379.72      42796.43      2081.10 o                         
   1   0   2       3652.58       4012.72        94.67 o                         
   2   0   2      40791.27      44205.16       734.61 o                         
   3   0   2      10817.05      11231.02       186.73 o                         
   4   0   2      14008.80      15449.65       363.74 o                         
   5   0   2      15579.05      15589.12       260.72 o                         
   6   0   2        703.76        780.10        21.70 o                         
   7   0   2       7815.67       7890.24       139.76 o                         
   8   0   2       4358.74       4935.28        93.36 o                         
   9   0   2       2863.29       3222.30       109.62 o                         
  10   0   2        566.35        491.63        54.81 o                         
  11   0   2         22.16         43.18        21.59 o                         
  12   0   2       2706.01       2763.73        99.65 o                         
  13   0   2        176.82        317.23        39.86 o                         
 -13   1   2        701.33        696.06        42.85 o                         
 -12   1   2        102.33         77.86        19.35 o                         
 -11   1   2        121.52        140.86        18.18 o                         
 -10   1   2       1277.05       1357.12        39.93 o                         
  -9   1   2        536.33        443.01        18.52 o                         
  -8   1   2       2622.51       2586.86        38.61 o                         
  -7   1   2        400.97        340.79        11.40 o                         
  -6   1   2        840.32        719.65        17.73 o                         
  -5   1   2       2673.81       2981.92        39.44 o                         
  -4   1   2       2685.43       2517.14        33.22 o                         
  -3   1   2       2198.78       2324.04        29.90 o                         
  -2   1   2      15586.61      15555.55       161.92 o                         
  -1   1   2       2529.25       2421.90        24.26 o                         
   0   1   2        448.42        431.36        12.46 o                         
   1   1   2        467.02        501.32         7.34 o                         
   2   1   2       4937.30       5053.68        69.36 o                         
   3   1   2       1009.57       1017.60        20.38 o                         
   4   1   2       2582.51       2666.67        34.88 o                         
   5   1   2       1735.34       1652.00        24.69 o                         
   6   1   2         83.19        105.15         6.64 o                         
   7   1   2         47.51         27.34         5.35 o                         
   8   1   2       3956.38       3762.07        52.32 o                         
   9   1   2       2182.14       2071.80        34.88 o                         
  10   1   2        683.97        607.96        29.93 o                         
  11   1   2       1542.23       1635.98        68.10 o                         
  12   1   2        703.18        812.67        39.93 o                         
  13   1   2         76.99        103.97        34.88 o                         
 -13   2   2          1.22          7.11        19.39 o                         
 -12   2   2        216.31        226.73        20.38 o                         
 -11   2   2        281.24        260.50        18.84 o                         
 -10   2   2         97.73         87.38        19.93 o                         
  -9   2   2        738.46        759.69        22.68 o                         
  -8   2   2        400.90        348.58        13.44 o                         
  -7   2   2       1175.27       1157.37        21.16 o                         
  -6   2   2          3.56         23.18         4.51 o                         
  -5   2   2       1959.10       2053.26        26.36 o                         
  -4   2   2       1985.21       1766.82        22.31 o                         
  -3   2   2       1847.35       1950.33        23.10 o                         
  -2   2   2      17534.85      17830.81       397.84 o                         
  -1   2   2        649.97        567.84         8.73 o                         
   0   2   2       1316.40       1137.64        13.91 o                         
   1   2   2       8634.31       9047.74        80.52 o                         
   2   2   2      36445.26      37920.65       362.63 o                         
   3   2   2       1182.90       1344.01        18.67 o                         
   4   2   2       5341.13       5869.11        72.04 o                         
   5   2   2       1026.19       1096.97        20.76 o                         
   6   2   2        223.35        179.41         8.30 o                         
   7   2   2       2109.50       2029.30        31.34 o                         
   8   2   2       2052.90       2030.57        33.00 o                         
   9   2   2          3.33         -1.36         8.52 o                         
  10   2   2        457.58        463.39        38.20 o                         
  11   2   2        138.90        140.26        25.74 o                         
  12   2   2          5.90         39.03        18.79 o                         
  13   2   2        644.93        775.37        39.89 o                         
 -13   3   2        598.01        601.98        36.13 o                         
 -12   3   2        525.37        550.00        31.52 o                         
 -11   3   2       2237.88       2142.39        48.41 o                         
 -10   3   2        507.46        476.68        23.50 o                         
  -9   3   2         61.24         36.74         7.27 o                         
  -8   3   2       2845.81       2988.29        39.94 o                         
  -7   3   2       4117.97       4200.78        50.99 o                         
  -6   3   2       3707.74       3852.15        46.26 o                         
  -5   3   2      11323.76      11276.96       121.47 o                         
  -4   3   2        919.39        931.90        14.08 o                         
  -3   3   2         38.70         42.22         3.01 o                         
  -2   3   2      11243.32      11410.21       109.92 o                         
  -1   3   2       1516.85       1782.95        23.25 o                         
   0   3   2      14321.42      14746.58       154.63 o                         
   1   3   2      52424.89      55671.51       574.03 o                         
   2   3   2        182.89        127.92         3.16 o                         
   3   3   2       2906.63       2402.99        26.01 o                         
   4   3   2      10054.20      10284.16       110.36 o                         
   5   3   2      10432.27      10598.76       114.37 o                         
   6   3   2       4229.51       4130.13        55.37 o                         
   7   3   2         18.27         23.65         5.75 o                         
   8   3   2        816.14        905.99        20.10 o                         
   9   3   2       2055.69       2059.88        35.93 o                         
  10   3   2       1015.16        609.34       122.08 o                         
  11   3   2       2822.59       2966.21       107.62 o                         
  12   3   2          2.43         25.10        26.67 o                         
  13   3   2        538.40        574.12        41.37 o                         
 -13   4   2        147.77        173.48        26.84 o                         
 -12   4   2        698.77        865.84        36.16 o                         
 -11   4   2        210.01        199.13        17.85 o                         
 -10   4   2          2.16         -2.64        11.15 o                         
  -9   4   2        533.82        560.45        17.51 o                         
  -8   4   2         11.34          1.21         6.24 o                         
  -7   4   2       1134.55       1036.28        18.66 o                         
  -6   4   2       2223.20       2359.07        31.13 o                         
  -5   4   2          3.31          1.36         3.29 o                         
  -4   4   2        621.07        577.30        11.53 o                         
  -3   4   2        485.58        408.62         6.98 o                         
  -2   4   2        177.26        177.98         4.74 o                         
  -1   4   2       3536.00       3456.03        33.26 o                         
   0   4   2          8.07         17.55         2.01 o                         
   1   4   2       1960.48       2282.02        25.67 o                         
   2   4   2         76.26         28.61         2.54 o                         
   3   4   2       4426.47       4713.22        48.06 o                         
   4   4   2       8190.11       8106.88        80.97 o                         
   5   4   2      12348.13      13649.46       133.98 o                         
   6   4   2        656.09        664.02        13.74 o                         
   7   4   2       3964.10       3807.62        47.41 o                         
   8   4   2          0.97         -1.40         7.00 o                         
   9   4   2         92.22         82.86        10.18 o                         
  10   4   2        423.00        459.31        33.08 o                         
  11   4   2         47.41         59.19        16.69 o                         
  12   4   2         21.25         53.00        18.68 o                         
  13   4   2          2.95          6.77        30.90 o                         
 -13   5   2        355.62        492.46        30.54 o                         
 -12   5   2        280.42        319.99        24.17 o                         
 -11   5   2        641.57        673.23        57.29 o                         
 -10   5   2         48.31         37.60        17.48 o                         
  -9   5   2        258.65        283.53        18.15 o                         
  -8   5   2       1317.40       1275.57        22.92 o                         
  -7   5   2       3744.52       3662.78        45.99 o                         
  -6   5   2       1378.11       1286.30        20.29 o                         
  -5   5   2        825.40        843.05        15.23 o                         
  -4   5   2       1314.66       1386.36        16.93 o                         
  -3   5   2       1163.46       1126.88        13.74 o                         
  -2   5   2       1168.25       1134.29        14.94 o                         
  -1   5   2        712.12        758.03         9.27 o                         
   0   5   2       2340.41       2163.44        21.98 o                         
   1   5   2        735.78        753.79         9.97 o                         
   2   5   2         10.86          3.25         2.97 o                         
   3   5   2       2885.96       3222.07        32.10 o                         
   4   5   2         33.76         18.91         3.29 o                         
   5   5   2       1667.43       1523.69        20.39 o                         
   6   5   2        542.40        589.85        12.42 o                         
   7   5   2        397.47        322.49        11.11 o                         
   8   5   2          2.94         15.71         7.05 o                         
   9   5   2       2508.01       2418.82        40.77 o                         
  10   5   2         14.71          8.11        12.38 o                         
  11   5   2        605.45        650.10        28.23 o                         
  12   5   2         96.04        102.96        20.38 o                         
 -12   6   2        447.68        450.68        27.50 o                         
 -11   6   2       1555.42       1619.12        43.80 o                         
 -10   6   2          2.54         -3.36        21.15 o                         
  -9   6   2       1251.30       1273.05        39.45 o                         
  -8   6   2        771.73        792.68        18.42 o                         
  -7   6   2        725.52        705.20        15.92 o                         
  -6   6   2       2180.57       2136.99        27.48 o                         
  -5   6   2       1001.28       1000.43        15.44 o                         
  -4   6   2      14930.36      15920.25       156.21 o                         
  -3   6   2       3356.77       3170.89        35.57 o                         
  -2   6   2       5003.08       5301.55        54.97 o                         
  -1   6   2      13624.71      14293.54       120.31 o                         
   0   6   2       1327.07       1319.51        16.62 o                         
   1   6   2       1509.97       1698.33        17.74 o                         
   2   6   2       5776.02       5767.68        55.11 o                         
   3   6   2        156.89        174.44         6.56 o                         
   4   6   2        222.35        191.10         6.39 o                         
   5   6   2       1253.79       1271.47        18.04 o                         
   6   6   2       2492.36       2445.92        30.47 o                         
   7   6   2       4561.00       4616.51        56.63 o                         
   8   6   2        690.56        671.74        17.49 o                         
   9   6   2        979.18        975.41        25.57 o                         
  10   6   2       1591.80       1664.26        46.99 o                         
  11   6   2        771.73        783.99        46.20 o                         
  12   6   2        923.43        987.00        47.47 o                         
 -12   7   2        495.22        585.66        34.41 o                         
 -11   7   2          7.92         11.16        17.90 o                         
 -10   7   2         88.76        100.92        12.92 o                         
  -9   7   2        252.51        230.99        13.92 o                         
  -8   7   2        137.82        124.62        10.40 o                         
  -7   7   2       4093.26       4137.51        48.15 o                         
  -6   7   2        356.30        346.28        10.82 o                         
  -5   7   2       1149.49       1134.50        16.18 o                         
  -4   7   2       3242.06       3264.41        37.80 o                         
  -3   7   2       2812.21       2878.68        33.27 o                         
  -2   7   2       1142.04       1151.94        14.72 o                         
  -1   7   2        891.76        978.44        12.25 o                         
   0   7   2       1077.64        984.97        13.16 o                         
   1   7   2       2327.27       2221.79        22.74 o                         
   2   7   2       6251.34       6320.91        56.43 o                         
   3   7   2       7018.96       7167.93        73.88 o                         
   4   7   2        633.71        617.51        13.13 o                         
   5   7   2         30.25         26.68         4.34 o                         
   6   7   2       1373.09       1433.03        21.13 o                         
   7   7   2        920.17        890.46        18.59 o                         
   8   7   2         84.01         86.92         8.75 o                         
   9   7   2         33.95         21.40        10.29 o                         
  10   7   2        156.50        164.62        15.04 o                         
  11   7   2         19.73         23.92        19.52 o                         
  12   7   2         40.08         27.10        30.80 o                         
 -11   8   2        107.16        121.16        19.15 o                         
 -10   8   2        249.06        290.89        17.30 o                         
  -9   8   2       4932.39       5015.63        72.73 o                         
  -8   8   2         65.40         77.79         9.94 o                         
  -7   8   2       2525.79       2444.16        38.62 o                         
  -6   8   2        584.21        552.94        14.89 o                         
  -5   8   2        660.47        667.02        14.52 o                         
  -4   8   2         86.49         92.13         5.80 o                         
  -3   8   2         89.16         86.05         4.57 o                         
  -2   8   2        958.61       1060.04        14.35 o                         
  -1   8   2        225.05        243.14         6.38 o                         
   0   8   2        233.10        241.92         5.85 o                         
   1   8   2       1608.24       1498.68        20.35 o                         
   2   8   2       1750.34       1788.55        19.98 o                         
   3   8   2          0.20          5.48         3.76 o                         
   4   8   2       2307.81       2384.52        30.06 o                         
   5   8   2       1685.04       1820.84        28.16 o                         
   6   8   2         20.87         21.08         5.66 o                         
   7   8   2        395.95        375.90        15.56 o                         
   8   8   2        163.21        182.19        12.47 o                         
   9   8   2        253.62        219.27        13.94 o                         
  10   8   2         21.87          2.46        13.08 o                         
  11   8   2         44.24         66.09        19.05 o                         
 -11   9   2        286.29        312.44        25.41 o                         
 -10   9   2        978.25        986.17        40.63 o                         
  -9   9   2          2.08          2.91        10.88 o                         
  -8   9   2       4890.80       5003.83        62.80 o                         
  -7   9   2         23.31         18.00         6.54 o                         
  -6   9   2         40.20         69.98         7.51 o                         
  -5   9   2       3939.49       3845.99        45.64 o                         
  -4   9   2          2.94          4.57         4.27 o                         
  -3   9   2       4686.18       4658.61        51.82 o                         
  -2   9   2       5247.42       5344.52        52.40 o                         
  -1   9   2        350.43        353.48        12.65 o                         
   0   9   2        726.09        691.04        20.71 o                         
   1   9   2       1915.14       1854.33        21.86 o                         
   2   9   2        112.39        130.95         6.53 o                         
   3   9   2       2484.98       2488.88        28.13 o                         
   4   9   2        377.42        372.44        11.76 o                         
   5   9   2         20.74         32.14         6.36 o                         
   6   9   2       2301.33       2305.04        38.03 o                         
   7   9   2         11.40         -6.12         9.02 o                         
   8   9   2       4688.57       4963.78        68.84 o                         
   9   9   2        712.16        720.29        34.52 o                         
  10   9   2         32.63         58.84        20.58 o                         
  11   9   2        411.85        376.29        27.42 o                         
 -10  10   2         94.77         56.60        28.17 o                         
  -9  10   2        141.58        114.25        14.83 o                         
  -8  10   2         33.93         41.56        13.16 o                         
  -7  10   2          1.60         -9.39         9.39 o                         
  -6  10   2         50.35         47.02         8.17 o                         
  -5  10   2          0.78          6.81         6.11 o                         
  -4  10   2        154.92        147.34         8.22 o                         
  -3  10   2        371.96        382.72        14.88 o                         
  -2  10   2       1224.16       1279.77        27.56 o                         
  -1  10   2       2216.01       2254.08        34.69 o                         
   0  10   2         80.01         83.64        11.10 o                         
   1  10   2        256.36        227.47        11.54 o                         
   2  10   2        209.59        193.22        17.33 o                         
   3  10   2        324.38        322.38         8.42 o                         
   4  10   2        643.50        632.66        12.83 o                         
   5  10   2        521.66        534.43        23.22 o                         
   6  10   2        474.21        499.00        18.72 o                         
   7  10   2        532.51        474.05        28.74 o                         
   8  10   2          5.36         -0.97        27.24 o                         
   9  10   2        125.10        124.62        28.59 o                         
  10  10   2        396.98        421.00        45.62 o                         
 -10  11   2         71.98         39.71        49.83 o                         
  -9  11   2         11.70         -2.99        34.88 o                         
  -8  11   2        193.10        148.66        26.11 o                         
  -7  11   2         31.66         24.51         7.76 o                         
  -6  11   2        203.20        195.44        17.52 o                         
  -5  11   2        891.41        856.17        36.44 o                         
  -4  11   2        498.91        471.79        18.90 o                         
  -3  11   2       2045.30       2037.40        34.27 o                         
  -2  11   2       1204.01       1191.93        34.04 o                         
  -1  11   2        146.79        150.22        14.04 o                         
   0  11   2        678.86        654.82        24.81 o                         
   1  11   2        666.70        644.53        24.69 o                         
   2  11   2          2.39         -0.23         7.91 o                         
   3  11   2        143.60        171.89        11.56 o                         
   4  11   2        550.13        534.46        37.40 o                         
   5  11   2        260.87        253.28        11.41 o                         
   6  11   2        876.66        883.14        27.53 o                         
   7  11   2        117.50        109.11        14.08 o                         
   8  11   2        434.98        409.44        23.18 o                         
   9  11   2        371.66        358.95        25.77 o                         
  -9  12   2        420.75        427.23        39.93 o                         
  -8  12   2        823.58        935.07        54.06 o                         
  -7  12   2        570.47        630.34        44.86 o                         
  -6  12   2       3452.17       3565.18        82.42 o                         
  -5  12   2        282.85        293.11        19.98 o                         
  -4  12   2        389.76        412.94        27.33 o                         
  -3  12   2        255.70        279.56        17.52 o                         
  -2  12   2         58.66         60.70        12.03 o                         
  -1  12   2        634.14        683.94        27.65 o                         
   0  12   2        523.17        517.11        26.15 o                         
   1  12   2       1641.01       1688.61        39.38 o                         
   2  12   2        639.24        608.64        22.90 o                         
   3  12   2          3.24          5.81        11.37 o                         
   4  12   2        460.19        480.72        23.18 o                         
   5  12   2       3460.68       3458.48        57.46 o                         
   6  12   2        183.10        183.61        23.63 o                         
   7  12   2        307.75        279.21        51.49 o                         
   8  12   2       1240.95       1247.43        57.37 o                         
   9  12   2         61.26         39.42        32.39 o                         
  -8  13   2         50.58         53.61        66.44 o                         
  -7  13   2         20.33         61.22        27.35 o                         
  -6  13   2         63.24         42.10        25.15 o                         
  -5  13   2        573.89        492.33        48.32 o                         
  -4  13   2        145.34        182.75        32.39 o                         
  -3  13   2        706.54        670.51        40.74 o                         
  -2  13   2        951.39        928.44        68.10 o                         
  -1  13   2        161.23        173.12        29.45 o                         
   0  13   2        134.57        140.89        19.95 o                         
   1  13   2        408.75        402.16        36.85 o                         
   2  13   2         24.31         15.63        16.72 o                         
   3  13   2         78.61         86.87        15.90 o                         
   4  13   2          2.93        -13.21        14.86 o                         
   5  13   2         42.61         47.89        19.62 o                         
   6  13   2         28.38         -9.45        67.27 o                         
   7  13   2        297.25        257.78        30.40 o                         
   8  13   2        206.62        223.10        49.00 o                         
  -7  14   2          7.67          1.69        31.34 o                         
  -6  14   2        485.26        465.79        38.65 o                         
  -5  14   2        511.63        481.89        35.88 o                         
  -4  14   2        731.01        791.59        50.13 o                         
  -3  14   2         35.39         21.59        38.20 o                         
  -2  14   2          4.54         26.57        34.88 o                         
  -1  14   2        544.71        579.65        64.77 o                         
   0  14   2       2040.42       1967.26        75.57 o                         
   1  14   2         30.97         39.74        39.03 o                         
   2  14   2         43.97         24.91        31.56 o                         
   3  14   2        320.59        318.89        46.51 o                         
   4  14   2          2.51         31.10        23.33 o                         
   5  14   2         30.90         18.27        43.18 o                         
   6  14   2        393.81        390.26        34.40 o                         
  -5  15   2       1373.14       1509.75       106.30 o                         
  -4  15   2        103.65        104.64        49.83 o                         
  -3  15   2        141.46        137.85        48.17 o                         
  -2  15   2         57.52         18.27        43.18 o                         
  -1  15   2        191.51        186.02        48.17 o                         
   0  15   2        145.73        155.47        52.32 o                         
   1  15   2        528.84        480.00        39.88 o                         
   2  15   2        663.83        666.02        76.40 o                         
   3  15   2        975.79       1006.50        86.37 o                         
   4  15   2          5.18        -16.13        52.32 o                         
   5  15   2        303.39        304.46        43.18 o                         
  -2  16   2        256.46        312.25        58.13 o                         
  -1  16   2        194.46        204.29        54.81 o                         
   0  16   2         26.62         26.57        46.51 o                         
   1  16   2        128.85         78.82        35.81 o                         
   2  16   2        260.87        214.26        54.81 o                         
 -13   1   3        664.41        598.71        35.41 o                         
 -12   1   3        160.34        181.05        22.31 o                         
 -11   1   3        176.32        144.67        18.79 o                         
 -10   1   3        980.64        991.31        34.06 o                         
  -9   1   3        595.67        666.00        21.40 o                         
  -8   1   3       3053.81       3162.67        45.25 o                         
  -7   1   3        535.87        516.42        13.44 o                         
  -6   1   3       4476.26       4159.89        54.18 o                         
  -5   1   3        195.33        335.50         8.90 o                         
  -4   1   3        349.07        319.68         7.47 o                         
  -3   1   3      11850.67      11920.47       139.93 o                         
  -2   1   3        962.31       1172.48        16.30 o                         
  -1   1   3       1199.91       1206.66        24.66 o                         
   0   1   3       3195.90       2914.06        51.67 o                         
   1   1   3       1567.46       1732.14        23.93 o                         
   2   1   3      14399.33      16341.86       190.38 o                         
   3   1   3      13877.55      14672.92       172.11 o                         
   4   1   3      13198.41      14536.01       179.08 o                         
   5   1   3       5592.71       5742.44        71.62 o                         
   6   1   3        465.37        546.31        13.06 o                         
   7   1   3         12.73         11.75         5.16 o                         
   8   1   3       7409.06       7562.29        96.33 o                         
   9   1   3         78.17         69.50         8.90 o                         
  10   1   3        970.84        923.47        34.06 o                         
  11   1   3        242.58        192.21        19.86 o                         
  12   1   3         20.10          7.50        18.18 o                         
  13   1   3          8.64        -21.70        21.70 o                         
 -13   2   3        702.14        644.01        36.41 o                         
 -12   2   3       1728.31       1835.59        64.27 o                         
 -11   2   3        142.76         94.02        15.13 o                         
 -10   2   3       3009.97       2845.38       120.51 o                         
  -9   2   3        161.66        113.27        13.39 o                         
  -8   2   3       2112.32       2130.97        33.82 o                         
  -7   2   3       1686.08       1669.19        26.77 o                         
  -6   2   3        602.53        512.18        11.15 o                         
  -5   2   3       4664.64       4338.52        54.95 o                         
  -4   2   3        717.99        615.05        11.91 o                         
  -3   2   3       1826.73       1701.30        23.58 o                         
  -2   2   3       6802.55       6613.13        70.80 o                         
  -1   2   3      12378.18      13429.62       329.98 o                         
   0   2   3       3914.35       4152.01        59.05 o                         
   1   2   3       7404.20       7574.60        73.21 o                         
   2   2   3        225.93        184.29         4.01 o                         
   3   2   3         68.18         74.22         6.14 o                         
   4   2   3       4556.28       4965.48        61.86 o                         
   5   2   3       1025.12        898.44        16.51 o                         
   6   2   3         44.58         39.45         7.43 o                         
   7   2   3        271.58        275.46        11.19 o                         
   8   2   3       5446.42       5542.40        73.28 o                         
   9   2   3        382.24        403.32        28.12 o                         
  10   2   3        337.55        338.00        51.49 o                         
  11   2   3        863.13        854.96        36.41 o                         
  12   2   3       1169.81       1220.96        77.23 o                         
  13   2   3         63.87         48.39        20.81 o                         
 -13   3   3          5.28        -22.24        22.24 o                         
 -12   3   3         28.03         34.94        25.43 o                         
 -11   3   3         21.39         11.67        13.28 o                         
 -10   3   3        287.65        247.83        16.63 o                         
  -9   3   3        724.37        748.33        18.57 o                         
  -8   3   3        188.82        174.55         8.86 o                         
  -7   3   3        105.82         86.79         6.30 o                         
  -6   3   3       3074.26       3130.72        38.93 o                         
  -5   3   3       3222.68       3298.82        39.40 o                         
  -4   3   3       1658.50       1759.09        22.72 o                         
  -3   3   3        320.97        285.86         5.73 o                         
  -2   3   3       1584.59       1544.27        19.38 o                         
  -1   3   3        587.00        682.99        12.76 o                         
   0   3   3      27333.51      30163.57       504.73 o                         
   1   3   3      36649.79      40342.86       385.35 o                         
   2   3   3       1177.89       1308.14        14.06 o                         
   3   3   3      10883.76      12021.28       127.28 o                         
   4   3   3          0.01          1.34         2.48 o                         
   5   3   3        240.28        231.49         8.57 o                         
   6   3   3       1503.27       1317.05        22.60 o                         
   7   3   3        100.39         84.20         7.24 o                         
   8   3   3        595.03        575.70        18.52 o                         
   9   3   3         82.16         87.44        10.84 o                         
  10   3   3       1062.06       1061.53        27.60 o                         
  11   3   3        125.64         95.51        16.77 o                         
  12   3   3         58.34         29.74        17.45 o                         
  13   3   3        188.41        225.53        25.07 o                         
 -13   4   3        149.30        194.74        24.28 o                         
 -12   4   3        123.54        134.64        19.63 o                         
 -11   4   3         20.61         14.93        15.75 o                         
 -10   4   3       2197.57       2263.49        48.01 o                         
  -9   4   3       2063.95       1952.16        31.07 o                         
  -8   4   3        592.25        541.97        14.96 o                         
  -7   4   3       5264.99       5411.61        63.72 o                         
  -6   4   3       6699.25       6497.37        74.02 o                         
  -5   4   3       6360.35       6389.55        71.66 o                         
  -4   4   3      10794.53      11785.36       115.66 o                         
  -3   4   3       1662.71       1656.85        19.26 o                         
  -2   4   3        824.90        800.05        11.04 o                         
  -1   4   3       2681.79       2884.53        34.51 o                         
   0   4   3        699.99        616.56         9.96 o                         
   1   4   3       2309.25       2269.69        25.46 o                         
   2   4   3        449.92        334.49         5.99 o                         
   3   4   3      11057.38      12043.00       121.94 o                         
   4   4   3       5322.38       5206.03        53.82 o                         
   5   4   3         46.60         36.70         4.05 o                         
   6   4   3       7889.49       7871.14        80.97 o                         
   7   4   3        118.78         99.87         7.06 o                         
   8   4   3       1021.67        983.90        21.83 o                         
   9   4   3        216.10        210.99        12.58 o                         
  10   4   3        804.50        822.49        24.84 o                         
  11   4   3        201.53        183.23        16.48 o                         
  12   4   3        603.97        628.17        34.63 o                         
 -13   5   3        305.58        268.31        26.76 o                         
 -12   5   3        501.73        484.53        41.78 o                         
 -11   5   3       2998.18       3082.23        62.44 o                         
 -10   5   3       1228.20       1209.58        62.92 o                         
  -9   5   3         18.36         20.15         7.92 o                         
  -8   5   3       1966.87       1783.99        27.98 o                         
  -7   5   3        264.81        270.75        10.72 o                         
  -6   5   3       1099.45       1034.70        17.51 o                         
  -5   5   3          9.66         13.88         4.38 o                         
  -4   5   3        117.89        110.92         5.74 o                         
  -3   5   3       2544.72       2456.16        28.24 o                         
  -2   5   3         25.09         17.28         2.48 o                         
  -1   5   3       6836.23       7004.91        65.00 o                         
   0   5   3       6250.16       6334.31        69.91 o                         
   1   5   3       2521.71       2807.16        28.33 o                         
   2   5   3       6547.69       6370.16        59.82 o                         
   3   5   3        458.68        450.19         8.99 o                         
   4   5   3         12.93          3.11         2.99 o                         
   5   5   3       3025.99       3257.02        36.77 o                         
   6   5   3          4.57          6.85         4.83 o                         
   7   5   3        661.58        721.71        15.27 o                         
   8   5   3       1133.40       1092.44        21.88 o                         
   9   5   3        157.45        126.95        11.63 o                         
  10   5   3       1904.42       1926.71        37.79 o                         
  11   5   3       1757.73       1987.31        49.02 o                         
  12   5   3          2.19          7.31        31.16 o                         
 -12   6   3         11.44        -13.40        18.39 o                         
 -11   6   3         65.46         55.66        16.78 o                         
 -10   6   3        269.20        226.02        17.78 o                         
  -9   6   3         14.42         11.99         9.16 o                         
  -8   6   3        335.14        309.57        13.28 o                         
  -7   6   3        116.48        131.91         7.82 o                         
  -6   6   3        376.12        389.30        12.36 o                         
  -5   6   3        487.88        503.08        18.61 o                         
  -4   6   3         34.84         34.55         2.98 o                         
  -3   6   3        572.31        634.79        11.31 o                         
  -2   6   3       2032.75       2145.00        25.89 o                         
  -1   6   3       4326.53       4414.04        67.94 o                         
   0   6   3       4528.85       4601.72        63.72 o                         
   1   6   3       6217.44       6170.35        54.41 o                         
   2   6   3        253.83        323.64         8.53 o                         
   3   6   3        710.31        735.09        12.70 o                         
   4   6   3        284.15        280.20         6.79 o                         
   5   6   3        767.86        754.20        14.73 o                         
   6   6   3       1000.28        987.26        16.70 o                         
   7   6   3        160.99        146.98        11.38 o                         
   8   6   3       2323.17       2299.09        33.90 o                         
   9   6   3         45.57         49.48        12.47 o                         
  10   6   3        104.27        108.68        15.82 o                         
  11   6   3          4.00         23.53        17.66 o                         
  12   6   3        150.58        181.15        24.13 o                         
 -12   7   3        330.30        286.04        26.15 o                         
 -11   7   3        692.11        742.72        35.05 o                         
 -10   7   3        762.06        695.84        47.00 o                         
  -9   7   3        655.70        650.57        22.37 o                         
  -8   7   3        729.13        766.32        17.74 o                         
  -7   7   3          6.50         11.93         5.99 o                         
  -6   7   3        599.84        599.72        13.17 o                         
  -5   7   3        549.89        517.86        10.19 o                         
  -4   7   3        551.94        520.83        11.41 o                         
  -3   7   3       1801.07       1566.73        20.95 o                         
  -2   7   3       3759.61       3685.26        37.56 o                         
  -1   7   3        967.15        781.10        11.44 o                         
   0   7   3       3877.62       3973.27        36.53 o                         
   1   7   3        286.96        415.38         7.97 o                         
   2   7   3       2324.72       2411.04        26.71 o                         
   3   7   3       2816.75       2572.11        30.53 o                         
   4   7   3        212.49        198.61        11.14 o                         
   5   7   3       1376.60       1307.29        22.02 o                         
   6   7   3        999.39       1001.85        18.04 o                         
   7   7   3        421.13        453.90        14.25 o                         
   8   7   3       2465.31       2588.93        38.26 o                         
   9   7   3         39.50         53.60        10.67 o                         
  10   7   3        594.96        722.87        34.87 o                         
  11   7   3        475.81        455.80        30.29 o                         
  12   7   3         25.93         38.94        21.52 o                         
 -11   8   3        180.10        188.38        21.86 o                         
 -10   8   3         76.58         46.54        14.36 o                         
  -9   8   3        104.75         92.69        12.65 o                         
  -8   8   3       1883.75       1856.40        30.29 o                         
  -7   8   3        842.16        816.63        17.13 o                         
  -6   8   3          4.62          4.92         4.62 o                         
  -5   8   3       2381.16       2377.00        30.97 o                         
  -4   8   3       5703.26       5555.15        60.39 o                         
  -3   8   3       2879.41       2998.67        32.47 o                         
  -2   8   3       5256.64       5525.49        54.13 o                         
  -1   8   3       1535.54       1518.84        18.61 o                         
   0   8   3        327.72        310.56         7.46 o                         
   1   8   3        698.31        666.21        10.93 o                         
   2   8   3       1341.16       1440.23        20.77 o                         
   3   8   3        542.23        498.07        11.94 o                         
   4   8   3       2489.34       2428.71        30.80 o                         
   5   8   3         30.78         32.90         6.71 o                         
   6   8   3       1934.97       1941.49        33.01 o                         
   7   8   3       2916.35       2949.69        39.63 o                         
   8   8   3         72.62         98.59         9.70 o                         
   9   8   3       1132.55       1131.10        30.09 o                         
  10   8   3          6.76          7.23        16.86 o                         
  11   8   3        148.60        149.71        23.54 o                         
 -11   9   3        431.02        475.53        68.93 o                         
 -10   9   3         20.13          8.67        14.05 o                         
  -9   9   3        160.07        177.19        17.50 o                         
  -8   9   3        114.47        114.91         9.84 o                         
  -7   9   3        925.05        875.12        23.67 o                         
  -6   9   3         16.30          8.96         9.68 o                         
  -5   9   3         35.68         30.60         6.23 o                         
  -4   9   3       2811.06       2757.64        31.41 o                         
  -3   9   3        208.05        199.91         7.75 o                         
  -2   9   3       1004.96       1046.00        16.13 o                         
  -1   9   3       1237.09       1236.12        16.37 o                         
   0   9   3        998.85        995.74        14.26 o                         
   1   9   3         17.66         21.92         3.49 o                         
   2   9   3         55.76         48.18         4.03 o                         
   3   9   3        153.43        178.30         7.85 o                         
   4   9   3       1477.39       1470.88        22.19 o                         
   5   9   3        204.59        216.38        11.45 o                         
   6   9   3        294.77        303.90        20.14 o                         
   7   9   3         45.31         56.45        10.37 o                         
   8   9   3        266.23        273.69        17.54 o                         
   9   9   3          0.16         16.05        12.05 o                         
  10   9   3        100.43         62.78        24.14 o                         
  11   9   3          3.58         25.12        21.25 o                         
 -10  10   3        657.79        463.42        74.74 o                         
  -9  10   3        553.55        592.12        42.09 o                         
  -8  10   3        466.90        515.06        34.80 o                         
  -7  10   3        252.77        244.08        14.68 o                         
  -6  10   3        710.00        744.80        19.26 o                         
  -5  10   3          8.43          5.47         5.73 o                         
  -4  10   3        189.68        196.51         8.22 o                         
  -3  10   3         97.86        101.73         6.02 o                         
  -2  10   3       3122.68       3094.63        41.15 o                         
  -1  10   3       2361.98       2254.23        26.16 o                         
   0  10   3        239.43        206.33        16.59 o                         
   1  10   3       5087.16       5240.62        59.10 o                         
   2  10   3       1561.75       1451.51        19.15 o                         
   3  10   3          4.81          8.67         4.38 o                         
   4  10   3       3951.95       4081.95        43.54 o                         
   5  10   3         25.93         26.80         7.35 o                         
   6  10   3        157.26        160.35        17.72 o                         
   7  10   3        729.50        733.92        26.57 o                         
   8  10   3        924.84        923.32        41.53 o                         
   9  10   3       2111.84       2298.48        83.34 o                         
  10  10   3        115.32         98.91        21.71 o                         
 -10  11   3          8.40         -5.31        30.40 o                         
  -9  11   3       1151.15       1102.13        71.42 o                         
  -8  11   3        364.23        313.53        29.80 o                         
  -7  11   3        635.39        680.42        23.21 o                         
  -6  11   3       2191.25       2062.46        31.03 o                         
  -5  11   3       1757.62       1829.98        25.32 o                         
  -4  11   3        189.69        210.22        12.79 o                         
  -3  11   3        546.68        521.30        23.49 o                         
  -2  11   3        514.02        445.51        23.18 o                         
  -1  11   3        400.34        385.27        16.26 o                         
   0  11   3       1420.47       1398.90        32.67 o                         
   1  11   3       1158.09       1129.96        23.92 o                         
   2  11   3       1648.64       1584.02        35.99 o                         
   3  11   3        317.99        344.71         9.74 o                         
   4  11   3         88.17         81.11         6.20 o                         
   5  11   3       1934.22       2068.17        34.04 o                         
   6  11   3       1259.52       1311.09        32.36 o                         
   7  11   3        596.74        616.24        26.61 o                         
   8  11   3       1081.53       1073.20        56.83 o                         
   9  11   3         39.07         -6.80        49.68 o                         
  -9  12   3         42.07          9.31        31.56 o                         
  -8  12   3          0.13         -8.30        53.15 o                         
  -7  12   3         26.22         34.68        23.35 o                         
  -6  12   3         10.62         42.19        16.99 o                         
  -5  12   3        142.85        160.67        19.35 o                         
  -4  12   3         34.34         53.64        13.50 o                         
  -3  12   3        148.38        136.99        15.37 o                         
  -2  12   3        106.19         79.06        13.29 o                         
  -1  12   3        379.63        356.33        20.74 o                         
   0  12   3          3.91          0.87        12.72 o                         
   1  12   3         99.59        103.24        15.04 o                         
   2  12   3        110.75         97.11        14.40 o                         
   3  12   3         87.88        122.30        30.78 o                         
   4  12   3         12.67         16.61        11.27 o                         
   5  12   3         19.05          6.16        13.98 o                         
   6  12   3         21.84         31.88         8.63 o                         
   7  12   3          4.04         11.61        19.18 o                         
   8  12   3        280.67        280.88        60.62 o                         
  -8  13   3        291.87        284.31        36.87 o                         
  -7  13   3        382.94        427.44        37.17 o                         
  -6  13   3        716.93        750.86        49.74 o                         
  -5  13   3        537.71        531.80        49.79 o                         
  -4  13   3         46.59         40.28        20.27 o                         
  -3  13   3        461.66        417.70        32.63 o                         
  -2  13   3        283.63        285.45        43.89 o                         
  -1  13   3         95.39        169.41        41.52 o                         
   0  13   3        219.00        239.38        27.75 o                         
   1  13   3         99.84         71.10        18.84 o                         
   2  13   3        637.80        674.32        26.23 o                         
   3  13   3       1631.06       1665.00        44.81 o                         
   4  13   3          1.21         -4.98        15.66 o                         
   5  13   3       1882.20       1859.64        49.12 o                         
   6  13   3        141.52        114.60        44.84 o                         
   7  13   3        539.29        613.55        43.94 o                         
  -6  14   3         29.03         62.58        29.80 o                         
  -5  14   3        313.98        302.95        37.53 o                         
  -4  14   3        718.04        770.25        50.27 o                         
  -3  14   3         26.43         19.18        23.14 o                         
  -2  14   3       1280.50       1375.22        86.37 o                         
  -1  14   3        132.91        132.87        41.52 o                         
   0  14   3        359.90        358.20        32.15 o                         
   1  14   3       1213.41       1149.07        53.43 o                         
   2  14   3        983.96        934.85        98.82 o                         
   3  14   3         41.95          7.31        19.35 o                         
   4  14   3       1261.77       1337.83        51.45 o                         
   5  14   3         64.24         32.00        24.14 o                         
   6  14   3        318.63        345.46        43.18 o                         
  -5  15   3        311.80        272.39        58.13 o                         
  -4  15   3        499.53        335.50        61.45 o                         
  -3  15   3          0.28         -4.98        44.84 o                         
  -2  15   3          0.02         14.95        44.84 o                         
  -1  15   3         68.30         99.65        41.52 o                         
   0  15   3        214.67        142.84        44.84 o                         
   1  15   3         25.91         22.85        28.61 o                         
   2  15   3         86.41         96.33        43.18 o                         
   3  15   3        240.28        305.60        49.83 o                         
   4  15   3        501.48        549.17        40.65 o                         
  -2  16   3         96.84         94.67        51.49 o                         
  -1  16   3        264.63        252.46        56.47 o                         
   0  16   3         10.20        -44.84        44.84 o                         
   1  16   3         11.55         39.86        30.54 o                         
 -13   0   4       1785.04       1998.06        89.69 o                         
 -12   0   4        718.04        631.14        51.49 o                         
 -11   0   4          4.48         19.93        21.59 o                         
 -10   0   4        908.15        666.02        43.18 o                         
  -9   0   4       1478.62       1265.60        51.49 o                         
  -8   0   4       1022.01       1018.96        29.36 o                         
  -7   0   4       3131.73       2903.12        71.42 o                         
  -6   0   4         15.37         58.32         7.05 o                         
  -5   0   4       7846.27       7138.07       123.90 o                         
  -4   0   4       3514.93       3790.75        67.52 o                         
  -3   0   4       1381.15       1422.56        28.19 o                         
  -2   0   4       9021.44       9575.04       159.13 o                         
  -1   0   4        543.70        516.59        11.74 o                         
   0   0   4       8705.94       8787.09       145.63 o                         
   1   0   4        147.38        133.52         6.50 o                         
   2   0   4        626.50        533.17        12.92 o                         
   3   0   4      16558.42      16975.98       280.69 o                         
   4   0   4       7939.89       7324.50       133.70 o                         
   5   0   4       7199.90       7075.87       123.32 o                         
   6   0   4      13230.09      13460.43       229.01 o                         
   7   0   4       3221.60       3232.17        64.59 o                         
   8   0   4        116.27         97.99        12.29 o                         
   9   0   4       8017.22       8146.79       147.98 o                         
  10   0   4       1849.21       1858.73        52.50 o                         
  11   0   4       1210.96       1390.17        64.77 o                         
  12   0   4        497.75        513.22        53.15 o                         
  13   0   4          0.96        -13.29        33.22 o                         
 -13   1   4         24.75        -11.71        24.64 o                         
 -12   1   4        273.09        346.90        26.41 o                         
 -11   1   4        562.40        552.16        31.11 o                         
 -10   1   4         32.35         15.78        12.92 o                         
  -9   1   4         11.12          2.94         7.95 o                         
  -8   1   4       1867.39       1682.23        28.20 o                         
  -7   1   4        495.01        479.69        13.03 o                         
  -6   1   4         13.99         11.63         4.15 o                         
  -5   1   4       2186.95       2783.64        37.57 o                         
  -4   1   4         35.53          2.03         2.17 o                         
  -3   1   4         17.98         15.04         2.07 o                         
  -2   1   4       1591.54       1447.55        18.35 o                         
  -1   1   4      46287.30      47557.00       791.56 o                         
   0   1   4       1001.94        847.94        14.17 o                         
   1   1   4       1563.01       1468.78        28.76 o                         
   2   1   4      12067.64      12078.77       142.00 o                         
   3   1   4       4906.33       4861.86        59.79 o                         
   4   1   4       2512.85       2558.20        34.25 o                         
   5   1   4       2747.45       2688.08        98.31 o                         
   6   1   4       1927.79       1762.74        27.40 o                         
   7   1   4          5.51          5.30         5.35 o                         
   8   1   4        534.26        385.02        14.52 o                         
   9   1   4        613.41        602.71        19.07 o                         
  10   1   4        103.23        106.40        15.27 o                         
  11   1   4          9.65          3.39        14.65 o                         
  12   1   4        340.74        310.36        34.05 o                         
  13   1   4         97.24         75.14        26.57 o                         
 -13   2   4        138.14        157.15        22.96 o                         
 -12   2   4         30.00         16.42        16.72 o                         
 -11   2   4       2603.20       2425.73        52.53 o                         
 -10   2   4        404.63        430.34        30.50 o                         
  -9   2   4        868.76        846.48        22.08 o                         
  -8   2   4         72.10         69.94         6.81 o                         
  -7   2   4       6047.41       5860.21        68.23 o                         
  -6   2   4        103.55         73.59         5.34 o                         
  -5   2   4        294.58        331.64         8.58 o                         
  -4   2   4       1111.43       1135.37        15.88 o                         
  -3   2   4       2559.97       2211.24        33.53 o                         
  -2   2   4        213.26        158.70         4.23 o                         
  -1   2   4       3668.86       3887.14       125.90 o                         
   0   2   4      17867.74      19298.50       260.82 o                         
   1   2   4      10852.57      12274.62       167.16 o                         
   2   2   4        668.30        609.40         9.17 o                         
   3   2   4       9861.04      11222.16       119.13 o                         
   4   2   4        624.57        486.71        10.36 o                         
   5   2   4       4431.48       4218.26        54.39 o                         
   6   2   4        469.31        509.50        12.85 o                         
   7   2   4         44.56         33.13         5.99 o                         
   8   2   4        952.36        914.44        20.76 o                         
   9   2   4        100.98         63.14        10.84 o                         
  10   2   4         54.33         66.70        14.65 o                         
  11   2   4        876.52        874.03        50.66 o                         
  12   2   4        778.95        739.11        39.93 o                         
  13   2   4          0.25        -20.75        20.75 o                         
 -13   3   4        117.50        220.34        44.89 o                         
 -12   3   4        155.75        102.60        21.83 o                         
 -11   3   4        871.96        923.34        41.50 o                         
 -10   3   4        158.07        142.77        15.13 o                         
  -9   3   4       2074.82       2000.96        31.23 o                         
  -8   3   4         66.95         34.52         6.30 o                         
  -7   3   4       1370.58       1399.77        21.98 o                         
  -6   3   4       4774.12       4808.32        56.33 o                         
  -5   3   4       3044.26       2724.52        37.96 o                         
  -4   3   4       6393.66       6302.23        69.58 o                         
  -3   3   4      11539.91      11434.88       111.16 o                         
  -2   3   4       1241.36       1303.09        17.22 o                         
  -1   3   4        163.28        125.67         5.15 o                         
   0   3   4     152044.52     161669.34      2174.76 o                         
   1   3   4        169.55        115.11         3.87 o                         
   2   3   4       9272.12       9409.34        92.07 o                         
   3   3   4        846.22        947.05        12.34 o                         
   4   3   4       1783.53       1776.86        21.25 o                         
   5   3   4       1337.97       1130.11        17.65 o                         
   6   3   4         92.67         66.86         5.89 o                         
   7   3   4      10232.72      10120.93       124.56 o                         
   8   3   4         18.71         28.79         7.67 o                         
   9   3   4        474.75        460.18        23.51 o                         
  10   3   4       1419.29       1449.99        31.54 o                         
  11   3   4        545.41        486.27        34.88 o                         
  12   3   4        371.20        306.93        23.75 o                         
  13   3   4       1390.85       1476.10       127.91 o                         
 -13   4   4        504.07        625.28        38.62 o                         
 -12   4   4         72.15         96.90        37.71 o                         
 -11   4   4         62.64         64.73        16.43 o                         
 -10   4   4        253.42        263.14        18.08 o                         
  -9   4   4        136.60        138.99         9.79 o                         
  -8   4   4       1144.67       1153.24        21.23 o                         
  -7   4   4       1147.49       1164.76        19.90 o                         
  -6   4   4        579.65        571.65        12.59 o                         
  -5   4   4         21.70          6.05         3.34 o                         
  -4   4   4       1720.29       1588.25        25.50 o                         
  -3   4   4        218.08        252.84         8.18 o                         
  -2   4   4       2413.67       2573.51        28.25 o                         
  -1   4   4       2853.36       2847.29        38.68 o                         
   0   4   4       1608.94       1519.04        20.17 o                         
   1   4   4        529.82        381.80         7.98 o                         
   2   4   4         35.77         35.49         2.14 o                         
   3   4   4       4666.83       5093.89       117.76 o                         
   4   4   4        202.56        190.91         6.26 o                         
   5   4   4          6.73         12.34         3.59 o                         
   6   4   4       2890.30       2820.49        33.53 o                         
   7   4   4          2.75          7.82         5.19 o                         
   8   4   4        260.30        265.93        17.69 o                         
   9   4   4        622.39        592.17        20.15 o                         
  10   4   4          8.58         13.75        10.98 o                         
  11   4   4         12.90         12.01        14.78 o                         
  12   4   4        207.37        272.19        25.79 o                         
 -13   5   4         17.07          4.42        23.04 o                         
 -12   5   4          3.55         -9.99        17.69 o                         
 -11   5   4        552.99        623.58        30.87 o                         
 -10   5   4         16.34          2.49        12.39 o                         
  -9   5   4       1097.22       1173.16        23.72 o                         
  -8   5   4          0.85         -1.87         6.79 o                         
  -7   5   4        834.25        834.46        16.81 o                         
  -6   5   4       2577.42       2559.67        33.54 o                         
  -5   5   4          1.49         -0.54         3.60 o                         
  -4   5   4       8555.07       8797.73        93.22 o                         
  -3   5   4       1683.98       1616.75        31.05 o                         
  -2   5   4        144.53        198.95         5.48 o                         
  -1   5   4         40.20         46.47         4.28 o                         
   0   5   4       4701.70       4708.09        54.25 o                         
   1   5   4        474.96        490.77        10.27 o                         
   2   5   4       3379.26       3420.87        58.64 o                         
   3   5   4          2.81         -0.51         3.01 o                         
   4   5   4          3.35          9.91         3.02 o                         
   5   5   4        862.27        974.94        15.18 o                         
   6   5   4        118.00        140.37         6.84 o                         
   7   5   4       4037.00       4185.64        53.28 o                         
   8   5   4        986.61       1020.97        21.68 o                         
   9   5   4         87.02        108.46        11.15 o                         
  10   5   4          4.36          7.86        11.63 o                         
  11   5   4        281.86        260.15        24.91 o                         
  12   5   4        237.48        203.20        32.23 o                         
 -12   6   4          3.53         -9.39        19.92 o                         
 -11   6   4        312.76        327.34        22.71 o                         
 -10   6   4       3514.86       3545.90        66.25 o                         
  -9   6   4        810.34        828.75        22.09 o                         
  -8   6   4       1540.19       1456.06        25.14 o                         
  -7   6   4       7554.73       8169.60        92.92 o                         
  -6   6   4         61.41         46.92         6.85 o                         
  -5   6   4       1079.88        995.21        27.47 o                         
  -4   6   4       1241.37       1217.85        18.04 o                         
  -3   6   4       1393.18       1437.98        20.97 o                         
  -2   6   4       1514.00       1350.88        17.82 o                         
  -1   6   4         50.15         99.52         5.50 o                         
   0   6   4       5943.02       5942.67        61.82 o                         
   1   6   4      12328.20      13167.75       128.73 o                         
   2   6   4        391.81        391.24         8.00 o                         
   3   6   4       5972.32       5793.84        60.32 o                         
   4   6   4       7584.91       7939.62        89.00 o                         
   5   6   4         25.97         49.14         4.31 o                         
   6   6   4       3437.14       3576.83        41.27 o                         
   7   6   4        665.01        667.14        15.15 o                         
   8   6   4       1822.27       1842.95        29.57 o                         
   9   6   4        172.33        192.32        14.97 o                         
  10   6   4         11.42         21.03        12.19 o                         
  11   6   4       1616.90       1581.95        39.13 o                         
  12   6   4        227.00        273.59        33.38 o                         
 -12   7   4          9.64          2.47        23.31 o                         
 -11   7   4         17.77         11.83        17.45 o                         
 -10   7   4         78.34         89.28        15.79 o                         
  -9   7   4        661.79        656.15        20.80 o                         
  -8   7   4        678.74        655.82        17.71 o                         
  -7   7   4       4286.84       4328.30        49.75 o                         
  -6   7   4        952.14        896.62        16.34 o                         
  -5   7   4       1342.36       1263.12        20.48 o                         
  -4   7   4         36.37         55.95         4.92 o                         
  -3   7   4       1351.71       1244.57        18.17 o                         
  -2   7   4       1426.81       1209.28        18.57 o                         
  -1   7   4       1793.74       1752.12        23.09 o                         
   0   7   4        137.26        101.93         4.39 o                         
   1   7   4         73.22         73.43         3.94 o                         
   2   7   4       1887.90       1921.73        22.61 o                         
   3   7   4        473.66        482.72        10.01 o                         
   4   7   4       1763.70       1720.43        25.09 o                         
   5   7   4       1983.97       1994.49        29.42 o                         
   6   7   4        100.46         81.38         5.92 o                         
   7   7   4        901.52        984.41        19.40 o                         
   8   7   4       1949.29       1857.00        32.97 o                         
   9   7   4        124.25         84.25        11.63 o                         
  10   7   4       1139.94       1210.65        36.16 o                         
  11   7   4          8.46         -6.59        17.69 o                         
 -11   8   4          2.02         -2.37        17.50 o                         
 -10   8   4          6.76         -6.56        14.41 o                         
  -9   8   4         28.83         37.93        11.59 o                         
  -8   8   4       1176.72       1204.35        26.09 o                         
  -7   8   4        518.86        500.15        17.23 o                         
  -6   8   4        402.02        358.68        13.02 o                         
  -5   8   4       1510.31       1575.85        23.64 o                         
  -4   8   4        187.37        148.90         8.29 o                         
  -3   8   4         82.64         78.69         5.39 o                         
  -2   8   4       4378.09       4646.88        50.62 o                         
  -1   8   4       2753.47       2791.78        30.13 o                         
   0   8   4       1436.99       1461.39        16.45 o                         
   1   8   4         10.55          5.42         2.99 o                         
   2   8   4        172.61        136.77         5.30 o                         
   3   8   4       1605.86       1616.08        20.92 o                         
   4   8   4        572.69        560.40        13.10 o                         
   5   8   4       1764.13       1741.56        29.40 o                         
   6   8   4        929.47        945.93        22.51 o                         
   7   8   4         87.46         75.36        10.18 o                         
   8   8   4        539.16        532.59        19.90 o                         
   9   8   4       1336.13       1290.06        29.32 o                         
  10   8   4        130.52        119.02        18.25 o                         
  11   8   4        184.58        159.84        21.89 o                         
 -11   9   4        214.40        196.58        32.57 o                         
 -10   9   4         23.89        -13.42        14.88 o                         
  -9   9   4       1375.47       1356.11        44.83 o                         
  -8   9   4        529.59        564.84        38.01 o                         
  -7   9   4         40.84         35.91        10.13 o                         
  -6   9   4       1597.45       1658.15        26.35 o                         
  -5   9   4         51.03         56.58         7.77 o                         
  -4   9   4        152.42        161.29        10.24 o                         
  -3   9   4       4556.48       4599.77        47.25 o                         
  -2   9   4        471.45        461.76        10.87 o                         
  -1   9   4      10256.46      10560.09        98.75 o                         
   0   9   4         97.42        130.84         6.67 o                         
   1   9   4       3730.02       3815.16        39.83 o                         
   2   9   4       4152.68       4365.26        44.92 o                         
   3   9   4       2484.76       2422.70        26.64 o                         
   4   9   4       2696.27       2702.79        36.37 o                         
   5   9   4        739.70        725.62        19.11 o                         
   6   9   4         37.94         42.15        11.99 o                         
   7   9   4        600.89        611.11        23.65 o                         
   8   9   4        738.29        789.34        29.03 o                         
   9   9   4         19.77         42.29        15.28 o                         
  10   9   4        371.81        363.82        23.92 o                         
 -10  10   4        669.98        603.62        48.64 o                         
  -9  10   4        272.54        246.84        22.56 o                         
  -8  10   4         10.32         26.33        14.52 o                         
  -7  10   4        783.51        821.48        25.13 o                         
  -6  10   4       1584.71       1608.05        35.08 o                         
  -5  10   4         52.36         39.41         7.53 o                         
  -4  10   4        958.16        967.87        16.54 o                         
  -3  10   4         31.98         41.85         5.75 o                         
  -2  10   4        491.67        479.13        11.41 o                         
  -1  10   4         79.92         69.19         4.93 o                         
   0  10   4         21.96         19.45         4.23 o                         
   1  10   4        690.74        637.47        15.61 o                         
   2  10   4          0.94          4.23         4.26 o                         
   3  10   4        772.88        799.84        13.75 o                         
   4  10   4        761.89        743.02        14.81 o                         
   5  10   4        176.63        173.19        19.90 o                         
   6  10   4        562.11        604.21        20.89 o                         
   7  10   4          1.04         -0.53        10.84 o                         
   8  10   4        334.62        311.13        26.10 o                         
   9  10   4        322.20        277.67        28.90 o                         
  10  10   4          6.01         -6.90        19.79 o                         
 -10  11   4        115.34        133.54        38.20 o                         
  -9  11   4        449.53        472.57        38.65 o                         
  -8  11   4        806.11        679.93        46.08 o                         
  -7  11   4        158.99        147.11        13.57 o                         
  -6  11   4        886.03        915.11        22.27 o                         
  -5  11   4        173.02        166.36         9.74 o                         
  -4  11   4        347.32        400.08        14.54 o                         
  -3  11   4         63.02         52.33         5.51 o                         
  -2  11   4        270.49        260.80        12.79 o                         
  -1  11   4       1014.85        981.75        18.74 o                         
   0  11   4        175.48        177.03        17.50 o                         
   1  11   4        158.89        132.69         7.91 o                         
   2  11   4       1443.40       1457.14        20.35 o                         
   3  11   4        129.56        119.24         7.42 o                         
   4  11   4         79.83         70.62         7.10 o                         
   5  11   4       1140.97       1121.86        26.17 o                         
   6  11   4         15.77         31.30        11.37 o                         
   7  11   4        170.04        151.44        15.35 o                         
   8  11   4         37.24         37.79        15.91 o                         
   9  11   4          2.77         -8.10        18.63 o                         
  -9  12   4          0.42         34.34        42.35 o                         
  -8  12   4         86.70        130.15        29.80 o                         
  -7  12   4        399.73        392.65        23.06 o                         
  -6  12   4         12.39         35.29         8.84 o                         
  -5  12   4       1262.18       1337.13        41.91 o                         
  -4  12   4       5398.83       5590.81       191.77 o                         
  -3  12   4       1216.92       1211.60        35.60 o                         
  -2  12   4       1789.02       1767.49        73.53 o                         
  -1  12   4        925.48        938.50        50.52 o                         
   0  12   4        267.86        241.61        24.06 o                         
   1  12   4       1508.49       1547.95        48.19 o                         
   2  12   4         91.89         99.00        11.81 o                         
   3  12   4       1123.28       1167.01        31.97 o                         
   4  12   4        158.66        155.43        11.56 o                         
   5  12   4        564.67        591.84        16.51 o                         
   6  12   4       1441.88       1529.66        51.29 o                         
   7  12   4        208.40        218.10        22.44 o                         
   8  12   4        935.39        942.21        57.63 o                         
  -8  13   4        226.78        250.44        88.86 o                         
  -7  13   4         36.03        104.54        30.73 o                         
  -6  13   4          3.60         25.16        20.25 o                         
  -5  13   4         13.14         32.69        44.01 o                         
  -4  13   4        276.04        300.96        26.40 o                         
  -3  13   4        144.51        140.48        21.36 o                         
  -2  13   4         53.34         51.39        15.60 o                         
  -1  13   4        311.36        436.60        49.83 o                         
   0  13   4          5.76         30.06        16.28 o                         
   1  13   4        337.23        326.05        23.56 o                         
   2  13   4        978.03       1025.57        29.22 o                         
   3  13   4        162.16        183.84        17.10 o                         
   4  13   4        485.59        437.06        24.82 o                         
   5  13   4          2.81         24.70        30.09 o                         
   6  13   4          0.09         -8.26        23.04 o                         
   7  13   4         69.39         54.61        30.66 o                         
  -6  14   4         12.98         56.47        51.49 o                         
  -5  14   4         10.00        -34.51        34.51 o                         
  -4  14   4        199.66        234.66        50.66 o                         
  -3  14   4        232.89        229.96        52.32 o                         
  -2  14   4        212.54        242.49        44.84 o                         
  -1  14   4        310.30        293.98        48.17 o                         
   0  14   4       1470.70       1516.40        88.03 o                         
   1  14   4       1771.61       1793.33        52.61 o                         
   2  14   4        198.76        196.30        24.74 o                         
   3  14   4         75.99         66.36        18.44 o                         
   4  14   4         80.52        129.97        22.11 o                         
   5  14   4          1.16         -5.15        44.01 o                         
   6  14   4         38.74         49.83        39.03 o                         
  -5  15   4          0.72         21.59        49.83 o                         
  -4  15   4         69.37         38.20        49.83 o                         
  -3  15   4       1445.12       1433.35       101.31 o                         
  -2  15   4         31.61        104.64        48.17 o                         
  -1  15   4       1221.41       1380.20        93.01 o                         
   0  15   4         84.69         91.35        43.18 o                         
   1  15   4        441.44        447.35        39.02 o                         
   2  15   4        345.53        255.78        48.17 o                         
   3  15   4        144.92         99.65        44.84 o                         
   4  15   4       1536.21       1495.84       118.75 o                         
  -1  16   4         90.63         71.42        51.49 o                         
   0  16   4        517.39        426.85        64.77 o                         
   1  16   4         12.51         43.18        48.17 o                         
 -13   1   5          1.43         -5.32        19.84 o                         
 -12   1   5       1502.13       1548.45        44.71 o                         
 -11   1   5        882.22        857.34        36.41 o                         
 -10   1   5         14.08         22.67        13.47 o                         
  -9   1   5        179.00        186.26        16.44 o                         
  -8   1   5        934.28        788.90        18.24 o                         
  -7   1   5       1779.49       1664.13        26.98 o                         
  -6   1   5       4067.54       4101.50        53.76 o                         
  -5   1   5       1772.71       1695.29        25.11 o                         
  -4   1   5       5903.63       6081.10        67.11 o                         
  -3   1   5        273.10        331.46         7.24 o                         
  -2   1   5         44.36         25.49         2.15 o                         
  -1   1   5      43169.79      45398.20       893.56 o                         
   0   1   5       2267.28       2114.43        45.78 o                         
   1   1   5        389.34        321.72         7.25 o                         
   2   1   5        690.28        713.74        12.23 o                         
   3   1   5        669.49        666.54        10.68 o                         
   4   1   5      14177.71      15231.67       180.00 o                         
   5   1   5       2002.35       2094.72        30.10 o                         
   6   1   5      13697.24      14398.25       172.94 o                         
   7   1   5       1167.87       1129.17        21.59 o                         
   8   1   5       1507.49       1513.33        27.61 o                         
   9   1   5       1940.80       1829.83        45.21 o                         
  10   1   5       4472.43       4677.08        95.13 o                         
  11   1   5        160.48        180.24        19.97 o                         
  12   1   5        586.49        538.19        36.98 o                         
  13   1   5        129.51        141.28        26.41 o                         
 -13   2   5        177.63        147.28        27.67 o                         
 -12   2   5          8.16        -15.29        16.15 o                         
 -11   2   5        910.16        881.66        32.12 o                         
 -10   2   5       1062.01       1025.41        35.96 o                         
  -9   2   5        492.43        504.99        15.74 o                         
  -8   2   5      10841.91      10894.96       121.42 o                         
  -7   2   5       2382.03       2318.37        31.72 o                         
  -6   2   5        363.62        297.25         9.29 o                         
  -5   2   5      10069.36       9996.47       160.23 o                         
  -4   2   5          3.70          0.72         2.39 o                         
  -3   2   5      12707.93      13301.52       128.69 o                         
  -2   2   5       1237.58       1152.76        15.65 o                         
  -1   2   5      22124.07      23113.19       433.49 o                         
   0   2   5        101.01        114.02         4.58 o                         
   1   2   5        924.87        894.56        18.63 o                         
   2   2   5      11220.69      11257.00       119.72 o                         
   3   2   5      14654.67      15028.87       158.65 o                         
   4   2   5          3.94          0.93         2.76 o                         
   5   2   5        478.00        410.71        10.75 o                         
   6   2   5       2561.14       2540.37        36.53 o                         
   7   2   5         51.14         56.21         6.83 o                         
   8   2   5         96.17         98.17         8.69 o                         
   9   2   5         40.43         56.89        10.46 o                         
  10   2   5        597.61        665.06        30.54 o                         
  11   2   5        310.46        268.83        22.88 o                         
  12   2   5         90.00        132.99        24.05 o                         
  13   2   5       1665.54       1852.12        72.08 o                         
 -13   3   5         94.21        105.25        22.96 o                         
 -12   3   5          0.58         -9.69        19.12 o                         
 -11   3   5         54.23         96.64        16.58 o                         
 -10   3   5        877.58        949.02        30.72 o                         
  -9   3   5        393.91        341.93        16.92 o                         
  -8   3   5        562.81        434.34        13.85 o                         
  -7   3   5         19.49          8.60         4.92 o                         
  -6   3   5        597.27        492.36        11.51 o                         
  -5   3   5       1688.31       1866.29        30.84 o                         
  -4   3   5       4746.21       4824.62        54.54 o                         
  -3   3   5       2633.83       3030.97        36.06 o                         
  -2   3   5        784.37        881.59        12.96 o                         
  -1   3   5       5806.78       6190.65       159.61 o                         
   0   3   5       1588.06       1643.83        42.35 o                         
   1   3   5       3369.17       3553.09        40.11 o                         
   2   3   5       1341.21       1340.06        16.19 o                         
   3   3   5        645.84        663.38        10.03 o                         
   4   3   5       3491.46       3515.66       102.32 o                         
   5   3   5       1471.66       1461.59        21.36 o                         
   6   3   5        122.76        149.19         7.31 o                         
   7   3   5       1312.18       1276.32        23.41 o                         
   8   3   5         27.93         36.28         8.55 o                         
   9   3   5        587.02        660.45        23.28 o                         
  10   3   5          0.29         20.87        11.29 o                         
  11   3   5        130.32        110.98        18.36 o                         
  12   3   5         53.50        101.28        19.41 o                         
 -13   4   5        390.28        416.40        49.21 o                         
 -12   4   5          5.23        -18.60        18.60 o                         
 -11   4   5        146.28        146.47        20.82 o                         
 -10   4   5        892.07        906.02        28.74 o                         
  -9   4   5        233.23        278.73        12.70 o                         
  -8   4   5        136.15        160.25         8.96 o                         
  -7   4   5          5.15         -0.29         5.03 o                         
  -6   4   5       4926.02       5082.03        59.41 o                         
  -5   4   5       4679.22       4457.85        51.96 o                         
  -4   4   5        573.34        529.13         9.27 o                         
  -3   4   5      19246.96      19463.84       205.70 o                         
  -2   4   5       1925.89       1670.06        22.03 o                         
  -1   4   5        300.07        365.99         9.43 o                         
   0   4   5      12944.98      13190.83       157.94 o                         
   1   4   5      16362.08      17401.44       183.57 o                         
   2   4   5       3781.46       4139.68        54.10 o                         
   3   4   5       4472.01       4427.68        51.31 o                         
   4   4   5         98.13         92.99         5.32 o                         
   5   4   5       2016.82       2103.80        25.71 o                         
   6   4   5         15.48         21.16         4.66 o                         
   7   4   5         76.22         62.86         6.23 o                         
   8   4   5        261.88        302.08        16.30 o                         
   9   4   5        484.55        494.30        24.40 o                         
  10   4   5        331.41        347.28        17.88 o                         
  11   4   5        859.87        884.50        47.55 o                         
  12   4   5        237.93        204.76        22.59 o                         
 -13   5   5        124.06         53.50        24.85 o                         
 -12   5   5        222.73        211.55        22.88 o                         
 -11   5   5         56.47         48.17        15.94 o                         
 -10   5   5       1082.35       1042.09        28.66 o                         
  -9   5   5       1212.44       1259.65        25.10 o                         
  -8   5   5         59.01         55.06         7.62 o                         
  -7   5   5       7021.07       7199.09        82.55 o                         
  -6   5   5       2081.34       2072.03        28.54 o                         
  -5   5   5         88.74        116.47         7.83 o                         
  -4   5   5       6737.73       6582.87        74.85 o                         
  -3   5   5       2747.51       2795.24        34.73 o                         
  -2   5   5        467.03        388.72         7.57 o                         
  -1   5   5       3125.37       3335.80        45.71 o                         
   0   5   5        396.10        385.80         8.35 o                         
   1   5   5      11765.64      12039.46       129.78 o                         
   2   5   5       2767.69       2569.88        26.84 o                         
   3   5   5       4825.20       4952.22        56.89 o                         
   4   5   5       2334.93       2092.22        28.18 o                         
   5   5   5        361.54        309.66         8.77 o                         
   6   5   5         41.93         40.09         5.25 o                         
   7   5   5       2358.26       2413.10        34.33 o                         
   8   5   5        275.81        282.77        13.50 o                         
   9   5   5        902.56        881.06        24.25 o                         
  10   5   5        208.73        210.43        15.32 o                         
  11   5   5         89.06         99.93        19.57 o                         
  12   5   5        615.42        629.90        34.78 o                         
 -12   6   5        210.58        180.52        30.71 o                         
 -11   6   5         58.41         61.17        17.26 o                         
 -10   6   5         35.54         29.05        12.14 o                         
  -9   6   5        179.56        199.06        11.48 o                         
  -8   6   5       1670.32       1532.29        26.20 o                         
  -7   6   5        817.09        797.08        16.88 o                         
  -6   6   5         81.95         76.66         8.05 o                         
  -5   6   5          0.71          1.15         6.92 o                         
  -4   6   5       2068.31       2033.99        28.83 o                         
  -3   6   5         18.06         27.89         3.42 o                         
  -2   6   5        239.83        180.66         6.10 o                         
  -1   6   5        986.14        908.08        15.92 o                         
   0   6   5      11486.79      12039.70       119.04 o                         
   1   6   5        882.58       1016.26        16.80 o                         
   2   6   5       1753.58       2031.57        22.79 o                         
   3   6   5       1868.30       1875.22        21.93 o                         
   4   6   5        218.76        186.67         8.00 o                         
   5   6   5        962.86        935.80        17.90 o                         
   6   6   5        668.97        660.86        13.61 o                         
   7   6   5          0.20         -5.59         5.59 o                         
   8   6   5       1159.38       1236.47        32.60 o                         
   9   6   5         89.89         88.82        12.61 o                         
  10   6   5        212.70        205.32        23.79 o                         
  11   6   5         31.80         32.65        18.25 o                         
  12   6   5         58.14         63.89        28.37 o                         
 -12   7   5        310.70        255.04        24.81 o                         
 -11   7   5          8.80          3.50        20.40 o                         
 -10   7   5        655.34        645.89        26.45 o                         
  -9   7   5       1491.33       1479.63        44.70 o                         
  -8   7   5        658.26        619.16        17.64 o                         
  -7   7   5        250.31        240.63        16.59 o                         
  -6   7   5       1459.02       1440.02        24.43 o                         
  -5   7   5         96.50         98.36         6.60 o                         
  -4   7   5       2255.47       2156.29        27.88 o                         
  -3   7   5       2811.41       3067.26        35.72 o                         
  -2   7   5         81.40         96.14         5.63 o                         
  -1   7   5       2895.06       2908.05        37.64 o                         
   0   7   5       3443.57       3631.12        40.93 o                         
   1   7   5       8242.39       8871.14        82.70 o                         
   2   7   5       1063.03       1053.32        16.35 o                         
   3   7   5        575.02        606.09        11.33 o                         
   4   7   5       2403.28       2397.09        32.85 o                         
   5   7   5        147.00        134.15         8.23 o                         
   6   7   5       1430.36       1375.04        26.29 o                         
   7   7   5       1374.08       1355.20        23.15 o                         
   8   7   5        150.89        162.29        11.22 o                         
   9   7   5        294.15        341.13        17.80 o                         
  10   7   5        707.09        718.61        27.27 o                         
  11   7   5         94.09        107.67        25.90 o                         
 -11   8   5        588.93        568.01        32.10 o                         
 -10   8   5        436.92        450.51        23.25 o                         
  -9   8   5          0.72          9.04        12.49 o                         
  -8   8   5        129.19        136.21         9.58 o                         
  -7   8   5        190.22        177.65        10.81 o                         
  -6   8   5        348.92        315.67        12.67 o                         
  -5   8   5        735.76        772.26        16.06 o                         
  -4   8   5          7.22          7.35         7.18 o                         
  -3   8   5       3205.33       3206.53        37.89 o                         
  -2   8   5       4018.67       4242.02        46.87 o                         
  -1   8   5        110.79         98.43         4.79 o                         
   0   8   5       7170.48       7357.16        64.81 o                         
   1   8   5        834.01        766.06        12.00 o                         
   2   8   5        392.26        297.37         8.89 o                         
   3   8   5       2149.05       2241.80        26.48 o                         
   4   8   5        371.34        387.71        12.42 o                         
   5   8   5        768.25        779.84        19.17 o                         
   6   8   5        590.76        649.85        19.29 o                         
   7   8   5        878.91        953.10        29.65 o                         
   8   8   5       2179.46       2287.49        47.09 o                         
   9   8   5        567.84        574.57        40.48 o                         
  10   8   5        786.10        856.12        36.16 o                         
  11   8   5        895.86        965.72        42.42 o                         
 -11   9   5          1.53          4.86        30.11 o                         
 -10   9   5         82.53         81.93        26.66 o                         
  -9   9   5        733.22        769.71        33.82 o                         
  -8   9   5        423.00        417.91        20.80 o                         
  -7   9   5        531.04        552.07        20.28 o                         
  -6   9   5        403.20        449.32        15.50 o                         
  -5   9   5       2126.10       2211.49        30.69 o                         
  -4   9   5        107.85        105.66        10.03 o                         
  -3   9   5         17.17          9.20         5.57 o                         
  -2   9   5        187.90        178.65         9.90 o                         
  -1   9   5       1009.91       1015.32        17.28 o                         
   0   9   5        279.52        229.94         6.48 o                         
   1   9   5         40.37         53.89         5.70 o                         
   2   9   5         72.83         84.79         7.66 o                         
   3   9   5        573.01        575.79        13.05 o                         
   4   9   5       1520.31       1475.28        24.00 o                         
   5   9   5          0.92          4.04         7.02 o                         
   6   9   5        607.78        565.88        21.67 o                         
   7   9   5        134.39        136.22        13.60 o                         
   8   9   5          7.49         17.12        17.89 o                         
   9   9   5        171.50        172.87        21.51 o                         
  10   9   5        418.52        455.42        61.38 o                         
 -10  10   5          4.21        -16.70        28.88 o                         
  -9  10   5         13.54         21.62        17.66 o                         
  -8  10   5       1299.23       1282.71        37.73 o                         
  -7  10   5        171.54        175.61        13.66 o                         
  -6  10   5         11.35          4.04         8.54 o                         
  -5  10   5       1339.39       1289.05        23.04 o                         
  -4  10   5          1.83         10.18         5.48 o                         
  -3  10   5          8.90          7.14         5.47 o                         
  -2  10   5       1255.81       1208.62        19.14 o                         
  -1  10   5        623.72        577.02        12.96 o                         
   0  10   5       3164.31       3246.62        35.52 o                         
   1  10   5        802.93        834.28        14.24 o                         
   2  10   5       2394.00       2527.30        29.59 o                         
   3  10   5       3616.62       3596.78        41.90 o                         
   4  10   5       1431.46       1487.56        25.32 o                         
   5  10   5        519.98        607.51        19.54 o                         
   6  10   5       2033.30       1972.00        40.49 o                         
   7  10   5          0.95         -3.75        11.86 o                         
   8  10   5        276.27        251.54        18.77 o                         
   9  10   5        470.22        479.00        29.86 o                         
  10  10   5        116.40        140.32        22.37 o                         
 -10  11   5        162.99        118.09        34.67 o                         
  -9  11   5       1261.50       1173.80        59.60 o                         
  -8  11   5        289.29        345.33        25.46 o                         
  -7  11   5       1061.66        984.52        28.53 o                         
  -6  11   5          4.25          9.58        10.46 o                         
  -5  11   5         38.96         43.76         8.23 o                         
  -4  11   5       6752.69       7023.56        76.92 o                         
  -3  11   5       1848.94       1824.19        29.68 o                         
  -2  11   5       1536.15       1574.16        22.87 o                         
  -1  11   5       1762.91       1791.09        25.09 o                         
   0  11   5          4.40          5.73         5.88 o                         
   1  11   5         40.25         46.17         5.59 o                         
   2  11   5        999.11       1022.48        16.88 o                         
   3  11   5        217.21        188.49         8.48 o                         
   4  11   5         49.67         71.72        12.32 o                         
   5  11   5          2.36         15.18        10.25 o                         
   6  11   5        389.66        407.09        37.54 o                         
   7  11   5       1694.77       1751.75        46.31 o                         
   8  11   5          0.22        -15.43        15.77 o                         
   9  11   5        597.09        517.18        41.26 o                         
  -9  12   5         57.26         94.22        33.45 o                         
  -8  12   5        142.03        141.98        31.02 o                         
  -7  12   5         67.51        100.23        22.46 o                         
  -6  12   5        186.24        137.45        11.20 o                         
  -5  12   5         26.56         37.25         8.78 o                         
  -4  12   5          0.02          8.44         6.74 o                         
  -3  12   5         34.55         39.80         6.58 o                         
  -2  12   5         16.97         14.17        16.63 o                         
  -1  12   5        385.82        398.51        13.14 o                         
   0  12   5         24.21         30.28         7.23 o                         
   1  12   5         18.77         17.86         6.60 o                         
   2  12   5         36.05         35.45         5.73 o                         
   3  12   5        734.69        713.10        16.40 o                         
   4  12   5        634.20        640.09        16.99 o                         
   5  12   5          2.14         -5.92         9.49 o                         
   6  12   5         40.73         19.27        22.47 o                         
   7  12   5          0.84         -6.82        15.35 o                         
   8  12   5        104.55        130.81        25.54 o                         
  -8  13   5          0.23         94.34        55.64 o                         
  -7  13   5        625.92        781.27        54.69 o                         
  -6  13   5        346.40        319.47        31.34 o                         
  -5  13   5         15.59         18.82        21.82 o                         
  -4  13   5        829.94        805.72        42.98 o                         
  -3  13   5        195.03        176.83        21.58 o                         
  -2  13   5       1235.31       1189.12        37.81 o                         
  -1  13   5         33.89         64.85        25.23 o                         
   0  13   5         95.92         93.86        25.23 o                         
   1  13   5        167.86        192.41        20.49 o                         
   2  13   5       1703.04       1723.88        37.17 o                         
   3  13   5        290.15        275.38        18.65 o                         
   4  13   5        576.57        562.98        29.62 o                         
   5  13   5        465.02        419.73        32.28 o                         
   6  13   5         23.67          9.30        22.11 o                         
   7  13   5        143.72        110.95        27.90 o                         
  -6  14   5         92.82         68.10        51.49 o                         
  -5  14   5       1237.44       1187.54       102.98 o                         
  -4  14   5          0.13        -23.25        39.86 o                         
  -3  14   5        491.16        443.35        31.34 o                         
  -2  14   5        162.44        195.99        43.18 o                         
  -1  14   5          0.63         -4.98        34.88 o                         
   0  14   5       1469.86       1394.02       170.24 o                         
   1  14   5        446.11        441.23        31.20 o                         
   2  14   5        305.35        298.25        18.99 o                         
   3  14   5        828.91        921.49        74.45 o                         
   4  14   5         55.47         45.36        37.37 o                         
   5  14   5        403.20        402.24        31.13 o                         
   6  14   5        312.92        298.98        59.79 o                         
  -4  15   5         78.04         59.79        51.49 o                         
  -3  15   5          0.18         -4.98        44.84 o                         
  -2  15   5         67.81        144.50        48.17 o                         
  -1  15   5         76.83         69.76        43.18 o                         
   0  15   5         43.60         13.29        43.18 o                         
   1  15   5         11.77        -30.07        33.51 o                         
   2  15   5         35.58         22.81        28.76 o                         
   3  15   5         92.04         78.31        25.40 o                         
   4  15   5        306.33        312.23        34.02 o                         
   0  16   5        605.98        607.89        68.10 o                         
 -13   0   6        420.50        337.24        35.51 o                         
 -12   0   6         19.09         43.18        28.24 o                         
 -11   0   6       4463.65       4574.11       136.19 o                         
 -10   0   6        122.87        132.87        23.25 o                         
  -9   0   6       5463.66       5663.65       152.80 o                         
  -8   0   6        875.57        909.35        28.11 o                         
  -7   0   6        676.04        683.21        22.31 o                         
  -6   0   6       7215.47       7719.78       135.06 o                         
  -5   0   6       1581.92       1325.99        63.94 o                         
  -4   0   6      23774.86      25783.48       425.14 o                         
  -3   0   6       4282.83       4231.89        74.57 o                         
  -2   0   6         42.14          9.97         4.98 o                         
  -1   0   6         44.39         72.26         5.87 o                         
   0   0   6      13213.66      14173.35       234.89 o                         
   1   0   6       5887.46       5604.57        95.13 o                         
   2   0   6         55.90         84.87         9.13 o                         
   3   0   6         66.08        165.83        19.10 o                         
   4   0   6      10003.54      10274.53       174.40 o                         
   5   0   6       3157.44       2964.05       433.49 o                         
   6   0   6         33.90         38.09         7.57 o                         
   7   0   6       7101.76       7053.69       127.42 o                         
   8   0   6       3764.49       4026.63        80.44 o                         
   9   0   6        814.68        752.93        29.93 o                         
  10   0   6       2027.80       1859.48       164.43 o                         
  11   0   6       4175.13       4409.68       132.87 o                         
  12   0   6        477.91        486.64        49.83 o                         
 -13   1   6         67.01         67.50        21.61 o                         
 -12   1   6         67.47         59.15        18.30 o                         
 -11   1   6        294.89        255.75        21.93 o                         
 -10   1   6        209.68        140.42        17.44 o                         
  -9   1   6        302.69        244.15        20.76 o                         
  -8   1   6       2359.80       2496.50        37.97 o                         
  -7   1   6       3438.18       3264.22        45.45 o                         
  -6   1   6        688.31        877.56        16.58 o                         
  -5   1   6       1864.25       1717.77        24.63 o                         
  -4   1   6        166.23        128.96         5.34 o                         
  -3   1   6       3320.86       3249.53        37.51 o                         
  -2   1   6        370.03        404.03        14.26 o                         
  -1   1   6        394.17        339.91        11.22 o                         
   0   1   6        876.86        752.00        11.55 o                         
   1   1   6        101.24         89.06         4.18 o                         
   2   1   6        400.13        342.79         8.52 o                         
   3   1   6         20.37         17.64         2.76 o                         
   4   1   6      12672.68      14267.89       169.41 o                         
   5   1   6        222.33        273.02         9.74 o                         
   6   1   6        976.11        981.80        19.30 o                         
   7   1   6       5323.31       5394.29        70.79 o                         
   8   1   6        757.68        832.50        20.13 o                         
   9   1   6        177.16        178.02        13.72 o                         
  10   1   6          8.47         -4.59        12.29 o                         
  11   1   6         35.67         18.27        16.44 o                         
  12   1   6         74.27         62.93        24.08 o                         
 -13   2   6        134.87        248.30        25.25 o                         
 -12   2   6          5.45         -4.47        16.50 o                         
 -11   2   6        126.31        131.53        17.56 o                         
 -10   2   6          4.16         -9.97        13.03 o                         
  -9   2   6         38.33         39.52         7.98 o                         
  -8   2   6        370.98        321.17        12.82 o                         
  -7   2   6        156.07        134.37         7.46 o                         
  -6   2   6       1809.15       1746.38        26.75 o                         
  -5   2   6       2039.54       2214.60        28.79 o                         
  -4   2   6         15.09         21.04         3.34 o                         
  -3   2   6        321.03        269.71         7.05 o                         
  -2   2   6         16.04         14.54         3.12 o                         
  -1   2   6       4901.89       4916.63       185.19 o                         
   0   2   6          6.95         14.99         2.75 o                         
   1   2   6       6820.14       7321.31       103.55 o                         
   2   2   6       2184.14       1733.24        22.24 o                         
   3   2   6         63.04         22.65         3.67 o                         
   4   2   6       1993.32       1984.92        27.86 o                         
   5   2   6       9190.84       9444.55       122.01 o                         
   6   2   6        313.31        290.23        11.15 o                         
   7   2   6        130.36        162.76        15.82 o                         
   8   2   6        656.84        683.57        18.86 o                         
   9   2   6       3186.53       3203.63        56.58 o                         
  10   2   6         76.92         76.30        20.76 o                         
  11   2   6        592.08        609.36        34.06 o                         
  12   2   6         91.89        117.70        22.88 o                         
 -13   3   6        726.28        729.24        41.86 o                         
 -12   3   6        480.72        453.64        28.35 o                         
 -11   3   6         57.66         69.61        15.56 o                         
 -10   3   6        127.42        125.67        15.82 o                         
  -9   3   6       3197.32       3056.30        42.52 o                         
  -8   3   6       2545.38       2345.04        33.55 o                         
  -7   3   6       3962.19       4057.46        50.15 o                         
  -6   3   6          2.67         11.63         4.32 o                         
  -5   3   6        259.85        245.36         8.16 o                         
  -4   3   6       3397.19       3287.95        38.90 o                         
  -3   3   6        444.50        445.62         9.40 o                         
  -2   3   6      22141.42      24632.55       288.54 o                         
  -1   3   6       1289.94       1421.68        58.96 o                         
   0   3   6       4549.98       4220.59        62.15 o                         
   1   3   6       1406.89       1495.66        34.06 o                         
   2   3   6      10548.71      11736.13       114.21 o                         
   3   3   6       4102.00       4096.58        47.00 o                         
   4   3   6       8443.60       8367.95        83.70 o                         
   5   3   6        227.89        243.16         9.57 o                         
   6   3   6       2645.82       2557.90        34.05 o                         
   7   3   6       2111.47       2022.40        29.74 o                         
   8   3   6        555.57        611.43        17.02 o                         
   9   3   6       3950.74       4223.39        61.80 o                         
  10   3   6        328.42        314.18        25.90 o                         
  11   3   6        197.14        207.11        19.54 o                         
  12   3   6       1081.69       1096.37        46.24 o                         
 -13   4   6        155.07        196.67        31.48 o                         
 -12   4   6        565.60        596.04        34.97 o                         
 -11   4   6        177.62        193.10        18.93 o                         
 -10   4   6        194.43        179.30        16.63 o                         
  -9   4   6          2.12         -1.55         7.38 o                         
  -8   4   6        947.53        930.97        19.36 o                         
  -7   4   6        197.92        153.62         7.94 o                         
  -6   4   6       1222.39       1086.40        18.01 o                         
  -5   4   6       1048.32       1057.97        17.28 o                         
  -4   4   6         25.28         29.28         4.67 o                         
  -3   4   6       1740.70       1960.94        28.48 o                         
  -2   4   6       1175.24       1293.27        20.29 o                         
  -1   4   6       2985.69       3321.02        59.45 o                         
   0   4   6       8260.20       8727.65       123.56 o                         
   1   4   6       1648.66       1745.80        22.47 o                         
   2   4   6       1647.58       1711.95        20.66 o                         
   3   4   6       1143.75       1141.81        18.65 o                         
   4   4   6        330.39        321.48         9.05 o                         
   5   4   6        250.52        219.50         7.83 o                         
   6   4   6          0.56          3.41         4.71 o                         
   7   4   6        547.19        500.18        14.10 o                         
   8   4   6        751.15        760.35        19.01 o                         
   9   4   6        151.50        143.06        13.24 o                         
  10   4   6       1429.24       1333.98        31.54 o                         
  11   4   6        215.47        245.03        21.20 o                         
  12   4   6         11.16         44.05        19.59 o                         
 -12   5   6        189.52        182.14        37.06 o                         
 -11   5   6         70.37         52.26        15.78 o                         
 -10   5   6         94.06        103.27        23.17 o                         
  -9   5   6       3746.38       3663.02       168.80 o                         
  -8   5   6        149.83        139.00         8.64 o                         
  -7   5   6       2339.96       2248.82        31.93 o                         
  -6   5   6        135.02        122.18         6.67 o                         
  -5   5   6        903.44        926.71        16.97 o                         
  -4   5   6       1139.01       1177.26        18.86 o                         
  -3   5   6          5.62         10.36         3.25 o                         
  -2   5   6      17329.60      18758.44       198.67 o                         
  -1   5   6        738.69        747.16        28.60 o                         
   0   5   6       4659.12       4661.80        61.98 o                         
   1   5   6       6312.27       6668.85        82.50 o                         
   2   5   6      13354.23      14920.35       145.03 o                         
   3   5   6          6.96         19.95         4.02 o                         
   4   5   6       1623.93       1534.22        22.56 o                         
   5   5   6       1079.10       1048.31        18.58 o                         
   6   5   6        117.93        138.53         7.40 o                         
   7   5   6        182.72        178.70         9.98 o                         
   8   5   6          9.61         11.17         7.72 o                         
   9   5   6        780.23        701.51        55.34 o                         
  10   5   6        128.58        121.37        14.18 o                         
  11   5   6        315.49        373.83        21.52 o                         
  12   5   6        162.39        164.16        23.56 o                         
 -12   6   6         58.11        -19.54        19.54 o                         
 -11   6   6        596.43        510.37        42.78 o                         
 -10   6   6         49.96         15.18        13.40 o                         
  -9   6   6       1224.93       1135.22        27.59 o                         
  -8   6   6       4348.44       4370.54        55.09 o                         
  -7   6   6       1578.65       1576.93        24.92 o                         
  -6   6   6       7673.35       8052.49       102.74 o                         
  -5   6   6       8519.49       8326.54        94.55 o                         
  -4   6   6       1688.66       1667.17        22.75 o                         
  -3   6   6        884.08        767.10        17.42 o                         
  -2   6   6       1546.31       1456.91        20.96 o                         
  -1   6   6       1039.21       1079.36        20.59 o                         
   0   6   6        554.08        453.08        12.75 o                         
   1   6   6       3904.21       4501.17        60.35 o                         
   2   6   6       5925.39       6214.24        64.08 o                         
   3   6   6         60.80         51.64         4.72 o                         
   4   6   6       2348.56       2339.23        31.32 o                         
   5   6   6       6895.57       6921.62        79.76 o                         
   6   6   6        834.52        865.24        18.66 o                         
   7   6   6        296.63        283.57        12.52 o                         
   8   6   6       3280.78       3470.00        51.49 o                         
   9   6   6        254.64        225.35        14.10 o                         
  10   6   6       1180.28       1118.45        30.69 o                         
  11   6   6        240.16        222.25        32.81 o                         
 -12   7   6       1456.70       1513.38        50.07 o                         
 -11   7   6        379.97        412.05        33.31 o                         
 -10   7   6        616.51        633.73        29.45 o                         
  -9   7   6        520.90        470.11        31.40 o                         
  -8   7   6        265.37        299.93        17.34 o                         
  -7   7   6        201.50        204.06        11.39 o                         
  -6   7   6        141.53        147.09         8.96 o                         
  -5   7   6        502.23        503.50        15.45 o                         
  -4   7   6        921.40        955.82        16.40 o                         
  -3   7   6       3229.78       3148.78        36.93 o                         
  -2   7   6         35.13         42.59         6.09 o                         
  -1   7   6        925.22        922.73        18.97 o                         
   0   7   6        243.19        334.35        11.84 o                         
   1   7   6        550.04        398.77        13.44 o                         
   2   7   6        215.13        219.24         7.22 o                         
   3   7   6          9.53          8.06         3.69 o                         
   4   7   6         76.61         93.12         6.72 o                         
   5   7   6       2260.35       2202.70        32.14 o                         
   6   7   6        877.23        896.68        23.40 o                         
   7   7   6          2.35          0.48         8.31 o                         
   8   7   6         95.54        125.78        10.62 o                         
   9   7   6        615.41        563.87        22.37 o                         
  10   7   6        658.38        741.89        33.09 o                         
  11   7   6        382.93        392.78        45.60 o                         
 -11   8   6        292.70        383.45        27.79 o                         
 -10   8   6        115.30        101.49        16.64 o                         
  -9   8   6        665.07        633.28        25.02 o                         
  -8   8   6        101.17        103.53        12.32 o                         
  -7   8   6        631.70        558.01        18.51 o                         
  -6   8   6       1800.84       1758.79        27.10 o                         
  -5   8   6        129.33        147.21         8.27 o                         
  -4   8   6       3997.37       3927.15        45.66 o                         
  -3   8   6        961.90       1012.01        19.05 o                         
  -2   8   6         10.69         20.04         3.75 o                         
  -1   8   6        613.50        618.29        14.53 o                         
   0   8   6       3551.18       3447.37        40.16 o                         
   1   8   6         81.51         90.64         5.69 o                         
   2   8   6        246.07        215.52        10.35 o                         
   3   8   6       1149.60       1255.51        17.92 o                         
   4   8   6        482.37        428.84        13.39 o                         
   5   8   6        194.90        188.16        10.29 o                         
   6   8   6        197.47        203.39        11.99 o                         
   7   8   6       1605.05       1652.41        36.75 o                         
   8   8   6        570.18        523.03        25.83 o                         
   9   8   6          0.12         19.41        16.17 o                         
  10   8   6         73.42         46.32        17.26 o                         
  11   8   6        336.13        389.70        40.18 o                         
 -11   9   6          3.59         22.55        42.35 o                         
 -10   9   6       1173.07       1226.00        58.05 o                         
  -9   9   6         13.80        -11.00        27.40 o                         
  -8   9   6        100.86         84.90        22.53 o                         
  -7   9   6       1321.83       1327.42        31.74 o                         
  -6   9   6       1675.24       1766.46        28.27 o                         
  -5   9   6       3118.32       3135.94        39.96 o                         
  -4   9   6       4206.78       4268.45        49.74 o                         
  -3   9   6         64.72         58.71         7.30 o                         
  -2   9   6       1684.59       1610.59        28.05 o                         
  -1   9   6        996.55        990.76        15.81 o                         
   0   9   6       1815.68       1772.51        19.61 o                         
   1   9   6       5565.49       5689.33        77.54 o                         
   2   9   6        261.19        293.72         9.11 o                         
   3   9   6       2500.72       2401.46        36.71 o                         
   4   9   6        344.23        379.87        14.63 o                         
   5   9   6        184.10        159.63        10.53 o                         
   6   9   6       2965.29       3039.95        47.31 o                         
   7   9   6       2418.91       2426.93        47.60 o                         
   8   9   6        237.53        236.26        18.43 o                         
   9   9   6        297.24        298.82        21.52 o                         
  10   9   6         33.12        100.93        20.12 o                         
 -10  10   6         21.57         43.24        31.02 o                         
  -9  10   6        252.10        239.71        22.54 o                         
  -8  10   6          2.41         18.58        13.33 o                         
  -7  10   6         65.07         45.20        17.12 o                         
  -6  10   6        119.99        136.39        11.03 o                         
  -5  10   6        276.99        276.84        12.70 o                         
  -4  10   6         57.24         76.21         9.61 o                         
  -3  10   6       2406.14       2438.09        32.46 o                         
  -2  10   6        468.10        437.06        12.26 o                         
  -1  10   6        374.79        406.15        11.02 o                         
   0  10   6        149.54        148.36         7.20 o                         
   1  10   6        121.56        117.03         5.95 o                         
   2  10   6         89.04         79.51         5.92 o                         
   3  10   6         39.98         40.83         5.94 o                         
   4  10   6        112.62        102.94         8.43 o                         
   5  10   6        298.97        265.90        13.90 o                         
   6  10   6          0.29         13.37        13.33 o                         
   7  10   6         96.05         97.72        14.14 o                         
   8  10   6        547.18        612.38        29.28 o                         
   9  10   6          3.61         -8.93        17.00 o                         
  10  10   6        263.96        247.48        25.99 o                         
  -9  11   6        154.41        119.01        33.22 o                         
  -8  11   6        470.75        465.22        28.92 o                         
  -7  11   6       1311.17       1336.24        32.29 o                         
  -6  11   6         29.86         41.89        11.10 o                         
  -5  11   6        901.82        942.72        21.05 o                         
  -4  11   6        139.36        150.25         9.92 o                         
  -3  11   6         60.92         65.75         7.14 o                         
  -2  11   6         71.70         79.33         7.99 o                         
  -1  11   6         14.48         11.76        10.28 o                         
   0  11   6        401.75        334.46        10.83 o                         
   1  11   6       1560.56       1468.13        28.97 o                         
   2  11   6         83.22         81.72        10.08 o                         
   3  11   6        136.77        131.01         7.88 o                         
   4  11   6       1384.59       1349.83        23.87 o                         
   5  11   6        167.51        170.31        13.74 o                         
   6  11   6       1019.89       1073.72        30.42 o                         
   7  11   6        511.63        537.25        49.14 o                         
   8  11   6          8.51          9.94        16.86 o                         
   9  11   6        756.01        695.03        40.21 o                         
  -9  12   6        260.28        224.89        37.44 o                         
  -8  12   6       1638.24       1812.00        79.72 o                         
  -7  12   6        115.63        130.56        18.99 o                         
  -6  12   6        109.68        131.97        15.02 o                         
  -5  12   6          9.94         14.95        12.05 o                         
  -4  12   6         57.09         60.16         8.60 o                         
  -3  12   6       2906.30       2757.23        38.39 o                         
  -2  12   6        207.62        180.09         9.00 o                         
  -1  12   6       4345.68       4296.38        53.66 o                         
   0  12   6       1531.05       1478.97        41.23 o                         
   1  12   6        209.29        221.62        18.18 o                         
   2  12   6       1898.22       2038.07        28.14 o                         
   3  12   6       2302.38       2363.94        31.64 o                         
   4  12   6         44.62         49.74         9.97 o                         
   5  12   6        312.65        272.72        14.77 o                         
   6  12   6         23.08         21.38        13.99 o                         
   7  12   6        336.62        340.97        31.43 o                         
   8  12   6       1191.63       1258.20        42.59 o                         
  -8  13   6        214.98        251.76        39.00 o                         
  -7  13   6        124.09        137.92        58.13 o                         
  -6  13   6         88.71         82.71        27.64 o                         
  -5  13   6        366.81        292.75        63.94 o                         
  -4  13   6        580.77        624.26        21.98 o                         
  -3  13   6        396.17        357.85        25.53 o                         
  -2  13   6         45.84         49.54        17.68 o                         
  -1  13   6        233.57        207.00        27.58 o                         
   0  13   6         67.87         47.02        22.70 o                         
   1  13   6        147.02        192.08        20.18 o                         
   2  13   6        677.18        671.23        15.89 o                         
   3  13   6          1.78          4.48        13.67 o                         
   4  13   6        717.75        759.85        25.41 o                         
   5  13   6         25.63         16.39        16.78 o                         
   6  13   6        472.24        495.01        36.98 o                         
   7  13   6        552.89        585.46        42.85 o                         
  -6  14   6        275.95        363.74        66.44 o                         
  -5  14   6       1713.84       1868.51       117.92 o                         
  -4  14   6         76.53         48.17        44.84 o                         
  -3  14   6        816.50        881.94        81.38 o                         
  -2  14   6        583.30        631.14        73.08 o                         
  -1  14   6       1078.45       1165.43        61.07 o                         
   0  14   6        114.33        133.09        28.76 o                         
   1  14   6         16.00          5.78        25.76 o                         
   2  14   6        212.33        201.95        17.74 o                         
   3  14   6          6.38         21.79        19.93 o                         
   4  14   6        382.18        397.19        42.35 o                         
   5  14   6        509.94        536.14        56.47 o                         
  -4  15   6        206.97        152.80        54.81 o                         
  -3  15   6        199.24        167.75        54.81 o                         
  -2  15   6       1233.22       1270.59        97.99 o                         
  -1  15   6        250.72        272.39        51.49 o                         
   0  15   6        506.53        629.48        79.72 o                         
   1  15   6       1492.43       1346.99        91.35 o                         
   2  15   6         33.17         40.00        27.43 o                         
   3  15   6        132.22        167.23        25.81 o                         
   4  15   6         52.83         77.39        26.69 o                         
 -13   1   7        361.36        288.64        26.45 o                         
 -12   1   7          2.09         -1.32        16.15 o                         
 -11   1   7         15.92         18.47        14.41 o                         
 -10   1   7       4945.48       4861.00       117.16 o                         
  -9   1   7         17.27         16.77         8.14 o                         
  -8   1   7       3014.17       3002.22        40.20 o                         
  -7   1   7        687.99        703.94        15.24 o                         
  -6   1   7       2198.25       2082.86        28.38 o                         
  -5   1   7       1645.94       1237.54        26.02 o                         
  -4   1   7       1421.44       1315.48        18.73 o                         
  -3   1   7       7575.22       7524.37       106.38 o                         
  -2   1   7       1241.96       1108.18        21.05 o                         
  -1   1   7       3557.82       3590.02       179.88 o                         
   0   1   7       1099.54       1003.58        14.94 o                         
   1   1   7       7348.51       7129.51        99.05 o                         
   2   1   7        956.96        838.53        13.82 o                         
   3   1   7      20218.52      22182.18       260.14 o                         
   4   1   7       3988.35       4237.29        49.15 o                         
   5   1   7        530.03        609.81        13.68 o                         
   6   1   7       3835.95       3736.23        51.06 o                         
   7   1   7       1205.53       1111.82        23.25 o                         
   8   1   7       4001.30       4178.84        58.95 o                         
   9   1   7        239.66        218.83        30.05 o                         
  10   1   7        667.93        686.61        39.86 o                         
  11   1   7        996.47        939.22        55.64 o                         
  12   1   7        620.13        699.77        63.11 o                         
 -13   2   7        341.98        386.98        28.22 o                         
 -12   2   7        439.56        421.29        26.76 o                         
 -11   2   7        257.06        195.78        23.92 o                         
 -10   2   7          2.50          0.46        13.82 o                         
  -9   2   7         48.10         59.14         8.98 o                         
  -8   2   7        149.49        135.76         8.46 o                         
  -7   2   7       1784.76       1697.87        25.73 o                         
  -6   2   7       4910.00       4707.25        55.88 o                         
  -5   2   7       1650.19       1600.12        22.63 o                         
  -4   2   7       7472.07       8023.12        87.74 o                         
  -3   2   7      17446.54      18149.90       214.84 o                         
  -2   2   7        217.84        223.06         8.73 o                         
  -1   2   7       7075.35       7046.19       123.90 o                         
   0   2   7       2484.93       2443.54        37.61 o                         
   1   2   7        370.38        256.95        19.07 o                         
   2   2   7       3648.98       3568.00        41.05 o                         
   3   2   7         36.38         30.53         4.02 o                         
   4   2   7      16811.92      17858.04       189.10 o                         
   5   2   7       2939.94       2930.67        36.77 o                         
   6   2   7       1674.73       1668.36        24.99 o                         
   7   2   7       4276.66       4550.30        61.86 o                         
   8   2   7       1717.25       1621.49        29.85 o                         
   9   2   7        948.22        878.06        43.72 o                         
  10   2   7       1214.39       1156.03        73.91 o                         
  11   2   7        158.46        154.46        20.33 o                         
  12   2   7          5.79         23.35        54.81 o                         
 -13   3   7        249.49        343.26        50.63 o                         
 -12   3   7         64.60         42.85        17.69 o                         
 -11   3   7        872.00        843.80        32.67 o                         
 -10   3   7          6.22         21.82        11.62 o                         
  -9   3   7        486.09        436.17        23.49 o                         
  -8   3   7        733.23        675.40        21.86 o                         
  -7   3   7        213.84        159.49         8.04 o                         
  -6   3   7        980.03       1011.68        17.64 o                         
  -5   3   7        302.73        305.41         8.93 o                         
  -4   3   7       1936.78       1723.57        35.92 o                         
  -3   3   7         84.07         75.95         5.03 o                         
  -2   3   7       1858.97       2127.06        36.65 o                         
  -1   3   7        172.65        196.45        12.29 o                         
   0   3   7      12721.56      13091.61       180.18 o                         
   1   3   7        111.32        124.72        13.67 o                         
   2   3   7       1538.39       1627.30        21.70 o                         
   3   3   7       1808.17       1707.38        25.95 o                         
   4   3   7       3654.09       3439.88        47.03 o                         
   5   3   7        538.72        624.28        13.16 o                         
   6   3   7        212.55        219.98         9.96 o                         
   7   3   7        145.51        143.74         8.53 o                         
   8   3   7       2919.66       2665.87        38.30 o                         
   9   3   7          5.54          2.39        10.75 o                         
  10   3   7         70.41         47.95        13.00 o                         
  11   3   7        241.82        294.02        21.01 o                         
  12   3   7        243.65        297.50        24.72 o                         
 -13   4   7        206.38        299.91        29.19 o                         
 -12   4   7       2150.16       2098.10        53.69 o                         
 -11   4   7        465.77        481.12        28.04 o                         
 -10   4   7          8.39         -6.68        18.41 o                         
  -9   4   7       1732.83       1680.08        32.47 o                         
  -8   4   7       2557.49       2570.72        36.45 o                         
  -7   4   7       2400.06       2426.33        33.54 o                         
  -6   4   7       2483.32       2362.73        31.58 o                         
  -5   4   7       1200.78       1259.22        22.08 o                         
  -4   4   7        109.63         98.38         5.74 o                         
  -3   4   7         10.23         15.90         3.72 o                         
  -2   4   7        962.98       1077.99        30.54 o                         
  -1   4   7       3024.85       2436.01        34.59 o                         
   0   4   7       3203.98       3551.66        54.87 o                         
   1   4   7       5448.56       5309.15        67.41 o                         
   2   4   7       2041.91       2139.45        27.09 o                         
   3   4   7       3378.00       3247.64        39.19 o                         
   4   4   7       4368.48       4426.24        52.28 o                         
   5   4   7       5917.95       6026.96        63.06 o                         
   6   4   7          7.83          4.62         4.76 o                         
   7   4   7        282.58        294.71        12.96 o                         
   8   4   7        265.68        287.03        13.65 o                         
   9   4   7       2035.36       1996.52        54.78 o                         
  10   4   7       1835.72       2006.71        39.34 o                         
  11   4   7         45.08         64.38        16.72 o                         
  12   4   7        484.08        512.00        31.00 o                         
 -12   5   7        109.10         63.33        26.33 o                         
 -11   5   7        501.11        510.34        32.60 o                         
 -10   5   7        308.31        327.08        20.09 o                         
  -9   5   7         41.91         44.99        10.18 o                         
  -8   5   7       4304.26       4299.32        54.40 o                         
  -7   5   7       2127.60       2068.78        30.04 o                         
  -6   5   7       2082.92       2054.59        28.66 o                         
  -5   5   7       7695.86       7817.02        89.08 o                         
  -4   5   7       3772.29       3814.76        46.88 o                         
  -3   5   7        639.47        677.26        20.03 o                         
  -2   5   7       7496.94       7386.92        93.51 o                         
  -1   5   7       1346.85       1534.18        24.95 o                         
   0   5   7         25.96         32.34         4.67 o                         
   1   5   7        393.12        381.31         8.52 o                         
   2   5   7       1647.12       1687.97        22.82 o                         
   3   5   7       1671.03       1593.63        20.89 o                         
   4   5   7         21.27         26.50         4.66 o                         
   5   5   7       2329.65       2274.91        31.56 o                         
   6   5   7       1761.74       1767.27        24.38 o                         
   7   5   7        416.34        369.69        13.88 o                         
   8   5   7       3332.89       3434.04        50.95 o                         
   9   5   7       2348.79       2289.27        41.12 o                         
  10   5   7          1.90          5.56        11.79 o                         
  11   5   7       1617.34       1714.45        59.79 o                         
  12   5   7        165.24        245.00        24.85 o                         
 -12   6   7         52.06         81.69        22.71 o                         
 -11   6   7        381.55        406.30        24.86 o                         
 -10   6   7        117.26         53.18        15.23 o                         
  -9   6   7         29.75         15.89        15.14 o                         
  -8   6   7        307.73        308.70        14.29 o                         
  -7   6   7        606.67        574.66        15.28 o                         
  -6   6   7        147.30        121.28         8.87 o                         
  -5   6   7       3018.67       2987.43        39.63 o                         
  -4   6   7        113.13        149.67        11.81 o                         
  -3   6   7        410.86        398.93         9.93 o                         
  -2   6   7          3.68          4.25         6.83 o                         
  -1   6   7         30.85         41.83         5.86 o                         
   0   6   7      11645.02      12745.54       138.66 o                         
   1   6   7       6739.97       7372.33        82.98 o                         
   2   6   7        258.61        231.07         6.66 o                         
   3   6   7       3457.96       3390.36        38.68 o                         
   4   6   7          1.85          5.31         4.77 o                         
   5   6   7         95.32         96.63        10.16 o                         
   6   6   7         29.17         17.95         8.67 o                         
   7   6   7          2.53          8.82         8.65 o                         
   8   6   7        388.48        357.67        16.53 o                         
   9   6   7        373.62        427.18        21.09 o                         
  10   6   7          3.01         10.49        12.78 o                         
  11   6   7          8.84          5.72        27.23 o                         
 -12   7   7         19.87         33.77        38.10 o                         
 -11   7   7        301.93        356.24        23.98 o                         
 -10   7   7        767.16        697.35        30.67 o                         
  -9   7   7         35.20         45.96        10.37 o                         
  -8   7   7         21.07          7.95        11.02 o                         
  -7   7   7         83.89         82.60         9.73 o                         
  -6   7   7        198.84        220.59        12.92 o                         
  -5   7   7       5362.92       5291.42        59.21 o                         
  -4   7   7        315.78        378.81        10.83 o                         
  -3   7   7       1999.35       2019.62        28.37 o                         
  -2   7   7       2417.37       2351.74        31.43 o                         
  -1   7   7         19.55         19.40         5.53 o                         
   0   7   7       3553.78       3315.56        53.85 o                         
   1   7   7       3882.06       4091.69        50.19 o                         
   2   7   7        128.28        129.31         5.69 o                         
   3   7   7       2094.80       2185.10        30.32 o                         
   4   7   7       2454.79       2445.63        33.69 o                         
   5   7   7       1261.48       1228.44        22.32 o                         
   6   7   7       1591.49       1656.54        28.05 o                         
   7   7   7          0.59         21.59         8.85 o                         
   8   7   7        913.48        870.96        28.78 o                         
   9   7   7        409.04        447.52        26.67 o                         
  10   7   7         88.06        102.37        19.43 o                         
  11   7   7       1153.11       1196.21        47.42 o                         
 -11   8   7        739.29        750.64        53.73 o                         
 -10   8   7         23.92         32.16        23.54 o                         
  -9   8   7       2351.83       2336.50        69.41 o                         
  -8   8   7        401.22        423.83        21.58 o                         
  -7   8   7          5.29          3.70         8.57 o                         
  -6   8   7        901.80        827.00        18.45 o                         
  -5   8   7          1.25         -0.74         5.93 o                         
  -4   8   7        987.02       1007.19        17.78 o                         
  -3   8   7        258.49        263.24        12.21 o                         
  -2   8   7       1575.98       1508.58        20.91 o                         
  -1   8   7       1080.59       1136.26        20.74 o                         
   0   8   7        401.67        353.12        11.86 o                         
   1   8   7       3329.33       3257.08        38.64 o                         
   2   8   7       7036.04       6790.32       124.20 o                         
   3   8   7          2.93          2.70         4.58 o                         
   4   8   7        259.62        252.07        11.43 o                         
   5   8   7        825.65        869.55        20.50 o                         
   6   8   7        172.60        166.77        11.27 o                         
   7   8   7       1675.12       1778.07        38.68 o                         
   8   8   7        478.51        466.07        27.64 o                         
   9   8   7       1025.53       1133.14        36.34 o                         
  10   8   7        325.62        254.52        24.37 o                         
 -11   9   7        169.03         98.02        34.11 o                         
 -10   9   7        162.72        156.26        83.04 o                         
  -9   9   7        189.74        164.07        49.00 o                         
  -8   9   7        149.63        100.34        13.55 o                         
  -7   9   7         25.25         29.79        10.79 o                         
  -6   9   7        998.63       1065.88        22.35 o                         
  -5   9   7        340.23        316.56        13.74 o                         
  -4   9   7        143.93        172.81        10.46 o                         
  -3   9   7        429.77        429.42        19.19 o                         
  -2   9   7       1757.40       1735.85        32.31 o                         
  -1   9   7        969.69        973.16        19.79 o                         
   0   9   7        158.47        151.89         8.95 o                         
   1   9   7        896.49        853.54        13.51 o                         
   2   9   7        462.41        465.63        10.98 o                         
   3   9   7        310.72        300.81        11.34 o                         
   4   9   7        462.63        464.34        24.45 o                         
   5   9   7        267.63        318.52        21.34 o                         
   6   9   7        724.79        665.28        23.51 o                         
   7   9   7          5.77         -0.24        11.85 o                         
   8   9   7        130.01        149.45        22.34 o                         
   9   9   7         44.19         62.49        17.99 o                         
  10   9   7        204.52        164.45        23.04 o                         
 -10  10   7         92.52        115.38        53.98 o                         
  -9  10   7        727.62        814.57        54.24 o                         
  -8  10   7        202.57        207.98        16.72 o                         
  -7  10   7          7.24          9.43        11.61 o                         
  -6  10   7        475.41        526.44        20.88 o                         
  -5  10   7         25.47         27.32        12.20 o                         
  -4  10   7       2788.64       2770.81        36.30 o                         
  -3  10   7       1920.21       1873.78        26.79 o                         
  -2  10   7         48.09         46.67         5.69 o                         
  -1  10   7         19.25         14.81         4.82 o                         
   0  10   7          6.80          9.32         3.39 o                         
   1  10   7        853.93        882.29        18.56 o                         
   2  10   7       1368.19       1452.81        21.17 o                         
   3  10   7         63.65         77.02         8.39 o                         
   4  10   7        733.65        737.27        21.88 o                         
   5  10   7        369.31        352.07        31.31 o                         
   6  10   7        415.05        429.23        22.51 o                         
   7  10   7       2551.58       2752.58        53.27 o                         
   8  10   7        664.99        616.14        33.70 o                         
   9  10   7          4.76        -12.31        26.78 o                         
  -9  11   7         18.08        -44.32        76.40 o                         
  -8  11   7        913.98        884.45        50.70 o                         
  -7  11   7        265.42        221.35        16.08 o                         
  -6  11   7        182.34        142.34        12.87 o                         
  -5  11   7        496.38        513.70        22.87 o                         
  -4  11   7        153.60        130.59         9.49 o                         
  -3  11   7         43.69         43.03         7.42 o                         
  -2  11   7       2121.38       2147.90        29.95 o                         
  -1  11   7        166.37        164.81         8.83 o                         
   0  11   7       1337.78       1391.40        27.53 o                         
   1  11   7       1178.85       1061.16        18.00 o                         
   2  11   7        222.47        240.06         9.68 o                         
   3  11   7        676.24        766.12        17.24 o                         
   4  11   7       2118.33       2136.32        34.81 o                         
   5  11   7        696.47        706.33        24.48 o                         
   6  11   7        551.99        534.22        29.11 o                         
   7  11   7          2.76         12.87        14.87 o                         
   8  11   7        338.33        350.98        23.76 o                         
   9  11   7        143.55        165.43        22.24 o                         
  -8  12   7         11.95        -19.48        28.88 o                         
  -7  12   7          3.90        -18.54        18.54 o                         
  -6  12   7         63.01         92.79        22.06 o                         
  -5  12   7         81.72         92.19        11.63 o                         
  -4  12   7        123.97        142.90        14.46 o                         
  -3  12   7         29.18         35.29        12.51 o                         
  -2  12   7          1.08          2.08         7.62 o                         
  -1  12   7          2.29          7.07         7.43 o                         
   0  12   7          9.34         22.69         8.89 o                         
   1  12   7        136.01        119.57         9.18 o                         
   2  12   7          0.62         -6.17         6.63 o                         
   3  12   7         36.63          7.47         7.57 o                         
   4  12   7         25.77          9.53         8.84 o                         
   5  12   7         16.34         -5.41        10.14 o                         
   6  12   7         28.58         14.56        12.97 o                         
   7  12   7         65.35         70.40        17.78 o                         
   8  12   7        223.87        240.00        31.91 o                         
  -7  13   7        722.36       1116.12       106.30 o                         
  -6  13   7       3167.77       3244.03        78.47 o                         
  -5  13   7        144.32        186.33        16.45 o                         
  -4  13   7          2.73         12.07         9.92 o                         
  -3  13   7         60.77         47.65         8.84 o                         
  -2  13   7        494.07        530.27        41.81 o                         
  -1  13   7       1004.71        899.59        22.10 o                         
   0  13   7       1356.01       1325.64        26.62 o                         
   1  13   7         65.82         68.57        10.68 o                         
   2  13   7         62.59         75.79         8.44 o                         
   3  13   7        114.66        115.18        13.06 o                         
   4  13   7        759.62        724.68        24.27 o                         
   5  13   7        156.91        169.90        15.78 o                         
   6  13   7        362.19        317.98        21.05 o                         
   7  13   7        106.73         97.28        27.90 o                         
  -6  14   7        187.16        200.97        59.79 o                         
  -5  14   7         17.79         -1.66        51.49 o                         
  -4  14   7        173.48        174.39        49.83 o                         
  -3  14   7        148.29        141.18        48.17 o                         
  -2  14   7          5.67          9.97        39.86 o                         
  -1  14   7        375.59        386.03        38.16 o                         
   0  14   7       1446.17       1308.40        83.88 o                         
   1  14   7        433.45        388.98        35.81 o                         
   2  14   7        694.64        669.29        35.48 o                         
   3  14   7         51.04         28.18        18.72 o                         
   4  14   7        457.26        401.04        27.90 o                         
   5  14   7        446.46        442.07        31.02 o                         
  -4  15   7        226.53        274.05        61.45 o                         
  -3  15   7         44.63         38.20        48.17 o                         
  -2  15   7        330.77        310.59        56.47 o                         
  -1  15   7         41.99         -9.97        43.18 o                         
   0  15   7         97.85         83.04        48.17 o                         
   1  15   7        160.65        107.96        48.17 o                         
   2  15   7         49.25         68.10        44.84 o                         
   3  15   7          6.60        -18.27        39.86 o                         
 -13   0   8       1610.72       1882.56        69.41 o                         
 -12   0   8         12.16          8.00        21.95 o                         
 -11   0   8        252.75        172.73        29.90 o                         
 -10   0   8       1082.73       1097.85        53.15 o                         
  -9   0   8       5090.76       4992.65       137.85 o                         
  -8   0   8        516.42        389.34        20.33 o                         
  -7   0   8       5372.79       5346.12        98.63 o                         
  -6   0   8       1105.59       1141.97        28.76 o                         
  -5   0   8       4382.99       4088.89        98.82 o                         
  -4   0   8       9559.38      10174.73       180.21 o                         
  -3   0   8       3391.30       3391.35        63.93 o                         
  -2   0   8       4368.55       4607.32       117.92 o                         
  -1   0   8        211.93        198.33        11.63 o                         
   0   0   8       1473.98       1131.36        23.49 o                         
   1   0   8        608.87        549.59        19.10 o                         
   2   0   8       2348.51       2529.56        48.15 o                         
   3   0   8       3976.12       3827.56        70.47 o                         
   4   0   8       5870.20       5336.88        78.31 o                         
   5   0   8        267.00        195.66        13.47 o                         
   6   0   8        560.93        534.38        20.53 o                         
   7   0   8      12841.65      12664.98       219.03 o                         
   8   0   8         43.24         28.32        11.11 o                         
   9   0   8        772.77        773.30        91.35 o                         
  10   0   8         71.68         53.15        23.25 o                         
  11   0   8         60.98         71.42        24.91 o                         
  12   0   8        537.94        421.87        43.18 o                         
 -13   1   8        636.99        796.54        42.77 o                         
 -12   1   8         80.54         71.81        19.27 o                         
 -11   1   8       1355.56       1252.75        37.74 o                         
 -10   1   8          4.37         19.79        13.47 o                         
  -9   1   8         31.95         23.72         8.98 o                         
  -8   1   8          8.70          6.39         6.24 o                         
  -7   1   8         81.99         78.98         6.75 o                         
  -6   1   8         10.58          2.69         4.75 o                         
  -5   1   8          9.76         16.42         5.33 o                         
  -4   1   8       2251.77       2210.01        31.84 o                         
  -3   1   8       1748.48       1789.61        37.36 o                         
  -2   1   8       2495.38       2689.26        36.92 o                         
  -1   1   8       6840.12       7537.12       106.10 o                         
   0   1   8       1069.55       1086.29        18.66 o                         
   1   1   8        272.61        243.19         6.33 o                         
   2   1   8        219.66        263.92         6.90 o                         
   3   1   8       3783.38       4260.08        54.37 o                         
   4   1   8        466.74        463.53        11.82 o                         
   5   1   8       1031.78        947.58        18.94 o                         
   6   1   8        727.33        737.26        15.52 o                         
   7   1   8       2823.91       2923.12        43.39 o                         
   8   1   8         52.35         54.22        11.75 o                         
   9   1   8        384.86        388.48        23.84 o                         
  10   1   8          2.35        -12.75        12.75 o                         
  11   1   8        382.13        397.03        27.58 o                         
  12   1   8        592.79        682.01        73.91 o                         
 -13   2   8        268.79        197.05        45.27 o                         
 -12   2   8        128.13        139.89        24.36 o                         
 -11   2   8        119.02        133.67        17.78 o                         
 -10   2   8          2.05         -4.32        12.16 o                         
  -9   2   8         71.85        100.59        22.08 o                         
  -8   2   8        151.38        125.85         9.82 o                         
  -7   2   8       1017.83       1059.33        19.54 o                         
  -6   2   8        393.23        418.46        11.63 o                         
  -5   2   8        445.58        386.48        10.11 o                         
  -4   2   8       5461.03       5379.33        89.66 o                         
  -3   2   8        492.11        465.84        10.92 o                         
  -2   2   8       3510.64       3372.36        55.02 o                         
  -1   2   8       4644.69       4807.99        70.87 o                         
   0   2   8       6572.35       6459.24        91.57 o                         
   1   2   8        287.49        247.74        10.20 o                         
   2   2   8       1479.16       1407.37        18.89 o                         
   3   2   8        117.20        115.83        12.63 o                         
   4   2   8        422.07        493.69        12.77 o                         
   5   2   8         23.50         27.40         8.72 o                         
   6   2   8        101.03         89.26         6.86 o                         
   7   2   8       2600.81       2739.58        37.63 o                         
   8   2   8         70.86         52.37         8.29 o                         
   9   2   8       2947.83       2825.07        42.38 o                         
  10   2   8          7.41         19.10        14.09 o                         
  11   2   8         32.79         12.73        33.22 o                         
  12   2   8        339.24        325.27        49.00 o                         
 -13   3   8        467.66        437.89        32.24 o                         
 -12   3   8        157.78        177.96        21.68 o                         
 -11   3   8       1519.50       1636.41        44.13 o                         
 -10   3   8        457.41        396.82        23.15 o                         
  -9   3   8       2774.61       2680.72        44.38 o                         
  -8   3   8       2387.13       2364.55        39.59 o                         
  -7   3   8       3079.49       3054.44        40.27 o                         
  -6   3   8       3115.58       2816.03        36.43 o                         
  -5   3   8       7077.42       7138.92        90.36 o                         
  -4   3   8       1174.16       1184.19        18.82 o                         
  -3   3   8       9092.45       9368.61       131.90 o                         
  -2   3   8        208.94        148.36        12.40 o                         
  -1   3   8       1432.05       1454.47        35.81 o                         
   0   3   8      13269.45      14082.83       240.76 o                         
   1   3   8         12.14         16.57         5.86 o                         
   2   3   8       3585.14       3951.02        51.98 o                         
   3   3   8       2673.84       2617.07        35.88 o                         
   4   3   8        929.59        843.65        17.53 o                         
   5   3   8       3058.86       3083.23        44.31 o                         
   6   3   8       2098.92       2140.24        30.43 o                         
   7   3   8        187.23        210.61        16.64 o                         
   8   3   8        594.58        615.09        22.77 o                         
   9   3   8        701.33        727.22        26.71 o                         
  10   3   8        240.60        239.15        17.69 o                         
  11   3   8        822.88        832.63        33.99 o                         
  12   3   8          5.89          3.71        25.93 o                         
 -13   4   8         50.45         66.44        24.33 o                         
 -12   4   8         90.38        102.08        20.81 o                         
 -11   4   8         10.20         20.53        16.69 o                         
 -10   4   8        361.36        351.78        20.56 o                         
  -9   4   8        315.66        294.19        16.52 o                         
  -8   4   8          0.51         -8.74         8.74 o                         
  -7   4   8       3623.96       3458.71        44.51 o                         
  -6   4   8        645.87        635.52        13.83 o                         
  -5   4   8        549.66        421.17        12.53 o                         
  -4   4   8       1008.37       1126.17        20.75 o                         
  -3   4   8       1644.92       1833.55        28.09 o                         
  -2   4   8         15.25         10.77         5.29 o                         
  -1   4   8       9863.65      10995.39       155.54 o                         
   0   4   8          8.26         11.48         4.27 o                         
   1   4   8        658.22        590.63        16.81 o                         
   2   4   8         12.88         12.21         5.84 o                         
   3   4   8         61.03         47.34         4.18 o                         
   4   4   8       2308.72       2360.64        35.46 o                         
   5   4   8       1893.39       1827.82        26.64 o                         
   6   4   8         40.29         51.87         5.73 o                         
   7   4   8         43.61         39.43         7.62 o                         
   8   4   8          0.69         -3.95         7.87 o                         
   9   4   8        167.44        132.28        14.38 o                         
  10   4   8        138.42        174.42        15.46 o                         
  11   4   8         62.59         72.46        16.72 o                         
  12   4   8        203.33        227.89        25.07 o                         
 -12   5   8         28.75          4.22        20.38 o                         
 -11   5   8       1171.68       1105.62        46.07 o                         
 -10   5   8         62.23         35.62        15.09 o                         
  -9   5   8        727.56        721.03        25.17 o                         
  -8   5   8        112.17        103.76         8.68 o                         
  -7   5   8       2413.86       2345.16        32.93 o                         
  -6   5   8        686.06        691.84        17.66 o                         
  -5   5   8       2184.31       2276.25        32.08 o                         
  -4   5   8         42.70         40.66         4.71 o                         
  -3   5   8         15.14         21.46         4.01 o                         
  -2   5   8        287.11        363.06        11.49 o                         
  -1   5   8         17.16         28.63         4.92 o                         
   0   5   8      16502.36      17674.86       211.68 o                         
   1   5   8          4.23          6.64        11.63 o                         
   2   5   8       4613.31       4476.40        51.94 o                         
   3   5   8       5587.84       5862.88        66.94 o                         
   4   5   8        955.99        920.76        19.74 o                         
   5   5   8       4411.37       4573.40        55.66 o                         
   6   5   8       2028.41       2092.50        34.68 o                         
   7   5   8        104.74        131.25         8.93 o                         
   8   5   8          6.57          5.35         9.08 o                         
   9   5   8         24.19         54.60        11.10 o                         
  10   5   8         40.67         41.79        13.45 o                         
  11   5   8         11.59         11.63        17.69 o                         
 -12   6   8       1621.90       1769.36        52.53 o                         
 -11   6   8        309.87        262.16        21.56 o                         
 -10   6   8        543.01        505.71        28.00 o                         
  -9   6   8        160.84        156.59        11.69 o                         
  -8   6   8       1753.40       1679.72        27.74 o                         
  -7   6   8       2090.87       2015.10        35.19 o                         
  -6   6   8         41.94         56.63         7.53 o                         
  -5   6   8       3158.60       3170.24        41.97 o                         
  -4   6   8       2473.59       2325.22        32.11 o                         
  -3   6   8        575.66        507.60        14.14 o                         
  -2   6   8       5717.17       5486.83        73.27 o                         
  -1   6   8       7225.68       7191.55        92.60 o                         
   0   6   8      12647.67      14122.62       171.77 o                         
   1   6   8       4983.01       5377.82        70.67 o                         
   2   6   8       2713.66       2618.60        33.21 o                         
   3   6   8        164.42        175.61         7.69 o                         
   4   6   8       5596.36       5644.02        66.12 o                         
   5   6   8       1026.73       1050.94        29.02 o                         
   6   6   8       1599.04       1720.24        31.05 o                         
   7   6   8       2536.40       2468.14        45.62 o                         
   8   6   8        550.37        504.26        35.47 o                         
   9   6   8       1680.00       1808.73        42.30 o                         
  10   6   8        853.97        907.51        33.88 o                         
  11   6   8         20.85         18.63        18.87 o                         
 -12   7   8        157.14        148.38        35.01 o                         
 -11   7   8        419.90        393.83        38.80 o                         
 -10   7   8        540.07        551.68        28.34 o                         
  -9   7   8       1451.61       1361.68        32.65 o                         
  -8   7   8       1244.67       1296.53        71.14 o                         
  -7   7   8          0.29         -4.94         7.91 o                         
  -6   7   8          6.42         19.14         8.63 o                         
  -5   7   8        185.65        165.12         9.26 o                         
  -4   7   8        723.84        721.13        19.24 o                         
  -3   7   8        107.94         89.53         6.33 o                         
  -2   7   8        760.87        734.09        18.31 o                         
  -1   7   8         93.94         77.22         6.54 o                         
   0   7   8         79.17         90.72         6.77 o                         
   1   7   8        167.32        149.65        10.31 o                         
   2   7   8       3541.89       3479.31        42.86 o                         
   3   7   8       2724.05       2830.78        37.12 o                         
   4   7   8        235.08        251.24        10.50 o                         
   5   7   8        603.99        555.98        15.51 o                         
   6   7   8         65.71         71.13        11.71 o                         
   7   7   8        422.14        393.27        20.81 o                         
   8   7   8         30.65         39.66        12.39 o                         
   9   7   8         68.94         56.13        14.97 o                         
  10   7   8        414.90        391.36        23.93 o                         
  11   7   8         27.41         63.58        22.37 o                         
 -11   8   8          6.36         67.36        81.38 o                         
 -10   8   8        926.19        937.59       151.97 o                         
  -9   8   8       1072.18       1216.40        77.23 o                         
  -8   8   8         56.24         62.49        12.39 o                         
  -7   8   8        850.79        830.87        22.24 o                         
  -6   8   8       1814.68       1875.86        28.78 o                         
  -5   8   8        200.58        189.66         9.58 o                         
  -4   8   8       2590.13       2725.73        37.86 o                         
  -3   8   8          1.97          9.32         5.03 o                         
  -2   8   8        683.69        653.21        18.54 o                         
  -1   8   8         62.30         71.39         8.97 o                         
   0   8   8       2182.15       2169.37        31.73 o                         
   1   8   8        193.70        193.10         8.75 o                         
   2   8   8       4197.18       4183.61        46.47 o                         
   3   8   8        275.99        264.10        10.42 o                         
   4   8   8        946.37        931.72        21.49 o                         
   5   8   8        665.30        598.04        17.31 o                         
   6   8   8       1032.49       1060.49        24.99 o                         
   7   8   8        813.10        767.59        26.48 o                         
   8   8   8        122.31        156.46        19.49 o                         
   9   8   8        108.80        134.61        18.08 o                         
  10   8   8         23.97         69.00        19.39 o                         
 -11   9   8        485.84        490.16        45.67 o                         
 -10   9   8        678.74        753.52        54.67 o                         
  -9   9   8          3.25          7.00        23.35 o                         
  -8   9   8        768.85        780.22        32.83 o                         
  -7   9   8          1.84         16.56        10.44 o                         
  -6   9   8        763.66        836.30        21.52 o                         
  -5   9   8        385.19        333.30        14.31 o                         
  -4   9   8       1309.30       1272.96        23.47 o                         
  -3   9   8       3264.81       3317.80        44.40 o                         
  -2   9   8        922.40        851.07        18.69 o                         
  -1   9   8       1065.32       1085.91        24.43 o                         
   0   9   8       1348.44       1297.35        23.46 o                         
   1   9   8       1517.87       1576.81        25.00 o                         
   2   9   8         19.39         31.85         5.32 o                         
   3   9   8       5075.37       5161.81        61.30 o                         
   4   9   8       1860.15       1834.52        34.33 o                         
   5   9   8       3132.47       3095.74        46.98 o                         
   6   9   8       1077.44       1010.73        35.02 o                         
   7   9   8        945.39        903.19        29.52 o                         
   8   9   8       2630.11       2702.68        67.16 o                         
   9   9   8         51.59         60.16        18.08 o                         
  10   9   8        354.26        449.27        28.32 o                         
 -10  10   8        165.44        161.15        34.67 o                         
  -9  10   8         82.73        114.43        27.90 o                         
  -8  10   8        211.41        192.74        19.53 o                         
  -7  10   8        511.35        450.22        25.65 o                         
  -6  10   8         35.85         70.82        13.51 o                         
  -5  10   8       1170.39       1153.54        27.58 o                         
  -4  10   8        385.81        458.10        26.60 o                         
  -3  10   8        119.09        137.13         8.04 o                         
  -2  10   8          1.71         -3.26         5.70 o                         
  -1  10   8       1442.10       1464.71        28.04 o                         
   0  10   8       2295.66       2483.64        39.54 o                         
   1  10   8       1247.44       1250.87        25.17 o                         
   2  10   8        233.49        213.60         9.56 o                         
   3  10   8         99.12         95.95         7.75 o                         
   4  10   8          5.73         17.77         8.20 o                         
   5  10   8         20.21         15.45        10.03 o                         
   6  10   8        385.85        385.01        22.59 o                         
   7  10   8        109.67        158.26        16.36 o                         
   8  10   8          3.45         19.16        15.94 o                         
   9  10   8          9.42        -17.89        18.40 o                         
  -9  11   8          3.16        -27.60        28.25 o                         
  -8  11   8        513.69        468.75        33.76 o                         
  -7  11   8        148.96        123.68        15.80 o                         
  -6  11   8        296.23        235.90        16.75 o                         
  -5  11   8        806.49        835.27        49.31 o                         
  -4  11   8         36.57         29.70        12.27 o                         
  -3  11   8        867.99        894.55        19.43 o                         
  -2  11   8        631.72        641.93        15.94 o                         
  -1  11   8        194.78        198.06        11.34 o                         
   0  11   8       2957.88       3035.95        39.98 o                         
   1  11   8        546.56        579.00        17.87 o                         
   2  11   8         39.94         58.27        10.17 o                         
   3  11   8          9.74          5.85         6.67 o                         
   4  11   8        233.65        245.62        12.25 o                         
   5  11   8        570.26        552.14        23.72 o                         
   6  11   8          3.29        -14.46        15.94 o                         
   7  11   8        101.86        125.13        17.10 o                         
   8  11   8        327.22        332.74        39.41 o                         
  -8  12   8          3.39         14.04        29.80 o                         
  -7  12   8       1079.26       1076.62        51.81 o                         
  -6  12   8        757.55        781.39        31.66 o                         
  -5  12   8        276.61        331.11        16.46 o                         
  -4  12   8        421.64        394.68        29.00 o                         
  -3  12   8        720.59        683.69        19.33 o                         
  -2  12   8         93.87         90.66        12.55 o                         
  -1  12   8       3850.69       3737.36        48.24 o                         
   0  12   8        815.92        812.85        18.18 o                         
   1  12   8       6967.65       7086.70        82.67 o                         
   2  12   8        886.40        854.02        28.52 o                         
   3  12   8        145.24        145.64         9.10 o                         
   4  12   8       1399.46       1430.32        28.85 o                         
   5  12   8        431.05        456.14        19.98 o                         
   6  12   8        443.52        497.57        31.15 o                         
   7  12   8        163.72        165.15        23.27 o                         
  -7  13   8        393.71        489.96        71.42 o                         
  -6  13   8          1.40          8.87        22.13 o                         
  -5  13   8        165.84        167.68        22.43 o                         
  -4  13   8         22.26         30.95        13.44 o                         
  -3  13   8        412.49        411.98        18.38 o                         
  -2  13   8        365.62        377.46        18.84 o                         
  -1  13   8         42.86         46.25        12.77 o                         
   0  13   8        558.57        591.82        40.84 o                         
   1  13   8          1.14         18.08         9.65 o                         
   2  13   8         17.07         26.04         8.31 o                         
   3  13   8          1.33         -9.20         9.20 o                         
   4  13   8        105.07        108.80        14.58 o                         
   5  13   8        136.76        131.61        16.00 o                         
   6  13   8          0.94        -15.78        15.78 o                         
  -6  14   8        258.89        264.08        63.11 o                         
  -5  14   8        219.33        142.84        58.13 o                         
  -4  14   8        158.26        114.60        48.17 o                         
  -3  14   8         42.03          9.97        41.52 o                         
  -2  14   8        621.08        732.68       114.60 o                         
  -1  14   8       1546.31       1646.85        69.87 o                         
   0  14   8         75.79         27.32        18.22 o                         
   1  14   8        244.32        302.28        49.83 o                         
   2  14   8         13.69         16.61        29.90 o                         
   3  14   8         15.92         -3.27        18.10 o                         
   4  14   8        187.58        223.73        30.73 o                         
   5  14   8         16.46        -18.31        30.73 o                         
  -4  15   8         94.23        126.23        54.81 o                         
  -3  15   8        547.24        450.10        63.11 o                         
  -2  15   8         80.75        131.21        53.15 o                         
  -1  15   8        152.27         73.08        51.49 o                         
   0  15   8        702.88        662.70        69.76 o                         
   1  15   8          2.73        -43.18        43.18 o                         
   2  15   8       1079.84       1295.50        93.01 o                         
 -13   1   9        106.80        143.60        21.43 o                         
 -12   1   9        517.76        521.75        47.32 o                         
 -11   1   9        248.47        220.52        18.87 o                         
 -10   1   9          0.49         20.29        12.27 o                         
  -9   1   9        233.39        221.20        12.92 o                         
  -8   1   9       3194.48       3085.42        46.89 o                         
  -7   1   9        162.35        183.44         9.05 o                         
  -6   1   9       8541.95       8530.27        95.58 o                         
  -5   1   9       1245.27       1134.84        20.74 o                         
  -4   1   9        623.27        654.95        40.97 o                         
  -3   1   9       7364.45       7696.19       108.12 o                         
  -2   1   9        291.68        185.03         8.92 o                         
  -1   1   9       5443.40       5474.57        79.24 o                         
   0   1   9        624.68        538.15        10.29 o                         
   1   1   9         77.53         55.46         3.91 o                         
   2   1   9       6126.49       6506.33        71.58 o                         
   3   1   9        401.10        269.34         9.08 o                         
   4   1   9       4139.04       3960.26        47.07 o                         
   5   1   9       4786.59       4689.51        81.27 o                         
   6   1   9         22.88         25.93         5.83 o                         
   7   1   9        550.98        544.00        15.60 o                         
   8   1   9        246.48        271.56        12.68 o                         
   9   1   9        951.87        849.41        25.37 o                         
  10   1   9       1420.36       1502.76        39.05 o                         
  11   1   9         19.18         38.20        17.62 o                         
  12   1   9         36.49         37.59        22.22 o                         
 -13   2   9        486.34        444.79        30.36 o                         
 -12   2   9        349.46        310.95        23.93 o                         
 -11   2   9        211.01        238.65        20.18 o                         
 -10   2   9       1332.41       1317.34        37.18 o                         
  -9   2   9        252.78        318.02        17.25 o                         
  -8   2   9          5.46          6.96         7.39 o                         
  -7   2   9       1056.16       1031.14        19.28 o                         
  -6   2   9       1047.21       1159.94        19.54 o                         
  -5   2   9       3679.78       3830.77        52.76 o                         
  -4   2   9       2392.11       2277.98        38.44 o                         
  -3   2   9       1592.49       1591.02        29.30 o                         
  -2   2   9       3825.75       3712.83        69.07 o                         
  -1   2   9       4087.96       4255.19        63.77 o                         
   0   2   9        883.69        802.72        16.52 o                         
   1   2   9       7057.76       6837.85       121.55 o                         
   2   2   9         73.38         45.48         3.43 o                         
   3   2   9       2261.49       2115.95        30.56 o                         
   4   2   9       2893.17       2934.91        42.36 o                         
   5   2   9         36.94         31.31         5.89 o                         
   6   2   9       4300.03       4350.54        53.40 o                         
   7   2   9        637.34        654.81        17.13 o                         
   8   2   9       5868.14       5980.82        72.71 o                         
   9   2   9       1416.50       1398.08        36.44 o                         
  10   2   9        208.09        153.03        18.68 o                         
  11   2   9        620.32        568.03        35.23 o                         
  12   2   9       1304.70       1496.47        82.21 o                         
 -13   3   9         11.14          2.76        36.15 o                         
 -12   3   9        428.95        491.57        68.89 o                         
 -11   3   9         51.16         63.54        23.20 o                         
 -10   3   9        595.35        560.42        28.14 o                         
  -9   3   9        860.82        856.64        23.75 o                         
  -8   3   9       1140.37       1029.65        21.51 o                         
  -7   3   9        662.41        658.53        18.02 o                         
  -6   3   9       1145.34       1108.30        21.85 o                         
  -5   3   9        795.71        706.50        26.67 o                         
  -4   3   9        838.04        963.96        24.03 o                         
  -3   3   9        448.62        464.39        12.18 o                         
  -2   3   9         67.76         21.18         5.37 o                         
  -1   3   9       5346.87       5361.09       100.41 o                         
   0   3   9        279.24        359.59        16.44 o                         
   1   3   9        173.60        162.86        10.20 o                         
   2   3   9        793.32        841.35        16.53 o                         
   3   3   9        531.86        405.03        10.30 o                         
   4   3   9        239.14        257.73        12.55 o                         
   5   3   9       1319.22       1231.76        23.17 o                         
   6   3   9         86.18         94.02         7.20 o                         
   7   3   9        132.56        116.07         8.81 o                         
   8   3   9         83.20         74.22        10.15 o                         
   9   3   9         82.12         70.01        13.02 o                         
  10   3   9        223.78        237.00        17.90 o                         
  11   3   9         24.45         13.26        15.49 o                         
  12   3   9        306.32        343.27        26.97 o                         
 -12   4   9        248.22        288.13        45.60 o                         
 -11   4   9         85.51        110.49        17.52 o                         
 -10   4   9        552.28        601.83        28.77 o                         
  -9   4   9        238.01        252.62        15.57 o                         
  -8   4   9       2307.61       2344.87        34.55 o                         
  -7   4   9        238.83        247.58        14.15 o                         
  -6   4   9        250.33        210.57        10.45 o                         
  -5   4   9       2533.85       2396.21        40.27 o                         
  -4   4   9       3819.57       3530.45        49.27 o                         
  -3   4   9        756.56        614.84        13.62 o                         
  -2   4   9         38.00         38.51         6.02 o                         
  -1   4   9       8046.80       8425.33       379.83 o                         
   0   4   9       8699.83       8878.50       433.91 o                         
   1   4   9       3100.77       2814.98       154.30 o                         
   2   4   9       3458.14       3302.00        45.75 o                         
   3   4   9       7488.92       7723.59        85.70 o                         
   4   4   9       5671.62       5745.85        66.10 o                         
   5   4   9        445.14        468.06        12.73 o                         
   6   4   9      10821.50      10955.00       122.17 o                         
   7   4   9        389.43        356.62        14.93 o                         
   8   4   9        130.30        134.23        10.45 o                         
   9   4   9       1108.96       1124.48        27.95 o                         
  10   4   9        266.41        275.66        17.18 o                         
  11   4   9         74.69         57.82        17.90 o                         
 -12   5   9         65.91        100.48        23.05 o                         
 -11   5   9        815.58        847.51        36.52 o                         
 -10   5   9        121.86        136.56        16.78 o                         
  -9   5   9         50.88         56.82        10.00 o                         
  -8   5   9        845.29        720.05        23.00 o                         
  -7   5   9          5.42          7.81         8.71 o                         
  -6   5   9         85.56         74.58         9.35 o                         
  -5   5   9         77.30         82.45         8.08 o                         
  -4   5   9       3878.31       4055.15        56.11 o                         
  -3   5   9      10698.50      10872.27       133.90 o                         
  -2   5   9         49.92        111.38         7.34 o                         
  -1   5   9      16761.56      17990.63       215.62 o                         
   0   5   9       3460.26       3315.95        46.02 o                         
   1   5   9        627.19        738.57        20.77 o                         
   2   5   9       8694.69       8481.87       188.22 o                         
   3   5   9       3326.16       3348.17        41.29 o                         
   4   5   9        842.63        793.36        15.27 o                         
   5   5   9        261.85        289.18        11.66 o                         
   6   5   9        166.12        128.73         9.52 o                         
   7   5   9        310.87        297.58        16.27 o                         
   8   5   9        597.74        603.22        27.33 o                         
   9   5   9         27.85         22.25        11.15 o                         
  10   5   9       2511.56       2629.85        47.00 o                         
  11   5   9        237.56        210.20        22.34 o                         
 -12   6   9          3.32         34.19        22.07 o                         
 -11   6   9          3.06          7.00        17.11 o                         
 -10   6   9        546.38        584.83        55.63 o                         
  -9   6   9        618.83        563.67        26.67 o                         
  -8   6   9       1259.54       1167.89        50.04 o                         
  -7   6   9        234.61        226.41        14.86 o                         
  -6   6   9         11.51         17.53         6.69 o                         
  -5   6   9       3694.36       3646.42        47.33 o                         
  -4   6   9         26.07         26.62         6.96 o                         
  -3   6   9       1827.37       1804.67        28.81 o                         
  -2   6   9        287.26        313.65        12.33 o                         
  -1   6   9        848.42        889.00        18.95 o                         
   0   6   9        336.95        269.68        11.08 o                         
   1   6   9       1181.55       1158.13        21.34 o                         
   2   6   9          0.39         -0.52         4.87 o                         
   3   6   9        795.23        843.38        21.89 o                         
   4   6   9       2458.35       2161.88        39.80 o                         
   5   6   9        103.97         84.26         7.85 o                         
   6   6   9        343.96        313.70        15.18 o                         
   7   6   9         20.72         14.95         9.77 o                         
   8   6   9        424.14        426.94        23.24 o                         
   9   6   9        227.52        256.11        17.83 o                         
  10   6   9         20.77         44.41        17.11 o                         
  11   6   9          8.33         29.52        19.47 o                         
 -12   7   9        362.48        287.62        38.54 o                         
 -11   7   9        627.63        707.54        51.08 o                         
 -10   7   9        299.99        260.76        29.47 o                         
  -9   7   9        202.93        225.79        19.10 o                         
  -8   7   9         73.82         78.89        14.68 o                         
  -7   7   9          6.35         22.39         9.18 o                         
  -6   7   9        736.57        830.75        26.61 o                         
  -5   7   9       1266.77       1141.88        24.99 o                         
  -4   7   9       3263.11       3308.46        43.54 o                         
  -3   7   9       3163.08       3003.90        40.00 o                         
  -2   7   9         16.40         23.88         6.44 o                         
  -1   7   9       2240.66       2167.54        31.50 o                         
   0   7   9        991.44        923.48        17.75 o                         
   1   7   9        294.68        279.19        13.95 o                         
   2   7   9       3237.27       3360.86        42.07 o                         
   3   7   9       1000.50        963.78        17.42 o                         
   4   7   9        101.36        111.32        10.07 o                         
   5   7   9        675.20        749.47        19.48 o                         
   6   7   9          8.05          9.39         9.02 o                         
   7   7   9       1456.90       1387.54        32.86 o                         
   8   7   9         45.19         62.97        13.59 o                         
   9   7   9         27.03         41.45        15.75 o                         
  10   7   9        928.81       1079.37        55.15 o                         
 -11   8   9        224.24        228.86        49.83 o                         
 -10   8   9        534.73        595.14        41.43 o                         
  -9   8   9        619.39        574.67        42.28 o                         
  -8   8   9       1036.52       1136.06        35.89 o                         
  -7   8   9       5365.12       5371.39        69.13 o                         
  -6   8   9         22.17         21.87         8.01 o                         
  -5   8   9         80.11         51.33        14.63 o                         
  -4   8   9       6392.59       6553.18        86.14 o                         
  -3   8   9       2049.94       2062.31        30.45 o                         
  -2   8   9       1845.38       1855.91        33.83 o                         
  -1   8   9         12.83         13.53         5.95 o                         
   0   8   9       2090.21       2028.37        30.49 o                         
   1   8   9        115.77         92.22         8.68 o                         
   2   8   9         45.73         51.33         5.84 o                         
   3   8   9       8627.50       8910.99       101.05 o                         
   4   8   9         14.09         14.00         6.59 o                         
   5   8   9       1664.53       1817.57        31.58 o                         
   6   8   9       1087.08       1117.36        28.37 o                         
   7   8   9        545.33        489.62        24.66 o                         
   8   8   9          6.27         -0.95        13.80 o                         
   9   8   9        825.51        866.40        34.45 o                         
  10   8   9         20.27         20.21        25.77 o                         
 -10   9   9         97.15        150.03        50.66 o                         
  -9   9   9         65.69         78.58        25.48 o                         
  -8   9   9        223.61        223.57        19.91 o                         
  -7   9   9        316.47        351.96        17.63 o                         
  -6   9   9        575.07        488.40        30.21 o                         
  -5   9   9        122.12        117.68        15.26 o                         
  -4   9   9        635.97        617.68        17.45 o                         
  -3   9   9        336.42        326.29        21.58 o                         
  -2   9   9         27.41         28.42         6.99 o                         
  -1   9   9        145.06        129.69        10.55 o                         
   0   9   9       5407.50       5305.52        71.74 o                         
   1   9   9       2217.51       2266.59        36.61 o                         
   2   9   9        533.14        584.63        22.30 o                         
   3   9   9          0.36         14.84         6.11 o                         
   4   9   9        894.05        901.79        22.71 o                         
   5   9   9        144.72        158.40        11.72 o                         
   6   9   9         58.74         84.14        11.96 o                         
   7   9   9         24.71         14.20        14.17 o                         
   8   9   9        429.74        475.42        29.16 o                         
   9   9   9         31.54         42.27        18.43 o                         
 -10  10   9        813.10        935.12        63.45 o                         
  -9  10   9        738.99        766.06        54.06 o                         
  -8  10   9        162.76        165.09        20.72 o                         
  -7  10   9        186.70        212.26        15.84 o                         
  -6  10   9        144.90        157.42        13.96 o                         
  -5  10   9       1635.82       1684.86        34.22 o                         
  -4  10   9        189.55        200.43        16.30 o                         
  -3  10   9        592.02        582.60        21.22 o                         
  -2  10   9       3896.48       3879.15        49.07 o                         
  -1  10   9         74.17         82.45         9.73 o                         
   0  10   9       1976.01       1870.99        38.90 o                         
   1  10   9       3213.65       3356.48        50.29 o                         
   2  10   9        309.76        272.09        10.08 o                         
   3  10   9         20.90         20.25         7.02 o                         
   4  10   9        210.12        185.18        15.86 o                         
   5  10   9        320.24        305.27        16.36 o                         
   6  10   9         61.38         76.88        13.03 o                         
   7  10   9         44.48         55.18        14.78 o                         
   8  10   9        133.32        130.16        22.85 o                         
   9  10   9        719.01        782.57        46.52 o                         
  -9  11   9        397.67        367.19        40.31 o                         
  -8  11   9          5.59        -24.91        38.20 o                         
  -7  11   9        432.92        483.98        34.21 o                         
  -6  11   9       2250.04       2026.53        44.98 o                         
  -5  11   9        360.12        361.51        42.60 o                         
  -4  11   9        499.34        499.07        23.08 o                         
  -3  11   9        316.31        298.26        13.43 o                         
  -2  11   9          2.36          2.65         7.01 o                         
  -1  11   9         23.66         13.76        14.62 o                         
   0  11   9       1936.80       1880.16        28.23 o                         
   1  11   9          7.34         25.76         9.70 o                         
   2  11   9       1666.21       1523.44        23.09 o                         
   3  11   9        160.54        167.64         9.22 o                         
   4  11   9       1123.02       1072.23        27.51 o                         
   5  11   9       1500.38       1534.60        34.68 o                         
   6  11   9        532.41        518.21        26.62 o                         
   7  11   9        521.01        581.14        30.94 o                         
   8  11   9        672.33        667.99        36.41 o                         
  -8  12   9        225.45        284.01        66.44 o                         
  -7  12   9         23.05         45.91        39.86 o                         
  -6  12   9          1.26         21.46        13.24 o                         
  -5  12   9        195.13        168.37        13.56 o                         
  -4  12   9          9.79         11.07         9.63 o                         
  -3  12   9          7.68          6.41         9.11 o                         
  -2  12   9          3.82          9.63         7.77 o                         
  -1  12   9          2.09         11.12         9.42 o                         
   0  12   9         29.04         26.60        11.80 o                         
   1  12   9        625.32        688.53        17.67 o                         
   2  12   9        115.95        101.75         9.26 o                         
   3  12   9        437.30        440.22        16.02 o                         
   4  12   9        130.12         99.47        11.06 o                         
   5  12   9          6.41         13.80        11.99 o                         
   6  12   9          9.85         14.65        24.20 o                         
   7  12   9         63.72         37.75        21.51 o                         
  -7  13   9       1079.51       1002.92        97.99 o                         
  -6  13   9         95.29         98.19        26.25 o                         
  -5  13   9         52.19         85.65        25.74 o                         
  -4  13   9       1286.84       1249.83        95.50 o                         
  -3  13   9        206.40        196.10        17.28 o                         
  -2  13   9        222.50        195.83        11.91 o                         
  -1  13   9       1112.58       1082.85        28.49 o                         
   0  13   9       1168.45       1286.93        40.51 o                         
   1  13   9        309.62        306.90        13.41 o                         
   2  13   9       1106.53       1137.05        24.05 o                         
   3  13   9          7.74         -2.19        11.36 o                         
   4  13   9        128.62        115.10        14.97 o                         
   5  13   9        314.09        361.62        28.69 o                         
   6  13   9         44.01         21.59        19.97 o                         
  -5  14   9         10.38        -53.15        53.15 o                         
  -4  14   9         89.02         29.90        48.17 o                         
  -3  14   9          1.02         31.56        21.13 o                         
  -2  14   9        641.55        694.35        75.58 o                         
  -1  14   9         38.65         59.52        19.10 o                         
   0  14   9        479.98        540.23        72.25 o                         
   1  14   9        580.49        514.90        95.50 o                         
   2  14   9         27.42         -0.33        13.29 o                         
   3  14   9        360.80        390.31        41.52 o                         
   4  14   9        223.30        270.17        70.59 o                         
  -3  15   9         17.42        106.30        49.83 o                         
  -2  15   9          8.98         73.08        54.81 o                         
  -1  15   9         14.91        -36.54        46.51 o                         
   0  15   9        200.60        136.19        54.81 o                         
   1  15   9          0.07        -33.22        48.17 o                         
   2  15   9        133.62        116.26        49.83 o                         
 -13   0  10       1933.94       2018.47        73.29 o                         
 -12   0  10         22.03        -11.63        23.88 o                         
 -11   0  10       1161.13       1226.87        49.41 o                         
 -10   0  10        277.18        268.19        24.33 o                         
  -9   0  10        287.02        299.76        45.62 o                         
  -8   0  10       1412.83       1278.51        31.29 o                         
  -7   0  10       2680.43       2694.02        47.95 o                         
  -6   0  10       3924.36       3693.12        59.88 o                         
  -5   0  10      10566.84      10719.57       303.94 o                         
  -4   0  10         30.22         31.72        10.80 o                         
  -3   0  10       3207.02       3156.17        65.61 o                         
  -2   0  10      30659.58      33327.53       780.62 o                         
  -1   0  10         85.71        110.96         8.22 o                         
   0   0  10       8447.07       7790.71       133.89 o                         
   1   0  10       1353.88       1373.16        28.76 o                         
   2   0  10        549.48        535.84        17.00 o                         
   3   0  10       2083.22       2113.48        43.45 o                         
   4   0  10       1096.99       1022.43        27.01 o                         
   5   0  10       4298.83       4118.82        79.27 o                         
   6   0  10       3054.67       3227.41        54.30 o                         
   7   0  10        462.24        491.39        20.52 o                         
   8   0  10         22.06         17.87        11.46 o                         
   9   0  10       3869.17       3965.57        86.69 o                         
  10   0  10          6.12         19.93        23.25 o                         
  11   0  10        658.23        755.71        58.13 o                         
  12   0  10         86.89        154.46        33.22 o                         
 -13   1  10         19.57          3.37        20.28 o                         
 -12   1  10        615.88        549.96        27.58 o                         
 -11   1  10         28.91         10.16        16.01 o                         
 -10   1  10        618.72        593.55        30.50 o                         
  -9   1  10        575.52        627.20        21.30 o                         
  -8   1  10         29.90         30.46         7.05 o                         
  -7   1  10         29.21         17.23         5.92 o                         
  -6   1  10       1981.61       1853.84        27.05 o                         
  -5   1  10       1268.60       1360.31        27.05 o                         
  -4   1  10       1085.26       1118.85        20.13 o                         
  -3   1  10        120.21        133.48         7.40 o                         
  -2   1  10      10458.07      11208.17       181.54 o                         
  -1   1  10       3484.65       4009.77        60.37 o                         
   0   1  10       1716.04       1678.06        24.15 o                         
   1   1  10       1267.28       1179.41        18.04 o                         
   2   1  10       7023.60       6987.31        76.93 o                         
   3   1  10        225.40        297.06        10.38 o                         
   4   1  10        336.90        328.97        10.90 o                         
   5   1  10        528.11        491.42        12.57 o                         
   6   1  10          1.09          2.44         5.25 o                         
   7   1  10        129.61        119.28        15.08 o                         
   8   1  10        389.11        373.38        16.06 o                         
   9   1  10        107.97        112.61        12.53 o                         
  10   1  10        313.62        252.04        18.84 o                         
  11   1  10         14.20         16.61        18.18 o                         
  12   1  10        579.58        733.89        43.45 o                         
 -13   2  10        964.96       1057.32        87.14 o                         
 -12   2  10         38.47         27.53        21.31 o                         
 -11   2  10       1403.07       1405.49        71.94 o                         
 -10   2  10         49.02         61.12        14.97 o                         
  -9   2  10        382.17        345.53        22.06 o                         
  -8   2  10        645.66        684.02        20.08 o                         
  -7   2  10       4076.59       3973.49        50.04 o                         
  -6   2  10          8.27          7.31         9.11 o                         
  -5   2  10         69.25         97.83        10.53 o                         
  -4   2  10       1058.79       1012.02        21.73 o                         
  -3   2  10          3.26          2.82         4.12 o                         
  -2   2  10       3882.99       4198.13        55.78 o                         
  -1   2  10         39.06         10.84         3.93 o                         
   0   2  10       5112.29       5287.49        77.15 o                         
   1   2  10         33.77         26.57         7.05 o                         
   2   2  10         68.71         57.63         4.27 o                         
   3   2  10         29.01         48.02         4.59 o                         
   4   2  10       4933.78       4940.45       133.77 o                         
   5   2  10         21.03         21.69         6.33 o                         
   6   2  10        134.17        154.59        10.26 o                         
   7   2  10         43.52         32.01         7.29 o                         
   8   2  10       2307.99       2289.85        55.29 o                         
   9   2  10        216.24        163.30        21.10 o                         
  10   2  10        813.69        759.75        35.81 o                         
  11   2  10        665.12        766.44        44.01 o                         
  12   2  10        207.48        181.55        26.94 o                         
 -13   3  10         62.08         96.44        32.86 o                         
 -12   3  10        289.34        293.75        25.66 o                         
 -11   3  10        535.13        527.39        37.01 o                         
 -10   3  10        282.58        281.84        20.09 o                         
  -9   3  10       4270.15       4268.91        63.49 o                         
  -8   3  10        320.94        319.23        17.26 o                         
  -7   3  10       4143.47       4156.06        59.24 o                         
  -6   3  10       4316.16       4341.65        59.72 o                         
  -5   3  10        417.80        344.76        19.74 o                         
  -4   3  10      12144.12      12604.10       153.73 o                         
  -3   3  10       1073.61        983.47        18.56 o                         
  -2   3  10       4244.90       4462.33        84.99 o                         
  -1   3  10       2604.84       2547.58        42.18 o                         
   0   3  10         41.21         25.30         7.57 o                         
   1   3  10       3208.59       3177.33        52.84 o                         
   2   3  10       1304.78       1280.57        22.12 o                         
   3   3  10       4867.96       4819.56        54.26 o                         
   4   3  10       2419.39       2351.00        41.28 o                         
   5   3  10       1185.57       1138.47        25.87 o                         
   6   3  10        629.02        585.14        17.87 o                         
   7   3  10       4096.19       4137.12        59.84 o                         
   8   3  10       2553.10       2733.36        56.23 o                         
   9   3  10       1712.13       1738.77        39.92 o                         
  10   3  10        771.13        757.98        31.91 o                         
  11   3  10        153.27        145.94        24.39 o                         
 -12   4  10        327.12        362.59        65.11 o                         
 -11   4  10          2.35        -14.31        24.03 o                         
 -10   4  10       1179.58       1155.39        37.05 o                         
  -9   4  10        477.63        445.32        27.84 o                         
  -8   4  10       3071.59       3086.97        56.64 o                         
  -7   4  10        585.68        604.96        24.21 o                         
  -6   4  10        205.27        187.69        10.79 o                         
  -5   4  10        685.68        603.71        39.03 o                         
  -4   4  10        388.21        469.74        13.38 o                         
  -3   4  10       2602.31       2369.23        35.54 o                         
  -2   4  10         33.68         25.69         6.02 o                         
  -1   4  10        628.51        602.99        24.05 o                         
   0   4  10          8.71         -6.64         7.05 o                         
   1   4  10        163.17        123.56         9.77 o                         
   2   4  10        770.86        701.02        18.49 o                         
   3   4  10       1879.20       1977.23        31.16 o                         
   4   4  10        174.17        212.55         9.52 o                         
   5   4  10        184.59        192.41         9.14 o                         
   6   4  10       1243.57       1187.22        22.15 o                         
   7   4  10         60.84         78.56         9.52 o                         
   8   4  10        740.36        858.78        27.12 o                         
   9   4  10         66.63         86.24        14.86 o                         
  10   4  10        170.31        183.37        16.45 o                         
  11   4  10         96.07         89.81        19.84 o                         
 -12   5  10          6.89          3.24        35.25 o                         
 -11   5  10         37.22         19.02        17.56 o                         
 -10   5  10          2.12          1.72        14.08 o                         
  -9   5  10        284.41        230.77        33.30 o                         
  -8   5  10        768.15        693.84        25.16 o                         
  -7   5  10        419.94        462.02        17.22 o                         
  -6   5  10       1577.75       1491.34        27.69 o                         
  -5   5  10        218.94        251.87        12.38 o                         
  -4   5  10       6215.27       6028.31        79.36 o                         
  -3   5  10       2440.94       2525.07        37.67 o                         
  -2   5  10        921.78        951.02        24.42 o                         
  -1   5  10       1672.82       1811.90        32.36 o                         
   0   5  10        123.63         85.47         6.04 o                         
   1   5  10       1183.22       1255.05        30.01 o                         
   2   5  10        222.84        190.79         9.45 o                         
   3   5  10        752.59        658.89        15.95 o                         
   4   5  10          5.83          7.13         4.82 o                         
   5   5  10        697.17        700.68        16.29 o                         
   6   5  10         26.97         16.65         7.53 o                         
   7   5  10       2863.84       2854.29        49.38 o                         
   8   5  10       1139.05       1115.34        30.94 o                         
   9   5  10         27.52          7.26        13.02 o                         
  10   5  10         64.58         73.14        16.36 o                         
  11   5  10        207.07        208.60        23.51 o                         
 -12   6  10         34.97         76.81        36.54 o                         
 -11   6  10       1074.09       1177.00        58.16 o                         
 -10   6  10       1503.69       1611.85        69.76 o                         
  -9   6  10         82.44         60.48        15.13 o                         
  -8   6  10       3755.80       3590.95        65.61 o                         
  -7   6  10       1083.56       1156.70        26.02 o                         
  -6   6  10         18.14         22.21         7.41 o                         
  -5   6  10        950.48        864.53        31.40 o                         
  -4   6  10        116.06        103.13         9.11 o                         
  -3   6  10       2951.06       2870.73        37.49 o                         
  -2   6  10       4314.79       4418.29        61.52 o                         
  -1   6  10       3910.73       3946.66        55.46 o                         
   0   6  10      12898.39      13086.58       170.69 o                         
   1   6  10       2260.48       2330.55        44.81 o                         
   2   6  10        664.99        665.39        17.50 o                         
   3   6  10       4645.13       4666.98        63.72 o                         
   4   6  10       1523.63       1502.27        31.40 o                         
   5   6  10        280.57        322.35        14.38 o                         
   6   6  10       1314.31       1179.13        28.05 o                         
   7   6  10         63.75         38.41        10.75 o                         
   8   6  10        372.06        295.46        17.46 o                         
   9   6  10         92.49         85.88        15.84 o                         
  10   6  10        359.11        377.32        23.86 o                         
  11   6  10        608.75        542.66        31.24 o                         
 -11   7  10         11.07        -37.37        37.37 o                         
 -10   7  10          2.94         10.16        24.26 o                         
  -9   7  10          3.00          2.46        16.72 o                         
  -8   7  10          9.98         26.93        15.35 o                         
  -7   7  10       1030.89        998.66        31.99 o                         
  -6   7  10       1662.10       1626.39        30.68 o                         
  -5   7  10        987.39        887.70        44.44 o                         
  -4   7  10       1052.01       1089.64        20.48 o                         
  -3   7  10       2403.33       2398.84        37.64 o                         
  -2   7  10        809.12        786.54        19.83 o                         
  -1   7  10       1035.61        946.56        18.76 o                         
   0   7  10       1149.12       1126.76        23.52 o                         
   1   7  10        616.55        620.92        20.86 o                         
   2   7  10       1812.65       1792.34        38.80 o                         
   3   7  10       1374.93       1265.91        20.41 o                         
   4   7  10        253.06        241.01        11.45 o                         
   5   7  10        445.70        406.91        15.71 o                         
   6   7  10       1691.79       1656.06        34.41 o                         
   7   7  10        217.11        207.19        14.87 o                         
   8   7  10        408.76        422.39        27.53 o                         
   9   7  10        282.93        264.31        19.63 o                         
  10   7  10        570.29        580.47        31.64 o                         
 -11   8  10         73.69         95.07        34.27 o                         
 -10   8  10         67.45         53.86        27.90 o                         
  -9   8  10          6.81          5.68        30.73 o                         
  -8   8  10          8.03          0.30        12.47 o                         
  -7   8  10         56.58         39.42        11.61 o                         
  -6   8  10       1241.46       1097.44        26.10 o                         
  -5   8  10       3679.46       3577.67       120.08 o                         
  -4   8  10        522.33        549.31        21.34 o                         
  -3   8  10         18.92         19.18        11.48 o                         
  -2   8  10       2287.19       2454.36        41.32 o                         
  -1   8  10         12.22          8.78         6.26 o                         
   0   8  10        259.94        286.30        17.83 o                         
   1   8  10       2619.21       2502.20        40.08 o                         
   2   8  10        763.54        833.76        34.45 o                         
   3   8  10          5.44          0.45         7.02 o                         
   4   8  10        139.84        127.87         8.59 o                         
   5   8  10       5888.16       5947.40        88.82 o                         
   6   8  10       1945.90       1916.41        38.62 o                         
   7   8  10         88.17         67.36        12.68 o                         
   8   8  10          4.12         21.81        17.50 o                         
   9   8  10        315.24        332.42        21.99 o                         
  10   8  10          5.28         21.93        20.57 o                         
 -10   9  10        396.86        457.62        39.49 o                         
  -9   9  10        922.59        890.10        53.03 o                         
  -8   9  10        458.35        445.91        28.76 o                         
  -7   9  10       1291.87       1354.40        39.92 o                         
  -6   9  10       1839.83       1772.81        35.50 o                         
  -5   9  10        356.27        395.94        17.04 o                         
  -4   9  10        768.62        758.06        19.63 o                         
  -3   9  10         20.84         16.70         6.54 o                         
  -2   9  10        345.84        363.39        17.02 o                         
  -1   9  10       3364.88       3353.01        50.40 o                         
   0   9  10         25.20         21.10         7.79 o                         
   1   9  10        181.09        170.15        10.89 o                         
   2   9  10       4904.61       4978.07       148.53 o                         
   3   9  10        437.35        390.04        13.79 o                         
   4   9  10       1223.51       1220.64        26.22 o                         
   5   9  10       1354.84       1300.27        29.28 o                         
   6   9  10       1164.79       1084.79        29.33 o                         
   7   9  10        537.81        538.48        32.02 o                         
   8   9  10        165.33        182.85        18.43 o                         
   9   9  10        641.14        637.52        37.13 o                         
 -10  10  10        418.16        354.87        41.07 o                         
  -9  10  10         13.09        -34.88        38.20 o                         
  -8  10  10        319.47        279.36        23.45 o                         
  -7  10  10          0.65        -14.65        18.36 o                         
  -6  10  10          1.99         28.00        13.19 o                         
  -5  10  10       2434.25       2259.11        41.15 o                         
  -4  10  10         20.93         16.07        10.94 o                         
  -3  10  10       1222.96       1197.60        22.19 o                         
  -2  10  10          6.79          6.80         4.36 o                         
  -1  10  10       1388.54       1270.09        27.44 o                         
   0  10  10        258.81        273.33        14.72 o                         
   1  10  10        613.02        670.31        20.04 o                         
   2  10  10       1543.56       1497.70        23.81 o                         
   3  10  10        371.32        393.29        23.16 o                         
   4  10  10          0.44         -4.66         9.47 o                         
   5  10  10          1.84         -5.67        11.52 o                         
   6  10  10        323.57        334.84        26.07 o                         
   7  10  10         17.79         30.06        27.44 o                         
   8  10  10         13.38         14.94        19.18 o                         
  -9  11  10       1278.80       1106.16       107.96 o                         
  -8  11  10          7.16          1.66        46.51 o                         
  -7  11  10         14.96         -2.85        21.78 o                         
  -6  11  10        387.70        354.55        25.65 o                         
  -5  11  10        669.82        698.55        48.43 o                         
  -4  11  10          4.18         10.99         8.87 o                         
  -3  11  10         71.49         70.39         8.30 o                         
  -2  11  10         23.78         20.64        10.56 o                         
  -1  11  10       1180.38       1197.71        51.06 o                         
   0  11  10        185.85        194.18        12.54 o                         
   1  11  10       1494.63       1457.49        26.18 o                         
   2  11  10        316.00        324.65        14.87 o                         
   3  11  10         70.36         69.95         8.62 o                         
   4  11  10        589.97        592.88        21.74 o                         
   5  11  10        177.38        203.74        15.92 o                         
   6  11  10          2.69         -5.70        14.56 o                         
   7  11  10        276.78        266.16        21.36 o                         
   8  11  10          2.17        -13.29        22.31 o                         
  -8  12  10        500.79        609.55        78.06 o                         
  -7  12  10         36.18         58.13        48.17 o                         
  -6  12  10        486.85        405.76        20.45 o                         
  -5  12  10       1737.27       1827.28        37.19 o                         
  -4  12  10        669.73        702.33        21.96 o                         
  -3  12  10       1952.27       1929.98        32.15 o                         
  -2  12  10        723.12        711.88        18.43 o                         
  -1  12  10          3.88         11.24         6.68 o                         
   0  12  10        536.57        571.78        38.60 o                         
   1  12  10       1794.74       1811.35        28.90 o                         
   2  12  10       1000.10       1069.25        30.19 o                         
   3  12  10       1023.74       1061.47        32.36 o                         
   4  12  10        425.73        408.57        19.36 o                         
   5  12  10        370.90        395.00        22.65 o                         
   6  12  10        929.18        912.54        66.44 o                         
   7  12  10        480.35        480.16        40.69 o                         
  -7  13  10         56.03        103.62        43.18 o                         
  -6  13  10         94.28         56.79        27.35 o                         
  -5  13  10         62.97         98.93        49.83 o                         
  -4  13  10          3.42        -16.51        19.24 o                         
  -3  13  10         16.37         -3.49        26.66 o                         
  -2  13  10         95.13         79.63        18.91 o                         
  -1  13  10         38.45         47.15        10.04 o                         
   0  13  10         18.60         12.00        20.38 o                         
   1  13  10        810.10        784.95        20.60 o                         
   2  13  10        486.61        492.98        21.82 o                         
   3  13  10         11.48        -10.98        12.24 o                         
   4  13  10        159.15        197.76        16.28 o                         
   5  13  10         16.85         16.56        18.18 o                         
  -5  14  10         81.33          3.32        61.45 o                         
  -4  14  10        124.69        139.52        51.49 o                         
  -3  14  10        643.57        664.26        40.58 o                         
  -2  14  10          2.26         17.66        19.16 o                         
  -1  14  10          7.39         47.72        24.91 o                         
   0  14  10        173.67        189.93        22.13 o                         
   1  14  10        634.19        683.15        58.96 o                         
   2  14  10        600.68        565.63        49.00 o                         
   3  14  10        286.73        269.07        33.22 o                         
  -2  15  10         86.10         33.22        51.49 o                         
  -1  15  10        995.20        876.95        96.33 o                         
   0  15  10         64.85          1.66        46.51 o                         
   1  15  10        311.99        207.61        54.81 o                         
 -13   1  11        124.21        127.14        23.41 o                         
 -12   1  11       1319.44       1278.06        43.15 o                         
 -11   1  11         27.23         18.74        14.69 o                         
 -10   1  11        926.39        921.52        56.10 o                         
  -9   1  11         17.02         20.87         9.93 o                         
  -8   1  11         26.80         19.27         8.04 o                         
  -7   1  11       1839.79       1774.49        36.68 o                         
  -6   1  11        423.90        409.19        14.61 o                         
  -5   1  11       5796.11       5862.46        76.87 o                         
  -4   1  11       2792.17       2753.72        41.95 o                         
  -3   1  11          8.16         19.63         4.51 o                         
  -2   1  11        152.81        109.71        16.46 o                         
  -1   1  11       4895.11       4698.54        86.91 o                         
   0   1  11        174.64        168.50         6.87 o                         
   1   1  11       4350.56       4095.65        52.01 o                         
   2   1  11         58.30         56.02         4.50 o                         
   3   1  11        436.92        477.86        12.32 o                         
   4   1  11       4436.50       4602.44        60.80 o                         
   5   1  11        204.70        156.57         9.16 o                         
   6   1  11       2975.71       2931.98        76.42 o                         
   7   1  11        930.06        993.34        19.77 o                         
   8   1  11        171.64        182.58        11.31 o                         
   9   1  11       1907.28       1801.28        31.42 o                         
  10   1  11        905.77       1048.33        40.51 o                         
  11   1  11        370.13        319.54        26.41 o                         
 -13   2  11          7.10         13.26        22.36 o                         
 -12   2  11        888.36       1038.60        70.59 o                         
 -11   2  11        545.91        661.60        34.58 o                         
 -10   2  11         47.95         38.27        15.28 o                         
  -9   2  11        788.92        804.55        24.14 o                         
  -8   2  11       3656.17       3594.45        54.09 o                         
  -7   2  11         23.31         13.61         7.64 o                         
  -6   2  11        142.27        123.24         9.88 o                         
  -5   2  11        386.87        343.93        20.78 o                         
  -4   2  11        746.16        737.51        18.61 o                         
  -3   2  11       2030.80       2086.72        28.48 o                         
  -2   2  11        113.00         91.88         7.55 o                         
  -1   2  11       7580.40       7547.12       108.91 o                         
   0   2  11         26.78         26.71         4.16 o                         
   1   2  11         52.91         58.39        12.46 o                         
   2   2  11       5605.88       5623.89        63.45 o                         
   3   2  11      13371.18      13889.34       166.45 o                         
   4   2  11        820.01        791.82        16.83 o                         
   5   2  11       2794.91       2867.58        41.81 o                         
   6   2  11       1777.15       1768.34        27.76 o                         
   7   2  11        419.44        445.11        18.48 o                         
   8   2  11        576.36        558.40        25.03 o                         
   9   2  11          0.21         -0.18        12.61 o                         
  10   2  11       1127.01       1221.84        44.63 o                         
  11   2  11        595.37        550.22        60.62 o                         
 -12   3  11        158.93        226.99        24.66 o                         
 -11   3  11        451.46        533.38        30.96 o                         
 -10   3  11       1384.82       1334.70        39.26 o                         
  -9   3  11         81.47         56.41        11.49 o                         
  -8   3  11        459.57        526.48        22.65 o                         
  -7   3  11        198.00        178.49        12.50 o                         
  -6   3  11       3071.11       3076.93        52.51 o                         
  -5   3  11        423.02        387.46        14.78 o                         
  -4   3  11        231.46        271.55        11.27 o                         
  -3   3  11        130.46        122.78         7.60 o                         
  -2   3  11       1331.34       1424.12        24.64 o                         
  -1   3  11       2429.28       2609.61        44.92 o                         
   0   3  11       1396.64       1449.59        37.58 o                         
   1   3  11        461.17        536.75        19.64 o                         
   2   3  11        773.20        779.11        40.27 o                         
   3   3  11         42.85         48.78        11.11 o                         
   4   3  11          2.73          5.08         4.46 o                         
   5   3  11         19.76         33.02         6.19 o                         
   6   3  11        332.42        353.33        26.61 o                         
   7   3  11         22.93         20.46         9.09 o                         
   8   3  11        207.38        203.64        14.74 o                         
   9   3  11        290.68        265.74        21.14 o                         
  10   3  11        647.02        651.55        31.74 o                         
  11   3  11        201.44        156.80        20.97 o                         
 -12   4  11        184.36        180.11        24.86 o                         
 -11   4  11        107.13        112.51        21.82 o                         
 -10   4  11       1290.77       1183.61        37.37 o                         
  -9   4  11       1747.77       1711.51        41.29 o                         
  -8   4  11         29.34         26.48        12.50 o                         
  -7   4  11       2126.19       2069.08        35.54 o                         
  -6   4  11        833.47        879.58        26.46 o                         
  -5   4  11        253.58        255.26        13.98 o                         
  -4   4  11       1095.22       1022.56        20.66 o                         
  -3   4  11      14673.08      15662.44       189.44 o                         
  -2   4  11       1340.31       1372.02        30.17 o                         
  -1   4  11        562.57        513.25        14.40 o                         
   0   4  11       1488.68       1363.60        37.58 o                         
   1   4  11       2389.16       2407.88        65.47 o                         
   2   4  11        475.41        488.64        14.53 o                         
   3   4  11       1024.57       1044.61        21.05 o                         
   4   4  11         20.44         21.77         3.95 o                         
   5   4  11       1204.84       1233.32        23.29 o                         
   6   4  11         14.78          7.93         6.59 o                         
   7   4  11       1900.91       1862.99        34.21 o                         
   8   4  11       8032.84       8297.97       140.51 o                         
   9   4  11        263.75        247.13        17.88 o                         
  10   4  11       2800.82       3013.99        60.70 o                         
  11   4  11        924.45        899.08        39.87 o                         
 -12   5  11        201.24        175.90        35.12 o                         
 -11   5  11        123.36        137.21        27.89 o                         
 -10   5  11        714.57        628.91        43.48 o                         
  -9   5  11        967.60        968.30        59.89 o                         
  -8   5  11        350.34        390.42        21.66 o                         
  -7   5  11       1371.28       1403.18        28.48 o                         
  -6   5  11        735.52        656.02        24.67 o                         
  -5   5  11        179.56        146.67        10.55 o                         
  -4   5  11        990.14       1019.32        21.11 o                         
  -3   5  11        899.40        882.58        18.47 o                         
  -2   5  11       2298.96       2325.18        65.39 o                         
  -1   5  11        283.12        273.48        12.19 o                         
   0   5  11        452.76        454.61        24.05 o                         
   1   5  11       6143.13       6100.60        94.86 o                         
   2   5  11        108.78         96.88         9.59 o                         
   3   5  11       1368.12       1321.22        24.91 o                         
   4   5  11       6148.93       6247.18        94.90 o                         
   5   5  11        442.27        475.66        19.40 o                         
   6   5  11        123.52        130.22        16.02 o                         
   7   5  11       2849.70       2924.04       125.46 o                         
   8   5  11         16.58          9.41        12.01 o                         
   9   5  11       2139.11       2245.94        48.22 o                         
  10   5  11         59.78        123.57        18.08 o                         
  11   5  11         87.11         88.49        21.61 o                         
 -12   6  11        239.33        291.99        38.28 o                         
 -11   6  11         56.67         66.30        27.89 o                         
 -10   6  11         21.55         19.85        31.56 o                         
  -9   6  11       1787.42       1734.83        52.26 o                         
  -8   6  11        156.19        138.52        13.24 o                         
  -7   6  11        404.48        379.63        22.93 o                         
  -6   6  11          1.04         -5.34         8.14 o                         
  -5   6  11        816.65        885.06        28.14 o                         
  -4   6  11       2618.31       2701.44        41.62 o                         
  -3   6  11        232.49        241.84        11.40 o                         
  -2   6  11       1197.74       1249.66        24.60 o                         
  -1   6  11       5756.74       5570.84        74.58 o                         
   0   6  11        486.54        421.28        12.47 o                         
   1   6  11         40.87         33.40        11.70 o                         
   2   6  11        961.11        987.74        20.76 o                         
   3   6  11       1187.93       1063.15        22.30 o                         
   4   6  11       3454.02       3352.80        57.09 o                         
   5   6  11        489.99        450.31        16.48 o                         
   6   6  11          1.71         14.97         8.20 o                         
   7   6  11        427.23        475.53        22.01 o                         
   8   6  11        190.42        178.58        23.68 o                         
   9   6  11        110.59         90.37        15.91 o                         
  10   6  11         22.37         15.66        18.96 o                         
 -11   7  11         44.36         38.90        34.88 o                         
 -10   7  11        822.86        864.67        54.81 o                         
  -9   7  11        585.62        659.79        42.70 o                         
  -8   7  11        426.25        463.17        25.69 o                         
  -7   7  11       1029.60       1061.44        31.94 o                         
  -6   7  11         20.41         40.83        10.61 o                         
  -5   7  11       3218.48       3454.69        76.99 o                         
  -4   7  11        536.26        513.70        14.66 o                         
  -3   7  11        128.55        115.85         7.48 o                         
  -2   7  11       3153.73       3364.57        51.03 o                         
  -1   7  11         10.01         -2.39         9.87 o                         
   0   7  11       1795.14       1670.71        29.36 o                         
   1   7  11       2993.91       3001.60        55.83 o                         
   2   7  11          3.26          7.55         6.01 o                         
   3   7  11         50.12         61.92        10.55 o                         
   4   7  11       2256.48       2340.69        35.51 o                         
   5   7  11        682.60        642.67        22.91 o                         
   6   7  11       1077.70       1022.51        26.04 o                         
   7   7  11       1018.62       1038.76        29.33 o                         
   8   7  11         87.46         71.72        16.25 o                         
   9   7  11        386.71        353.65        30.12 o                         
  10   7  11        487.76        587.66        46.52 o                         
 -11   8  11        916.62       1152.78        66.55 o                         
 -10   8  11        230.07        189.25        32.72 o                         
  -9   8  11        383.09        412.24        34.30 o                         
  -8   8  11        381.93        298.30        20.86 o                         
  -7   8  11        208.60        182.78        20.73 o                         
  -6   8  11       2955.93       2757.89        61.86 o                         
  -5   8  11        463.23        417.24        17.07 o                         
  -4   8  11        605.79        576.64        16.65 o                         
  -3   8  11       1060.60        964.92        19.63 o                         
  -2   8  11       1214.91       1195.45        27.45 o                         
  -1   8  11        425.27        409.17        14.57 o                         
   0   8  11        871.05       1008.77        20.38 o                         
   1   8  11         67.92         33.21         7.43 o                         
   2   8  11        376.34        290.51        12.43 o                         
   3   8  11        249.47        250.02        12.60 o                         
   4   8  11         22.85         18.23         7.04 o                         
   5   8  11       2624.31       2609.25        45.62 o                         
   6   8  11         38.45         54.31        20.76 o                         
   7   8  11        829.04        821.59        27.78 o                         
   8   8  11       1073.00       1113.64        34.44 o                         
   9   8  11         24.83         13.54        17.69 o                         
 -10   9  11          0.73         15.75        30.68 o                         
  -9   9  11         27.14        -21.31        26.69 o                         
  -8   9  11          5.83         19.32        20.09 o                         
  -7   9  11          9.74          5.81        12.87 o                         
  -6   9  11         12.53         26.84        10.81 o                         
  -5   9  11        194.32        197.03        13.25 o                         
  -4   9  11        517.67        486.12        33.32 o                         
  -3   9  11          7.93         10.58         5.71 o                         
  -2   9  11        152.22        156.18        18.96 o                         
  -1   9  11        838.75        821.98        21.28 o                         
   0   9  11       1343.13       1361.10        33.08 o                         
   1   9  11        968.08       1040.16        36.20 o                         
   2   9  11        488.07        499.70        16.35 o                         
   3   9  11         93.71        120.91        16.36 o                         
   4   9  11        555.70        559.28        23.14 o                         
   5   9  11         64.14         58.45        10.32 o                         
   6   9  11        303.56        313.14        19.28 o                         
   7   9  11        139.65        152.44        18.70 o                         
   8   9  11        168.74        184.78        18.80 o                         
   9   9  11         36.83         75.50        35.71 o                         
  -9  10  11        715.13        895.22        96.33 o                         
  -8  10  11        801.54        769.57        45.75 o                         
  -7  10  11         94.83        105.64        18.98 o                         
  -6  10  11       2065.38       2114.81        48.41 o                         
  -5  10  11       2265.62       2307.85        41.27 o                         
  -4  10  11          8.74          5.90         8.04 o                         
  -3  10  11        321.92        300.91        19.74 o                         
  -2  10  11         34.83         20.80        10.06 o                         
  -1  10  11         32.71         50.95        11.01 o                         
   0  10  11       2513.30       2523.40        41.62 o                         
   1  10  11        872.73        851.01        22.02 o                         
   2  10  11       1572.13       1636.28        34.67 o                         
   3  10  11        261.65        250.92        20.39 o                         
   4  10  11         15.27          1.38         8.94 o                         
   5  10  11       1209.10       1252.70        29.75 o                         
   6  10  11        570.39        558.76        25.07 o                         
   7  10  11        370.18        370.67        22.39 o                         
   8  10  11          8.86         35.29        21.04 o                         
  -9  11  11        441.22        455.09        73.08 o                         
  -8  11  11         28.59        -48.17        48.17 o                         
  -7  11  11        741.10        808.89       102.15 o                         
  -6  11  11        295.44        319.36        29.90 o                         
  -5  11  11        907.84        935.94        28.28 o                         
  -4  11  11        401.19        513.19        26.74 o                         
  -3  11  11        153.05        139.13         8.97 o                         
  -2  11  11        977.80       1015.16        33.42 o                         
  -1  11  11        581.03        638.72        24.69 o                         
   0  11  11        104.67        120.77        14.28 o                         
   1  11  11        580.63        604.95        25.65 o                         
   2  11  11       1680.02       1528.90        25.54 o                         
   3  11  11        738.90        778.14        22.38 o                         
   4  11  11        506.76        463.50        20.63 o                         
   5  11  11        219.49        247.67        20.70 o                         
   6  11  11        786.98        796.57        56.47 o                         
   7  11  11        816.49        739.10        59.79 o                         
  -8  12  11          6.35         46.51        58.13 o                         
  -7  12  11         45.38        172.73        54.81 o                         
  -6  12  11         29.56         31.56        78.06 o                         
  -5  12  11         62.03         47.00        13.68 o                         
  -4  12  11        360.00        333.84        17.06 o                         
  -3  12  11        297.73        289.28        14.13 o                         
  -2  12  11        199.88        190.05        11.28 o                         
  -1  12  11         18.28          6.76        11.50 o                         
   0  12  11        163.15        144.14        14.11 o                         
   1  12  11        210.92        222.19        18.73 o                         
   2  12  11        185.75        170.34        10.56 o                         
   3  12  11         78.79        115.45        12.49 o                         
   4  12  11         49.81         89.97        16.32 o                         
   5  12  11         20.43         15.30        18.72 o                         
   6  12  11        127.57        145.04        22.31 o                         
  -6  13  11         23.52         28.14        28.41 o                         
  -5  13  11        259.64        315.97        75.57 o                         
  -4  13  11        460.81        427.26        28.52 o                         
  -3  13  11         38.43         46.71        16.25 o                         
  -2  13  11       1191.61       1241.67        35.96 o                         
  -1  13  11        290.60        258.27        17.50 o                         
   0  13  11         79.01         53.91        18.61 o                         
   1  13  11       1838.11       1728.80        32.98 o                         
   2  13  11        885.65        837.49        35.35 o                         
   3  13  11        989.92       1034.94        32.45 o                         
   4  13  11        621.25        584.27        32.63 o                         
   5  13  11         22.54         33.22        26.57 o                         
  -5  14  11        749.14        773.98        86.37 o                         
  -4  14  11         85.49         96.37        43.18 o                         
  -3  14  11         54.20         37.72        23.27 o                         
  -2  14  11          6.49        -14.35        22.42 o                         
  -1  14  11         23.85         60.68        21.96 o                         
   0  14  11        538.56        465.62        35.33 o                         
   1  14  11         14.51         42.83        50.66 o                         
   2  14  11        299.46        337.84        28.41 o                         
   3  14  11         49.44         36.54        28.24 o                         
 -12   0  12       1357.70       1520.44        61.25 o                         
 -11   0  12       3162.63       3303.09        84.66 o                         
 -10   0  12         66.84         61.40        19.55 o                         
  -9   0  12       3361.33       3363.78        78.27 o                         
  -8   0  12        602.41        516.03        21.73 o                         
  -7   0  12       3904.51       3890.56        80.63 o                         
  -6   0  12       3267.47       3048.16        65.27 o                         
  -5   0  12       2249.57       2065.90        47.29 o                         
  -4   0  12      10904.92      11858.35       205.43 o                         
  -3   0  12       6967.62       7179.39       143.67 o                         
  -2   0  12       8892.67       9741.15       240.83 o                         
  -1   0  12       5773.87       5770.16       103.93 o                         
   0   0  12      11089.17      11864.51       201.41 o                         
   1   0  12       1135.11       1081.25        25.84 o                         
   2   0  12      11996.95      12563.81       288.16 o                         
   3   0  12        736.92        731.90        22.31 o                         
   4   0  12        111.07         83.88         9.40 o                         
   5   0  12        359.11        308.20        18.68 o                         
   6   0  12        396.81        416.97        22.22 o                         
   7   0  12       1886.12       1771.18        46.80 o                         
   8   0  12        162.89        155.69        15.64 o                         
   9   0  12        922.86        869.89        39.90 o                         
  10   0  12       2025.99       1993.07        81.38 o                         
  11   0  12        276.69        265.74        38.20 o                         
 -12   1  12         24.53         47.42        18.96 o                         
 -11   1  12         95.99         67.64        16.36 o                         
 -10   1  12         53.28         55.86        13.48 o                         
  -9   1  12        237.80        196.18        15.96 o                         
  -8   1  12       1138.64       1120.75        26.44 o                         
  -7   1  12       6219.93       6225.50        84.27 o                         
  -6   1  12         13.88         22.11         6.86 o                         
  -5   1  12       2657.79       2693.17        40.87 o                         
  -4   1  12       2888.92       3006.13        52.26 o                         
  -3   1  12        205.10        259.42        10.23 o                         
  -2   1  12        131.08        112.85         8.52 o                         
  -1   1  12         24.85          5.86         5.06 o                         
   0   1  12        965.42       1053.97        17.88 o                         
   1   1  12         81.59         78.89         5.35 o                         
   2   1  12       3013.26       3078.60        37.82 o                         
   3   1  12       2911.90       2729.58        38.96 o                         
   4   1  12         14.50         24.55         5.72 o                         
   5   1  12         86.16         59.03         7.40 o                         
   6   1  12        844.96        796.64        30.45 o                         
   7   1  12       1357.56       1403.11        28.72 o                         
   8   1  12        457.84        507.89        24.83 o                         
   9   1  12        948.29        829.91        28.44 o                         
  10   1  12          0.55        -13.95        15.64 o                         
  11   1  12         50.78         57.30        27.40 o                         
 -12   2  12          1.47        -18.44        18.44 o                         
 -11   2  12        510.93        507.66        30.02 o                         
 -10   2  12       1208.59       1161.11        37.11 o                         
  -9   2  12       1792.11       1626.50        40.99 o                         
  -8   2  12        204.88        194.00        15.98 o                         
  -7   2  12         50.41         42.88         9.02 o                         
  -6   2  12         57.63         60.03         8.50 o                         
  -5   2  12       2862.64       2820.96        42.27 o                         
  -4   2  12       2718.96       2577.02        39.31 o                         
  -3   2  12       2175.24       2164.30        29.97 o                         
  -2   2  12         93.86        183.67        24.44 o                         
  -1   2  12        745.13        948.27        20.99 o                         
   0   2  12       2374.98       2418.71        39.64 o                         
   1   2  12        488.36        505.26        19.97 o                         
   2   2  12       2347.35       2130.07        32.47 o                         
   3   2  12       1111.76       1331.61        22.41 o                         
   4   2  12        146.51        154.76        11.99 o                         
   5   2  12        422.34        416.27        14.42 o                         
   6   2  12        770.19        773.74        19.44 o                         
   7   2  12       1839.56       1948.19        34.88 o                         
   8   2  12         27.91         43.29        11.31 o                         
   9   2  12         13.90         28.45        13.43 o                         
  10   2  12          3.60          5.06        16.27 o                         
  11   2  12        199.01        150.42        24.05 o                         
 -12   3  12        198.80        212.50        25.09 o                         
 -11   3  12        719.09        694.04        36.47 o                         
 -10   3  12        307.55        306.50        28.73 o                         
  -9   3  12         41.31         15.78        13.88 o                         
  -8   3  12       3871.06       3834.87        67.75 o                         
  -7   3  12       1853.07       1842.86        63.11 o                         
  -6   3  12       1257.11       1199.33        27.83 o                         
  -5   3  12        829.59        911.27        22.88 o                         
  -4   3  12       1433.10       1378.28        25.16 o                         
  -3   3  12        290.60        322.25        10.40 o                         
  -2   3  12      13131.80      13408.41       163.34 o                         
  -1   3  12       1507.07       1491.98        28.78 o                         
   0   3  12       7099.71       6342.60       391.97 o                         
   1   3  12       1931.87       1806.65        36.51 o                         
   2   3  12          0.25         -3.30         5.04 o                         
   3   3  12       4208.46       4403.18        68.92 o                         
   4   3  12       4597.10       4355.58        58.42 o                         
   5   3  12       2824.85       2834.13        42.23 o                         
   6   3  12       1680.19       1758.87        31.40 o                         
   7   3  12        829.41        727.15        22.53 o                         
   8   3  12       1405.70       1198.86        39.52 o                         
   9   3  12       1077.48       1068.13        52.32 o                         
  10   3  12         61.14         51.00        17.46 o                         
  11   3  12        511.95        528.93        32.58 o                         
 -12   4  12        130.65        133.58        30.97 o                         
 -11   4  12        658.48        569.22       111.28 o                         
 -10   4  12         32.08         18.87        21.04 o                         
  -9   4  12        499.68        470.63        26.27 o                         
  -8   4  12        367.93        375.32        24.65 o                         
  -7   4  12        654.74        633.89        27.91 o                         
  -6   4  12        271.13        242.45        26.22 o                         
  -5   4  12       1901.69       1760.84        34.90 o                         
  -4   4  12       1415.36       1309.88        24.82 o                         
  -3   4  12        553.51        532.46        14.73 o                         
  -2   4  12        103.23         76.05         9.20 o                         
  -1   4  12       5776.49       5586.98        84.52 o                         
   0   4  12        149.23        101.75        12.92 o                         
   1   4  12        177.88        208.90        23.79 o                         
   2   4  12       1605.19       1587.83        27.79 o                         
   3   4  12        485.01        517.66        15.21 o                         
   4   4  12        755.82        721.47        21.08 o                         
   5   4  12        275.08        256.64        16.53 o                         
   6   4  12        631.27        612.80        18.40 o                         
   7   4  12        368.20        370.68        16.56 o                         
   8   4  12         21.06         22.92        14.65 o                         
   9   4  12         36.85         27.23        14.04 o                         
  10   4  12        214.28        248.84        20.97 o                         
  11   4  12         95.30        121.46        22.26 o                         
 -12   5  12        118.76        106.86        53.15 o                         
 -11   5  12         38.18         42.97        26.71 o                         
 -10   5  12        386.03        390.27        33.09 o                         
  -9   5  12         71.12         58.39        15.38 o                         
  -8   5  12         12.78         -6.53        12.24 o                         
  -7   5  12        223.92        225.39        18.10 o                         
  -6   5  12        778.09        777.48        23.92 o                         
  -5   5  12         85.42        101.58         8.86 o                         
  -4   5  12        484.90        526.67        15.66 o                         
  -3   5  12        727.85        669.34        23.97 o                         
  -2   5  12       3848.84       3705.68        71.98 o                         
  -1   5  12          0.46         -2.08         5.42 o                         
   0   5  12       2907.72       2997.84        68.70 o                         
   1   5  12         85.27        109.05        15.92 o                         
   2   5  12       2170.31       2058.26        33.36 o                         
   3   5  12        348.79        324.77        13.48 o                         
   4   5  12        140.89        114.64        10.15 o                         
   5   5  12        101.55        106.87         6.97 o                         
   6   5  12        512.84        485.43        17.47 o                         
   7   5  12        156.07        147.04        13.10 o                         
   8   5  12        120.02        100.38        23.25 o                         
   9   5  12       1084.85       1016.97        34.49 o                         
  10   5  12         53.60         19.34        18.26 o                         
 -11   6  12        361.79        365.83        43.18 o                         
 -10   6  12        148.97         83.98        26.33 o                         
  -9   6  12       1862.88       1911.85        63.35 o                         
  -8   6  12        350.31        356.72        21.95 o                         
  -7   6  12       1248.81       1328.89        41.46 o                         
  -6   6  12       2001.11       2108.31        42.00 o                         
  -5   6  12        556.06        512.48        17.51 o                         
  -4   6  12         44.57         50.98        14.38 o                         
  -3   6  12       2371.32       2460.48        39.80 o                         
  -2   6  12         55.22         35.42         7.22 o                         
  -1   6  12       2596.81       2655.39        40.74 o                         
   0   6  12        512.05        540.10        22.00 o                         
   1   6  12       2923.53       2894.01        54.43 o                         
   2   6  12       2575.98       2790.12        42.64 o                         
   3   6  12        722.43        639.83        17.58 o                         
   4   6  12       6424.03       6391.84        97.92 o                         
   5   6  12       4571.20       4503.93        61.86 o                         
   6   6  12         96.17         80.16        10.68 o                         
   7   6  12       3302.12       3327.56        57.49 o                         
   8   6  12        736.85        732.59        28.74 o                         
   9   6  12        110.75        132.06        17.11 o                         
  10   6  12        311.68        367.06        24.21 o                         
 -11   7  12          0.42        -29.11        29.11 o                         
 -10   7  12        904.13        902.67        53.47 o                         
  -9   7  12         51.31         51.99        23.14 o                         
  -8   7  12         10.63         17.89        16.01 o                         
  -7   7  12          1.43        -10.56        13.51 o                         
  -6   7  12          1.11          6.44        10.11 o                         
  -5   7  12        208.03        174.49        12.32 o                         
  -4   7  12        415.91        375.59        13.91 o                         
  -3   7  12       2457.87       2422.16        34.48 o                         
  -2   7  12        179.02        198.78        12.23 o                         
  -1   7  12       4215.80       4284.92        54.52 o                         
   0   7  12       4255.75       4485.59        62.56 o                         
   1   7  12       2572.50       2506.74        49.75 o                         
   2   7  12         66.00         86.37         8.15 o                         
   3   7  12         86.85         80.60        10.79 o                         
   4   7  12          1.20          2.51         7.92 o                         
   5   7  12         29.54         39.50        19.93 o                         
   6   7  12        477.55        511.00        24.92 o                         
   7   7  12       1147.90       1094.56        36.02 o                         
   8   7  12       1231.90       1351.80        38.40 o                         
   9   7  12         42.43        107.31        17.83 o                         
  10   7  12        131.71        137.93        25.84 o                         
 -11   8  12        860.16        756.04        58.05 o                         
 -10   8  12          2.25         -4.36        27.53 o                         
  -9   8  12         78.47         59.98        25.94 o                         
  -8   8  12         30.58         12.83        18.80 o                         
  -7   8  12         40.06         65.14        16.18 o                         
  -6   8  12        205.28        136.30        15.29 o                         
  -5   8  12        193.32        203.99        19.57 o                         
  -4   8  12         40.36         37.32         7.49 o                         
  -3   8  12          3.32          3.11        10.61 o                         
  -2   8  12         91.83         99.57        10.27 o                         
  -1   8  12        168.26        135.29         9.26 o                         
   0   8  12      10750.44      11098.00       125.51 o                         
   1   8  12        196.26        162.44        14.66 o                         
   2   8  12       1220.33       1126.81        24.09 o                         
   3   8  12          0.47         -0.02         7.54 o                         
   4   8  12        123.23         97.06        11.96 o                         
   5   8  12        523.30        494.60        24.33 o                         
   6   8  12          1.16        -10.98        10.98 o                         
   7   8  12        664.28        675.53        25.66 o                         
   8   8  12         16.42         11.56        18.38 o                         
   9   8  12        660.18        801.53        43.94 o                         
 -10   9  12       1516.76       1534.67       117.92 o                         
  -9   9  12         61.91         86.37        49.83 o                         
  -8   9  12       1183.72       1077.41       117.92 o                         
  -7   9  12       2263.23       2428.92        56.22 o                         
  -6   9  12        101.68         99.84        14.61 o                         
  -5   9  12       2968.32       3015.17        56.50 o                         
  -4   9  12        565.11        564.08        24.21 o                         
  -3   9  12         15.93         35.40         6.76 o                         
  -2   9  12        315.83        310.64        16.30 o                         
  -1   9  12        428.54        398.93        17.61 o                         
   0   9  12         12.18         75.01        13.50 o                         
   1   9  12       6411.91       6568.87        86.80 o                         
   2   9  12          5.80          8.30         8.61 o                         
   3   9  12       1429.59       1404.10        31.04 o                         
   4   9  12        241.36        231.64        15.94 o                         
   5   9  12        771.75        736.36        19.87 o                         
   6   9  12       1765.66       1920.60        43.99 o                         
   7   9  12        129.06        134.29        14.95 o                         
   8   9  12        634.16        616.16        39.23 o                         
   9   9  12          9.07         31.60        23.40 o                         
  -9  10  12         46.39         53.15        54.81 o                         
  -8  10  12         37.70         10.12        28.24 o                         
  -7  10  12         16.05         29.65        20.47 o                         
  -6  10  12        438.23        407.00        22.55 o                         
  -5  10  12         22.95         11.63        21.53 o                         
  -4  10  12         22.44         36.17        18.22 o                         
  -3  10  12         73.36         68.15         9.47 o                         
  -2  10  12        179.31        159.57        14.32 o                         
  -1  10  12          3.82         23.96        11.50 o                         
   0  10  12         65.74         39.23         9.87 o                         
   1  10  12          0.64         -7.85         7.85 o                         
   2  10  12        978.28        915.34        32.18 o                         
   3  10  12         62.12         54.86        10.50 o                         
   4  10  12       2127.25       2050.97        48.22 o                         
   5  10  12        509.66        468.83        19.67 o                         
   6  10  12        309.92        329.55        23.14 o                         
   7  10  12        217.90        231.90        24.05 o                         
   8  10  12          5.23         23.25        24.91 o                         
  -8  11  12        334.54        338.82        63.11 o                         
  -7  11  12         84.09         58.13        46.51 o                         
  -6  11  12        122.64        118.46        54.81 o                         
  -5  11  12        402.70        460.41        54.73 o                         
  -4  11  12        437.47        355.40        25.65 o                         
  -3  11  12          1.15         -3.99        11.23 o                         
  -2  11  12        286.97        254.62        16.16 o                         
  -1  11  12        118.22        124.11        13.38 o                         
   0  11  12        611.79        568.56        21.84 o                         
   1  11  12        194.40        156.69        12.61 o                         
   2  11  12         34.08         28.76         9.03 o                         
   3  11  12         68.62         65.84        11.68 o                         
   4  11  12        285.97        298.83        23.54 o                         
   5  11  12         37.66         62.25        16.76 o                         
   6  11  12       1017.68        894.77        39.47 o                         
   7  11  12        109.65        111.39        24.05 o                         
  -7  12  12        200.58        250.80        56.47 o                         
  -6  12  12        636.98        865.33        97.99 o                         
  -5  12  12        400.89        446.20        30.02 o                         
  -4  12  12        451.28        390.40        32.47 o                         
  -3  12  12        548.01        517.11        18.20 o                         
  -2  12  12        434.94        439.07        22.20 o                         
  -1  12  12       2931.95       3052.00        51.25 o                         
   0  12  12        179.29        212.36        15.76 o                         
   1  12  12        101.78         89.91         9.67 o                         
   2  12  12        109.80        169.64        13.34 o                         
   3  12  12       1472.99       1491.27        46.64 o                         
   4  12  12        556.58        514.19        32.39 o                         
   5  12  12        472.21        419.59        29.08 o                         
   6  12  12         20.48         23.16        27.40 o                         
  -6  13  12         36.84        -30.56        38.20 o                         
  -5  13  12        738.69        851.72        83.04 o                         
  -4  13  12        288.90        259.54        40.69 o                         
  -3  13  12          2.10        -20.54        20.54 o                         
  -2  13  12          5.46          3.98        16.92 o                         
  -1  13  12          1.57          6.14        19.46 o                         
   0  13  12        238.17        205.47        20.29 o                         
   1  13  12          1.45         12.52        17.24 o                         
   2  13  12        646.47        593.32        40.86 o                         
   3  13  12        200.33        156.36        25.15 o                         
   4  13  12        117.47        142.84        33.22 o                         
   5  13  12         93.17         51.49        33.22 o                         
  -4  14  12         14.22        -26.91        26.91 o                         
  -3  14  12         82.91        111.22        27.35 o                         
  -2  14  12        195.34        217.33        32.39 o                         
  -1  14  12          2.77         33.72        36.54 o                         
   0  14  12        115.99        114.67        34.05 o                         
   1  14  12        326.78        367.36        53.98 o                         
   2  14  12        128.47        106.11        24.88 o                         
 -12   1  13         46.28         56.21        20.28 o                         
 -11   1  13       1395.86       1414.43        39.99 o                         
 -10   1  13       1674.38       1702.19        47.29 o                         
  -9   1  13       1200.09       1138.95        37.98 o                         
  -8   1  13       2908.16       2865.61        47.36 o                         
  -7   1  13        909.73        848.98        22.38 o                         
  -6   1  13          6.42          5.93         6.87 o                         
  -5   1  13       1351.26       1353.53        25.79 o                         
  -4   1  13        246.18        215.84        14.84 o                         
  -3   1  13       4351.53       4063.64        55.58 o                         
  -2   1  13         12.80         20.46         6.34 o                         
  -1   1  13         34.08         20.05         5.59 o                         
   0   1  13       1392.47       1299.37        21.23 o                         
   1   1  13       2562.39       2397.86        33.27 o                         
   2   1  13       2273.83       2206.19        29.20 o                         
   3   1  13       4705.37       4694.73        62.01 o                         
   4   1  13         45.31         52.46        12.03 o                         
   5   1  13         10.71         15.00         6.83 o                         
   6   1  13       1644.65       1582.42        48.55 o                         
   7   1  13         60.18         23.32         9.34 o                         
   8   1  13       1314.97       1473.73        32.75 o                         
   9   1  13        103.56         83.77        14.38 o                         
  10   1  13        173.82        154.62        49.29 o                         
  11   1  13        847.86        877.92        45.80 o                         
 -12   2  13        298.60        344.02        37.53 o                         
 -11   2  13         16.01         22.36        19.23 o                         
 -10   2  13        410.26        408.01        45.67 o                         
  -9   2  13         90.50         65.58        16.58 o                         
  -8   2  13        119.80        154.17        15.24 o                         
  -7   2  13       1589.36       1493.24        35.67 o                         
  -6   2  13       1018.37       1088.33        23.52 o                         
  -5   2  13       3459.46       3526.75        51.03 o                         
  -4   2  13       3806.78       3819.43        53.40 o                         
  -3   2  13       3256.71       3259.63        41.62 o                         
  -2   2  13        139.01        114.33         9.33 o                         
  -1   2  13       4207.60       4245.98        66.66 o                         
   0   2  13        639.29        616.50        15.90 o                         
   1   2  13        814.76        932.60        28.19 o                         
   2   2  13       1369.05       1391.86        20.54 o                         
   3   2  13       1276.08       1291.54        40.70 o                         
   4   2  13       3899.24       3917.68        53.82 o                         
   5   2  13        187.41        210.43        13.42 o                         
   6   2  13       3254.04       3186.10        47.97 o                         
   7   2  13        413.26        376.63        19.19 o                         
   8   2  13          7.57        -10.48        10.48 o                         
   9   2  13        722.70        704.71        38.48 o                         
  10   2  13       1636.51       1629.42        51.67 o                         
  11   2  13         44.28         20.80        22.22 o                         
 -12   3  13         35.10          6.09        59.79 o                         
 -11   3  13         42.07         10.78        25.07 o                         
 -10   3  13         13.06          2.23        35.71 o                         
  -9   3  13        191.59        108.45        20.75 o                         
  -8   3  13        235.22        206.86        18.72 o                         
  -7   3  13       1364.74       1275.27        39.32 o                         
  -6   3  13        106.69        123.24        19.50 o                         
  -5   3  13       1409.86       1239.47        28.32 o                         
  -4   3  13       2903.60       2856.00        38.84 o                         
  -3   3  13        623.74        620.09        16.90 o                         
  -2   3  13        215.69        186.98        11.65 o                         
  -1   3  13          1.13          1.33         5.17 o                         
   0   3  13        102.48         63.94        11.11 o                         
   1   3  13        103.66         85.86         9.49 o                         
   2   3  13         83.29         76.62         7.13 o                         
   3   3  13        224.32        220.59        14.80 o                         
   4   3  13       4781.66       4613.50        53.72 o                         
   5   3  13        582.61        575.04        16.57 o                         
   6   3  13        268.70        199.68        12.57 o                         
   7   3  13        181.47        201.77        15.28 o                         
   8   3  13        232.09        225.90        14.59 o                         
   9   3  13         36.86         35.56        15.18 o                         
  10   3  13        124.03         84.40        18.08 o                         
  11   3  13        182.12        245.82        24.46 o                         
 -12   4  13        880.72        647.49        46.28 o                         
 -11   4  13         73.01         65.61        25.76 o                         
 -10   4  13       1351.80       1271.01        66.44 o                         
  -9   4  13        401.48        403.27        32.28 o                         
  -8   4  13        759.42        791.58        35.01 o                         
  -7   4  13         11.67        -13.05        14.95 o                         
  -6   4  13        373.46        459.39        32.39 o                         
  -5   4  13        114.26        120.51        10.04 o                         
  -4   4  13       1514.58       1593.78        28.89 o                         
  -3   4  13         64.15         68.50         7.02 o                         
  -2   4  13        971.35        982.23        21.15 o                         
  -1   4  13       7340.54       7285.27       107.92 o                         
   0   4  13       3005.88       3087.96        68.12 o                         
   1   4  13      12312.10      12474.45       179.30 o                         
   2   4  13       1702.62       1807.15        30.85 o                         
   3   4  13         34.83         29.11         6.98 o                         
   4   4  13        615.99        638.01        21.08 o                         
   5   4  13        410.42        488.37        12.28 o                         
   6   4  13        550.28        612.30        17.83 o                         
   7   4  13        363.98        383.59        15.74 o                         
   8   4  13        111.26        100.22        11.82 o                         
   9   4  13       1291.56       1208.93        32.44 o                         
  10   4  13        404.78        381.50        24.21 o                         
 -12   5  13         54.35         87.36        33.46 o                         
 -11   5  13        268.89        240.61        32.63 o                         
 -10   5  13          9.12        -29.07        29.07 o                         
  -9   5  13          1.80        -27.40        27.40 o                         
  -8   5  13        924.64        999.86        38.40 o                         
  -7   5  13        410.32        395.23        25.85 o                         
  -6   5  13        313.68        311.41        17.41 o                         
  -5   5  13        318.33        319.14        25.41 o                         
  -4   5  13        206.92        180.83        10.54 o                         
  -3   5  13         86.77         85.80         7.27 o                         
  -2   5  13       2150.02       2067.33        80.76 o                         
  -1   5  13        129.81        102.52         6.72 o                         
   0   5  13       3370.57       3448.25        76.92 o                         
   1   5  13       2684.89       2606.75        49.73 o                         
   2   5  13       2531.42       2734.80        42.26 o                         
   3   5  13       3819.20       3670.76        53.38 o                         
   4   5  13         18.79         16.16         8.71 o                         
   5   5  13       2079.46       2276.89        44.33 o                         
   6   5  13       2798.28       2727.87        50.09 o                         
   7   5  13          1.28         -8.24         8.24 o                         
   8   5  13       3816.86       3854.48        66.45 o                         
   9   5  13        245.71        216.93        19.13 o                         
  10   5  13         14.25          6.41        19.24 o                         
 -11   6  13         17.85         27.85        28.11 o                         
 -10   6  13         55.36         49.32        25.07 o                         
  -9   6  13        594.65        591.28        63.11 o                         
  -8   6  13        147.63        120.93        18.59 o                         
  -7   6  13        161.22        168.60        14.61 o                         
  -6   6  13        225.23        174.94        16.18 o                         
  -5   6  13         43.52         54.74         9.59 o                         
  -4   6  13        870.27        891.93        21.07 o                         
  -3   6  13          0.31          1.68         8.87 o                         
  -2   6  13        352.30        380.39        17.49 o                         
  -1   6  13       1375.11       1418.41        26.62 o                         
   0   6  13        671.77        647.30        23.69 o                         
   1   6  13        948.02        946.50        28.53 o                         
   2   6  13        181.76        199.10        11.64 o                         
   3   6  13         72.17         70.90         8.50 o                         
   4   6  13        943.30        940.53        35.52 o                         
   5   6  13         53.75         52.22        11.10 o                         
   6   6  13        384.57        352.79        13.11 o                         
   7   6  13         71.46         52.96        11.80 o                         
   8   6  13         59.94         61.88        14.68 o                         
   9   6  13         45.98         41.65        18.04 o                         
  10   6  13         70.31         22.59        23.40 o                         
 -11   7  13        192.15        210.45        37.09 o                         
 -10   7  13        220.47        265.74        54.81 o                         
  -9   7  13         59.12         71.42        41.52 o                         
  -8   7  13        955.74        906.05        78.89 o                         
  -7   7  13         11.84         10.52        14.95 o                         
  -6   7  13       1138.32       1038.37        35.45 o                         
  -5   7  13       4208.60       4248.69        70.33 o                         
  -4   7  13          5.39          9.86         6.94 o                         
  -3   7  13       3582.86       3649.60        47.59 o                         
  -2   7  13       1575.32       1549.26        30.27 o                         
  -1   7  13        114.60         70.49         7.16 o                         
   0   7  13       2608.38       2580.30        52.10 o                         
   1   7  13        232.74        256.14        40.41 o                         
   2   7  13       3288.15       3225.24        49.11 o                         
   3   7  13         78.20         85.85         8.65 o                         
   4   7  13        228.67        240.42        15.78 o                         
   5   7  13        360.33        385.33        29.90 o                         
   6   7  13        976.38        968.64        33.82 o                         
   7   7  13        728.24        742.70        39.21 o                         
   8   7  13        432.62        393.22        26.92 o                         
   9   7  13        490.17        543.36        38.76 o                         
 -10   8  13        219.23        279.03        59.79 o                         
  -9   8  13        268.85        249.13        56.47 o                         
  -8   8  13         38.22         26.33        25.74 o                         
  -7   8  13       1173.59       1281.04        45.02 o                         
  -6   8  13        258.64        191.00        13.90 o                         
  -5   8  13          6.36         11.74        14.90 o                         
  -4   8  13       2079.45       2159.77        36.52 o                         
  -3   8  13        235.78        272.76        12.95 o                         
  -2   8  13       1987.99       2007.59        37.08 o                         
  -1   8  13       1571.06       1512.27        38.78 o                         
   0   8  13        155.76        133.32        16.78 o                         
   1   8  13        391.27        464.71        33.20 o                         
   2   8  13       3311.52       3047.58        89.47 o                         
   3   8  13         62.78         56.99         9.31 o                         
   4   8  13        539.12        499.98        23.04 o                         
   5   8  13        146.11        136.30        24.91 o                         
   6   8  13         10.29         21.26        16.61 o                         
   7   8  13         28.28         36.64        13.80 o                         
   8   8  13          0.34         22.57        19.86 o                         
   9   8  13        338.67        420.54        31.11 o                         
 -10   9  13        292.01        350.45        64.77 o                         
  -9   9  13         18.31          4.98        44.84 o                         
  -8   9  13          0.45        -18.10        20.87 o                         
  -7   9  13          0.10        -12.62        16.06 o                         
  -6   9  13         73.18         59.74        13.54 o                         
  -5   9  13        198.02        170.64        18.69 o                         
  -4   9  13        113.63         97.72        11.31 o                         
  -3   9  13        328.80        322.83        14.10 o                         
  -2   9  13        179.54        205.41        13.00 o                         
  -1   9  13        684.49        643.54        22.06 o                         
   0   9  13          9.09         19.20         7.47 o                         
   1   9  13        144.48        112.10        14.13 o                         
   2   9  13        276.27        299.55        15.21 o                         
   3   9  13        358.37        296.88        17.46 o                         
   4   9  13         56.81         49.94        14.12 o                         
   5   9  13        398.15        401.07        26.33 o                         
   6   9  13          5.25         -2.81        15.13 o                         
   7   9  13         55.22         49.20        18.68 o                         
   8   9  13         99.02        102.93        22.22 o                         
  -9  10  13        209.25        154.46        64.77 o                         
  -8  10  13        795.33        808.03        55.78 o                         
  -7  10  13       2351.95       2157.04        62.87 o                         
  -6  10  13        205.38        230.78        19.84 o                         
  -5  10  13         29.59         37.59        19.90 o                         
  -4  10  13       3983.86       4100.34        71.38 o                         
  -3  10  13        479.40        454.36        16.64 o                         
  -2  10  13        347.20        306.58        16.07 o                         
  -1  10  13       1139.57       1102.21        26.94 o                         
   0  10  13        162.06        163.99        16.67 o                         
   1  10  13         10.90          7.22        13.63 o                         
   2  10  13        407.67        444.00        34.71 o                         
   3  10  13       1188.85       1135.05        30.20 o                         
   4  10  13       1451.71       1469.98        39.90 o                         
   5  10  13         30.15         44.84        15.56 o                         
   6  10  13        434.13        452.34        27.03 o                         
   7  10  13        895.54        991.55        64.77 o                         
  -8  11  13        322.88        343.81        71.42 o                         
  -7  11  13       1011.80       1298.82       101.31 o                         
  -6  11  13         94.56        197.65        44.84 o                         
  -5  11  13         33.41         37.80        29.45 o                         
  -4  11  13         58.79         58.55        12.03 o                         
  -3  11  13         31.38         23.52         9.11 o                         
  -2  11  13        171.26        149.63        17.52 o                         
  -1  11  13       2345.15       2269.53        48.81 o                         
   0  11  13       3228.28       3373.65        96.39 o                         
   1  11  13        116.86         97.77        16.49 o                         
   2  11  13        253.03        260.16        16.47 o                         
   3  11  13       2836.65       2962.81        54.99 o                         
   4  11  13         47.50         62.28        16.61 o                         
   5  11  13       2021.09       2122.86        53.68 o                         
   6  11  13         53.71         59.38        21.04 o                         
   7  11  13        144.27        170.89        25.76 o                         
  -7  12  13         16.07         76.40        56.47 o                         
  -6  12  13         10.35         51.49        56.47 o                         
  -5  12  13         23.21         22.49        37.01 o                         
  -4  12  13         36.45          3.91        18.43 o                         
  -3  12  13         10.11        -21.34        21.34 o                         
  -2  12  13         41.14         32.71        17.26 o                         
  -1  12  13         30.07         52.40        16.41 o                         
   0  12  13        534.51        544.35        29.57 o                         
   1  12  13       1069.22       1049.11        45.75 o                         
   2  12  13        103.35         88.26        13.26 o                         
   3  12  13        144.61        149.21        15.16 o                         
   4  12  13          0.90        -15.66        15.94 o                         
   5  12  13          4.64         46.08        24.08 o                         
  -5  13  13        448.72        454.30        38.40 o                         
  -4  13  13          5.89          8.18        56.47 o                         
  -3  13  13        125.83        110.22        28.25 o                         
  -2  13  13        556.64        546.23        41.50 o                         
  -1  13  13        180.55        166.18        39.86 o                         
   0  13  13        996.11        945.51        48.23 o                         
   1  13  13         44.29          4.98        23.92 o                         
   2  13  13        440.00        428.49        34.30 o                         
   3  13  13        951.57       1005.46        49.40 o                         
   4  13  13         21.93         -1.66        31.56 o                         
  -3  14  13         65.58         34.29        27.91 o                         
  -2  14  13        173.86        139.54        29.67 o                         
  -1  14  13        258.60        261.82        33.22 o                         
   0  14  13         44.87         85.25        25.81 o                         
   1  14  13        233.71        280.96        30.94 o                         
 -12   0  14          4.88         26.57        39.86 o                         
 -11   0  14        201.60        225.88        44.84 o                         
 -10   0  14        825.45        948.37        71.42 o                         
  -8   0  14        164.98        133.76        17.50 o                         
  -7   0  14      13315.91      13795.49       244.07 o                         
  -6   0  14        230.31        216.52        17.15 o                         
  -5   0  14        431.01        365.31        25.74 o                         
  -4   0  14       3856.57       3927.66        77.93 o                         
  -3   0  14          2.07          3.80         8.30 o                         
  -2   0  14       8884.87       9246.21       232.53 o                         
  -1   0  14       2839.69       2771.06        55.78 o                         
   0   0  14       6300.93       6245.81       112.94 o                         
   1   0  14       7546.90       7726.36       134.47 o                         
   2   0  14        344.96        353.81        17.50 o                         
   3   0  14      11001.41      11634.58       201.41 o                         
   4   0  14      11413.69      11576.61       201.41 o                         
   5   0  14        312.73        274.74        21.14 o                         
   6   0  14       1255.14       1271.39        43.18 o                         
   7   0  14        199.49        171.13        25.74 o                         
   8   0  14        259.95        259.53        23.14 o                         
   9   0  14       1085.78       1136.70        59.79 o                         
  10   0  14          0.73          4.98        26.57 o                         
 -12   1  14        189.36        202.97        27.23 o                         
 -11   1  14        179.28        153.67        28.76 o                         
 -10   1  14         86.11         61.62        25.74 o                         
  -9   1  14         51.17         82.92        22.88 o                         
  -8   1  14        554.07        481.29        41.47 o                         
  -7   1  14        610.75        635.11        26.37 o                         
  -6   1  14       1011.37        971.52        22.82 o                         
  -5   1  14        328.06        314.77        13.64 o                         
  -4   1  14       3527.83       3487.25        50.28 o                         
  -3   1  14       4007.74       3900.50        54.12 o                         
  -2   1  14        951.89        976.02        24.78 o                         
  -1   1  14       1216.00       1041.95        23.24 o                         
   0   1  14       2064.93       2087.20        48.17 o                         
   1   1  14          8.48          5.62         3.78 o                         
   2   1  14        316.32        264.03         9.58 o                         
   3   1  14        139.01        129.98         8.69 o                         
   4   1  14         25.74          8.91         7.31 o                         
   5   1  14          6.11         20.33         7.80 o                         
   6   1  14         24.48         13.17         8.85 o                         
   7   1  14       1166.96       1142.44        27.80 o                         
   8   1  14        702.08        771.60        26.19 o                         
   9   1  14         90.48         51.06        17.50 o                         
  10   1  14        153.18        146.92        22.88 o                         
 -12   2  14        198.59        128.67        26.74 o                         
 -11   2  14        103.65        132.64        23.24 o                         
 -10   2  14         60.69         30.73        22.31 o                         
  -9   2  14        535.84        394.91        48.17 o                         
  -8   2  14       1452.75       1434.29        37.85 o                         
  -7   2  14        165.95        173.77        23.01 o                         
  -6   2  14        649.41        573.02        18.25 o                         
  -5   2  14        679.32        585.92        16.95 o                         
  -4   2  14       4444.07       4571.30        62.73 o                         
  -3   2  14       1009.36        978.95        21.63 o                         
  -2   2  14      10901.91      11106.22       159.14 o                         
  -1   2  14        176.08        182.58        15.82 o                         
   0   2  14          3.40          5.40         5.42 o                         
   1   2  14          4.64          2.49         8.22 o                         
   2   2  14         95.07         79.06         5.09 o                         
   3   2  14        251.77        180.09         8.55 o                         
   4   2  14        142.08        108.96         8.05 o                         
   5   2  14        769.31        725.68        19.38 o                         
   6   2  14         23.69         30.86         8.79 o                         
   7   2  14        602.50        650.14        37.64 o                         
   8   2  14         79.22         82.52        12.74 o                         
   9   2  14        747.59        748.51        32.12 o                         
  10   2  14         30.02          0.83        19.97 o                         
 -12   3  14        115.52         86.28        26.71 o                         
 -11   3  14       1820.79       1963.32        59.54 o                         
 -10   3  14          0.45         13.29        34.88 o                         
  -9   3  14       1922.00       2026.29        94.67 o                         
  -8   3  14        373.64        308.27        25.48 o                         
  -7   3  14        306.71        288.85        21.82 o                         
  -6   3  14        915.60        932.78        27.44 o                         
  -5   3  14       2222.46       2264.81        37.34 o                         
  -4   3  14       2636.81       2741.31        37.71 o                         
  -3   3  14       1512.33       1547.75        28.81 o                         
  -2   3  14       1925.01       1944.97        37.59 o                         
  -1   3  14       4785.44       5238.72        80.51 o                         
   0   3  14       8015.88       7975.62       146.80 o                         
   1   3  14       1825.89       1766.36        36.06 o                         
   2   3  14       2903.54       2952.23        44.11 o                         
   3   3  14        721.22        701.13        21.15 o                         
   4   3  14          5.03         -5.94         8.00 o                         
   5   3  14       3095.04       3058.37        45.40 o                         
   6   3  14        353.94        365.06        20.04 o                         
   7   3  14       1873.03       2019.82        37.29 o                         
   8   3  14        317.74        285.76        17.83 o                         
   9   3  14         43.95         27.32        16.27 o                         
  10   3  14        696.04        656.61        33.99 o                         
 -12   4  14         26.37        -32.15        32.15 o                         
 -11   4  14        107.80         17.47        28.73 o                         
 -10   4  14        526.27        626.16        69.76 o                         
  -9   4  14         62.52         73.08        33.22 o                         
  -8   4  14          1.36        -14.61        17.00 o                         
  -7   4  14        391.41        415.56        25.64 o                         
  -6   4  14       1269.53       1207.20        36.87 o                         
  -5   4  14       1019.82        960.93        31.92 o                         
  -4   4  14       1287.00       1438.94        27.80 o                         
  -3   4  14        203.86        195.03        13.66 o                         
  -2   4  14          3.83         10.26         5.92 o                         
  -1   4  14        299.53        352.08        13.78 o                         
   0   4  14          6.64         -9.13        10.57 o                         
   1   4  14       4093.46       3926.36        66.72 o                         
   2   4  14        369.42        374.69        14.71 o                         
   3   4  14       3331.08       3100.52        46.69 o                         
   4   4  14         93.16         91.26        10.78 o                         
   5   4  14        877.25        813.53        35.55 o                         
   6   4  14       1166.48       1086.42        20.79 o                         
   7   4  14        190.10        205.02        12.36 o                         
   8   4  14        238.83        267.31        15.92 o                         
   9   4  14        330.24        328.52        21.10 o                         
  10   4  14         11.85         14.62        33.35 o                         
 -11   5  14        631.58        637.78        73.08 o                         
 -10   5  14          1.23          3.32        36.54 o                         
  -9   5  14        762.82        795.57        71.42 o                         
  -8   5  14         17.33         29.47        16.85 o                         
  -7   5  14        236.35        165.80        22.64 o                         
  -6   5  14       1426.92       1314.32        40.69 o                         
  -5   5  14       1240.61       1267.04        36.75 o                         
  -4   5  14        431.20        407.13        17.70 o                         
  -3   5  14        224.59        226.82        25.23 o                         
  -2   5  14          8.76          9.65         6.39 o                         
  -1   5  14        668.43        637.55        15.58 o                         
   0   5  14        808.06        834.70        34.06 o                         
   1   5  14         16.00         23.12        10.01 o                         
   2   5  14        599.14        483.22        16.48 o                         
   3   5  14        513.96        467.11        16.89 o                         
   4   5  14        775.67        727.90        32.39 o                         
   5   5  14       3295.96       3194.91        57.51 o                         
   6   5  14        712.27        697.35        15.90 o                         
   7   5  14          3.42         -4.84         8.73 o                         
   8   5  14        583.17        560.49        29.25 o                         
   9   5  14         29.31         26.02        16.30 o                         
  10   5  14        270.17        178.29        25.84 o                         
 -11   6  14         26.38         -8.30        48.17 o                         
 -10   6  14        420.94        352.11        56.47 o                         
  -9   6  14        724.34        807.20        76.40 o                         
  -8   6  14        202.01        197.42        22.38 o                         
  -7   6  14       1192.76       1182.14        41.46 o                         
  -6   6  14         42.39         59.14        13.21 o                         
  -5   6  14       6471.28       6222.83       403.94 o                         
  -4   6  14       2317.88       2365.57        39.60 o                         
  -3   6  14        166.98        160.53        17.26 o                         
  -2   6  14       4120.30       4289.20        61.58 o                         
  -1   6  14       1183.03       1146.28        29.92 o                         
   0   6  14         78.49         81.18        11.68 o                         
   1   6  14       1852.13       1854.49        41.90 o                         
   2   6  14        334.93        338.97        20.62 o                         
   3   6  14        354.77        385.48        16.78 o                         
   4   6  14         17.21          3.08        17.28 o                         
   5   6  14        572.07        576.99        30.30 o                         
   6   6  14       2852.35       2816.72        62.11 o                         
   7   6  14       1365.92       1314.30        31.00 o                         
   8   6  14          6.94         19.67        13.72 o                         
   9   6  14       2543.52       2680.93        69.87 o                         
 -11   7  14         28.30         26.57        56.47 o                         
 -10   7  14        332.68        279.03        58.13 o                         
  -9   7  14       1223.03       1449.96        97.99 o                         
  -8   7  14       1734.50       1786.39        98.82 o                         
  -7   7  14         45.28         75.05        17.67 o                         
  -6   7  14         40.31         18.22        12.02 o                         
  -5   7  14       1470.02       1336.73        58.96 o                         
  -4   7  14          1.02          1.98         7.39 o                         
  -3   7  14       1115.84       1078.05        21.60 o                         
  -2   7  14        293.22        308.03        19.66 o                         
  -1   7  14       3487.23       3346.91        45.48 o                         
   0   7  14        342.11        284.30        35.95 o                         
   1   7  14        123.58         84.78        13.63 o                         
   2   7  14       2946.26       2910.22        50.82 o                         
   3   7  14       2342.63       2298.76        39.76 o                         
   4   7  14         12.32         15.11        13.29 o                         
   5   7  14        437.50        433.19        27.40 o                         
   6   7  14        130.54         94.58        15.82 o                         
   7   7  14        136.11        143.32        19.14 o                         
   8   7  14        116.82        156.80        22.22 o                         
   9   7  14        955.47        860.08        46.29 o                         
 -10   8  14        101.25        107.96        56.47 o                         
  -9   8  14        586.66        671.00        73.08 o                         
  -8   8  14        549.14        625.92        39.49 o                         
  -7   8  14       1030.54        941.48        48.17 o                         
  -6   8  14          8.60        -11.67        11.67 o                         
  -5   8  14        560.06        499.24        21.32 o                         
  -4   8  14        128.95        131.86        10.95 o                         
  -3   8  14          1.20         19.24         7.27 o                         
  -2   8  14         66.89         83.13        12.16 o                         
  -1   8  14        394.76        382.75        15.13 o                         
   0   8  14        557.85        509.68        43.63 o                         
   1   8  14       2392.86       2462.05        62.17 o                         
   2   8  14        155.13        146.43        10.99 o                         
   3   8  14       1184.89       1182.50        29.05 o                         
   4   8  14        664.87        689.51        27.03 o                         
   5   8  14         72.19         87.57        14.73 o                         
   6   8  14          3.46          4.72        14.37 o                         
   7   8  14        178.06        156.63        20.33 o                         
   8   8  14         52.67         28.37        21.70 o                         
  -9   9  14         14.58         91.35        51.49 o                         
  -8   9  14       1602.46       1559.71        57.34 o                         
  -7   9  14        632.57        565.59        69.08 o                         
  -6   9  14       2466.47       2307.39        50.90 o                         
  -5   9  14         68.31         66.29        12.13 o                         
  -4   9  14         34.48         45.08        11.02 o                         
  -3   9  14       3933.28       3769.26       147.82 o                         
  -2   9  14        231.27        232.40        21.50 o                         
  -1   9  14       3263.17       3127.87        56.43 o                         
   0   9  14       2032.87       2101.27        57.85 o                         
   1   9  14        208.31        230.69        22.71 o                         
   2   9  14       1313.75       1432.03        72.34 o                         
   3   9  14        646.10        706.28        24.03 o                         
   4   9  14       1084.20       1158.78        39.86 o                         
   5   9  14        645.58        636.31        29.52 o                         
   6   9  14          3.60        -13.78        15.82 o                         
   7   9  14         16.14         51.49        29.90 o                         
   8   9  14        359.06        332.73        29.29 o                         
  -9  10  14          0.50         33.22        59.79 o                         
  -8  10  14          3.65         46.51        48.17 o                         
  -7  10  14         89.25         72.78        23.07 o                         
  -6  10  14        132.89        145.06        30.67 o                         
  -5  10  14        337.97        317.94        35.07 o                         
  -4  10  14          2.52          4.12        11.56 o                         
  -3  10  14        188.64        212.66        13.13 o                         
  -2  10  14         94.25         86.23        14.78 o                         
  -1  10  14          9.32         17.68        11.80 o                         
   0  10  14         51.76         31.56         8.73 o                         
   1  10  14        548.18        533.73        18.24 o                         
   2  10  14        385.37        364.14        22.02 o                         
   3  10  14        155.23        150.64        13.33 o                         
   4  10  14        599.75        599.42        35.71 o                         
   5  10  14          3.29         -1.66        17.44 o                         
   6  10  14        680.16        821.75        39.02 o                         
   7  10  14         15.69         13.29        20.75 o                         
  -8  11  14         18.69          3.32        56.47 o                         
  -7  11  14         53.72         84.71        51.49 o                         
  -6  11  14        268.86        305.58        44.44 o                         
  -5  11  14        240.13        280.20        36.18 o                         
  -4  11  14        264.11        265.05        18.50 o                         
  -3  11  14        327.60        303.40        21.97 o                         
  -2  11  14         37.79         49.13        15.24 o                         
  -1  11  14          5.18         16.50        18.91 o                         
   0  11  14        444.71        429.53        51.54 o                         
   1  11  14        500.94        423.31        33.82 o                         
   2  11  14         44.25         56.76        11.21 o                         
   3  11  14         10.81        -13.94        15.51 o                         
   4  11  14         63.20         69.42        15.94 o                         
   5  11  14        274.09        265.78        26.57 o                         
   6  11  14         33.12         41.89        20.75 o                         
  -6  12  14        765.00        742.42        84.71 o                         
  -5  12  14        369.98        306.76        34.40 o                         
  -4  12  14        537.87        549.73        93.84 o                         
  -3  12  14        573.90        538.23        37.17 o                         
  -2  12  14         23.04         18.65        22.42 o                         
  -1  12  14         54.73         39.58        23.04 o                         
   0  12  14        862.74        857.65        51.49 o                         
   1  12  14         22.20          3.23        21.49 o                         
   2  12  14         42.12         55.08        13.33 o                         
   3  12  14        482.04        496.08        28.09 o                         
   4  12  14        470.50        511.07        37.53 o                         
   5  12  14        112.89        166.09        36.54 o                         
  -5  13  14         64.64         10.05        35.71 o                         
  -4  13  14        327.97        307.64        34.69 o                         
  -3  13  14        633.18        635.13        61.45 o                         
  -2  13  14          1.28        -24.88        24.88 o                         
  -1  13  14        232.72        216.07        28.25 o                         
   0  13  14        299.94        329.30        30.94 o                         
   1  13  14         12.02        -13.82        47.34 o                         
   2  13  14          1.49        -30.65        44.01 o                         
   3  13  14         11.65          4.80        35.71 o                         
  -1  14  14         65.97         71.61        28.88 o                         
   0  14  14          8.74         77.44        41.52 o                         
 -12   1  15        999.66       1114.07        67.46 o                         
 -11   1  15         19.59          0.92        27.43 o                         
 -10   1  15        377.51        429.26        70.59 o                         
  -9   1  15       2221.55       2113.31        68.70 o                         
  -8   1  15        114.34        118.46        15.11 o                         
  -7   1  15       3645.59       3736.79        57.35 o                         
  -6   1  15        987.34        999.43        24.25 o                         
  -5   1  15       2004.59       1958.04        34.09 o                         
  -4   1  15        440.09        419.90        15.20 o                         
  -3   1  15       4082.00       4133.95        67.36 o                         
  -2   1  15         52.41         27.28         7.95 o                         
  -1   1  15       3484.99       3234.84        53.34 o                         
   0   1  15        816.87        777.44        19.71 o                         
   1   1  15       1653.69       1606.57        25.07 o                         
   2   1  15       1276.10       1320.60        20.95 o                         
   3   1  15        324.15        313.62        12.98 o                         
   4   1  15       1949.57       1827.52        31.03 o                         
   5   1  15        631.75        642.76        18.78 o                         
   6   1  15       1034.83       1055.64        30.13 o                         
   7   1  15        598.52        591.36        22.33 o                         
   8   1  15       1169.75       1185.20        31.56 o                         
   9   1  15         72.49         27.50        16.37 o                         
  10   1  15       1423.74       1584.97        58.13 o                         
 -12   2  15        194.82        146.93        36.18 o                         
 -11   2  15        236.33        208.55        34.63 o                         
 -10   2  15        961.20        926.12        52.17 o                         
  -9   2  15         53.90         75.93        37.37 o                         
  -8   2  15        263.06        250.66        20.78 o                         
  -7   2  15        225.67        258.99        19.62 o                         
  -6   2  15        373.45        401.61        18.22 o                         
  -5   2  15        780.56        811.58        20.62 o                         
  -4   2  15        288.46        271.36        13.09 o                         
  -3   2  15       3123.69       3245.89        48.47 o                         
  -2   2  15        796.83        777.97        22.19 o                         
  -1   2  15         34.83         31.56         7.03 o                         
   0   2  15       1042.02        981.86        21.55 o                         
   1   2  15       4794.22       4571.98       281.52 o                         
   2   2  15       2999.66       3041.54        45.02 o                         
   3   2  15       1927.23       1911.99        30.00 o                         
   4   2  15        643.54        636.78        17.01 o                         
   5   2  15         67.58         74.31         8.69 o                         
   6   2  15         62.56         73.84        11.79 o                         
   7   2  15         41.50         43.69        11.31 o                         
   8   2  15       2002.46       2127.55        42.00 o                         
   9   2  15       1483.22       1483.84        48.73 o                         
  10   2  15        182.51        225.01        27.01 o                         
 -12   3  15        284.76        290.39        44.01 o                         
 -11   3  15        121.87        109.00        31.64 o                         
 -10   3  15          5.43         -9.13        22.31 o                         
  -9   3  15        496.58        370.37        34.06 o                         
  -8   3  15          0.12        -13.67        13.67 o                         
  -7   3  15        261.08        251.40        17.47 o                         
  -6   3  15        988.22        988.26        28.43 o                         
  -5   3  15       2103.85       2143.08        38.21 o                         
  -4   3  15        971.34        988.16        25.74 o                         
  -3   3  15        142.16        172.50        10.56 o                         
  -2   3  15         25.81         27.60         7.55 o                         
  -1   3  15       6100.26       6163.98        93.02 o                         
   0   3  15        731.35        749.57        47.34 o                         
   1   3  15        336.92        336.63        17.88 o                         
   2   3  15         25.51         26.06         7.08 o                         
   3   3  15       5339.03       5252.29        82.65 o                         
   4   3  15        201.30        183.98        13.15 o                         
   5   3  15         24.05         16.19         7.07 o                         
   6   3  15        125.98        133.63        11.25 o                         
   7   3  15          1.58         -2.56        12.97 o                         
   8   3  15        385.89        395.17        28.16 o                         
   9   3  15        137.05        111.18        17.56 o                         
  10   3  15        130.02        150.79        21.68 o                         
 -11   4  15         23.56          6.64        43.18 o                         
 -10   4  15       1605.13       1526.36        93.01 o                         
  -9   4  15        516.87        514.88        64.77 o                         
  -8   4  15       2696.61       2753.44        68.61 o                         
  -7   4  15        167.99        158.76        18.10 o                         
  -6   4  15        373.57        296.76        23.04 o                         
  -5   4  15       4882.97       5186.61        83.78 o                         
  -4   4  15       1687.74       1643.51        35.72 o                         
  -3   4  15        697.27        671.85        19.53 o                         
  -2   4  15         80.86         83.53         8.56 o                         
  -1   4  15        179.91        193.08        10.73 o                         
   0   4  15       3755.23       3683.98        79.86 o                         
   1   4  15        104.28         90.05        11.80 o                         
   2   4  15       3090.29       2879.86        44.78 o                         
   3   4  15       2130.51       2190.16        37.01 o                         
   4   4  15        283.09        264.18        27.38 o                         
   5   4  15        872.10        903.66        28.95 o                         
   6   4  15       3012.55       3046.70        40.35 o                         
   7   4  15        146.23        198.69        12.82 o                         
   8   4  15        413.96        463.97        24.83 o                         
   9   4  15          8.50          6.54        25.08 o                         
  10   4  15         15.82         32.88        22.88 o                         
 -11   5  15        532.69        541.45        66.44 o                         
 -10   5  15         66.64         58.13        41.52 o                         
  -9   5  15        626.91        695.92        74.74 o                         
  -8   5  15          5.08         17.23        27.40 o                         
  -7   5  15        140.02        107.73        36.54 o                         
  -6   5  15        453.11        495.74        37.37 o                         
  -5   5  15        830.83        904.98        28.13 o                         
  -4   5  15       3417.76       3410.02        86.47 o                         
  -3   5  15        287.87        258.76        16.58 o                         
  -2   5  15       1171.86       1137.16        25.00 o                         
  -1   5  15       4335.78       4782.36       101.00 o                         
   0   5  15          3.33          7.47        12.92 o                         
   1   5  15         13.10         16.78        10.25 o                         
   2   5  15        391.90        401.05        25.39 o                         
   3   5  15       1564.73       1554.65        30.27 o                         
   4   5  15        324.32        324.27        18.11 o                         
   5   5  15        430.58        395.72        21.25 o                         
   6   5  15         61.01         54.81        13.95 o                         
   7   5  15       2109.00       2156.50        62.48 o                         
   8   5  15         55.04         49.05        14.04 o                         
   9   5  15        915.13        938.21        44.03 o                         
 -11   6  15         44.85        117.92        56.47 o                         
 -10   6  15        453.49        480.00        63.11 o                         
  -9   6  15         12.25          8.30        39.86 o                         
  -8   6  15          4.73         40.86        19.35 o                         
  -7   6  15        117.22        100.07        17.50 o                         
  -6   6  15        284.80        227.78        19.10 o                         
  -5   6  15         50.23         45.61        17.44 o                         
  -4   6  15         48.90         29.90        10.36 o                         
  -3   6  15         47.09         78.97        11.29 o                         
  -2   6  15         93.88         86.08         6.96 o                         
  -1   6  15         30.36         37.35        17.02 o                         
   0   6  15          0.32          1.75        10.87 o                         
   1   6  15        756.39        769.24        28.25 o                         
   2   6  15        993.62       1119.55        25.71 o                         
   3   6  15        268.39        287.02        15.07 o                         
   4   6  15        543.18        542.48        29.90 o                         
   5   6  15         11.09         26.88        12.76 o                         
   6   6  15          1.28         11.99        13.47 o                         
   7   6  15         69.57         26.14        21.59 o                         
   8   6  15         64.18         75.57        19.97 o                         
   9   6  15         25.37         22.38        22.22 o                         
 -10   7  15         10.22         18.27        49.83 o                         
  -9   7  15        738.44        853.70        86.37 o                         
  -8   7  15        140.80         55.76        31.56 o                         
  -7   7  15        723.81        600.39        35.45 o                         
  -6   7  15       1595.84       1599.12        46.53 o                         
  -5   7  15          0.18          3.35        10.58 o                         
  -4   7  15        650.15        602.94        23.37 o                         
  -3   7  15        906.40        951.64        24.69 o                         
  -2   7  15       1577.91       1479.17        51.74 o                         
  -1   7  15        179.77        180.65        13.45 o                         
   0   7  15        994.37        904.04        30.78 o                         
   1   7  15       1064.44       1019.35        33.17 o                         
   2   7  15       1139.12       1110.75        26.14 o                         
   3   7  15        151.81        133.45        15.13 o                         
   4   7  15       2192.38       2247.68        51.78 o                         
   5   7  15        476.01        429.48        26.33 o                         
   6   7  15        107.01        130.09        18.27 o                         
   7   7  15       1163.19       1265.60        64.77 o                         
   8   7  15        470.22        394.91        28.76 o                         
 -10   8  15         11.69         -9.97        54.81 o                         
  -9   8  15         19.73         31.56        46.51 o                         
  -8   8  15        626.60        667.24        44.50 o                         
  -7   8  15       1354.83       1510.56        50.55 o                         
  -6   8  15       1627.24       1561.31        43.86 o                         
  -5   8  15        784.08        860.14        55.25 o                         
  -4   8  15          4.78         18.18         9.11 o                         
  -3   8  15        342.44        316.62        15.89 o                         
  -2   8  15        495.64        533.39        72.25 o                         
  -1   8  15        114.19         86.07        17.50 o                         
   0   8  15        648.91        609.53        32.32 o                         
   1   8  15        275.52        309.49        23.92 o                         
   2   8  15         82.65        140.92        12.08 o                         
   3   8  15       2008.28       2066.16        41.60 o                         
   4   8  15       1364.96       1387.34        39.11 o                         
   5   8  15        467.56        463.98        28.73 o                         
   6   8  15       1034.66       1101.94        50.66 o                         
   7   8  15        813.05        790.64        39.93 o                         
   8   8  15        262.33        305.55        27.58 o                         
  -9   9  15        361.64        410.24        64.77 o                         
  -8   9  15        128.64        123.74        35.23 o                         
  -7   9  15        310.54        371.52        27.35 o                         
  -6   9  15        518.59        593.47        29.73 o                         
  -5   9  15        102.52         81.60        13.57 o                         
  -4   9  15        104.13        131.72        21.65 o                         
  -3   9  15         53.43         91.02         9.43 o                         
  -2   9  15        457.84        356.19        22.29 o                         
  -1   9  15        149.24        133.60        16.61 o                         
   0   9  15        328.75        287.33        31.56 o                         
   1   9  15        250.60        208.96        35.23 o                         
   2   9  15         83.58         58.60        10.84 o                         
   3   9  15         13.01         -2.99        10.41 o                         
   4   9  15        394.28        307.23        22.88 o                         
   5   9  15        363.45        415.88        82.21 o                         
   6   9  15          9.94         33.38        29.90 o                         
   7   9  15        313.51        356.53        27.43 o                         
  -8  10  15        183.35        224.22        56.47 o                         
  -7  10  15        166.91        167.75        58.13 o                         
  -6  10  15        206.18        231.15        28.51 o                         
  -5  10  15       1639.27       1754.25        43.67 o                         
  -4  10  15        248.86        211.89        22.48 o                         
  -3  10  15       1846.73       1857.28        59.45 o                         
  -2  10  15       3480.44       3374.80        69.04 o                         
  -1  10  15          0.13        -10.76        10.76 o                         
   0  10  15        725.31        753.66        39.86 o                         
   1  10  15       1820.20       1821.32        38.10 o                         
   2  10  15          0.91         -1.01        10.50 o                         
   3  10  15        283.26        300.52        19.56 o                         
   4  10  15        194.02        178.62        28.24 o                         
   5  10  15        115.30        115.71        19.14 o                         
   6  10  15         46.19         31.79        20.33 o                         
  -7  11  15         79.70        152.80        56.47 o                         
  -6  11  15       1922.09       2031.28       119.58 o                         
  -5  11  15        694.66        740.76        86.37 o                         
  -4  11  15        477.46        629.37        36.45 o                         
  -3  11  15        195.30        161.77        15.07 o                         
  -2  11  15        115.18        105.60        19.95 o                         
  -1  11  15          9.06         14.30        13.06 o                         
   0  11  15        162.44        166.87        37.37 o                         
   1  11  15       1085.67       1136.86        48.29 o                         
   2  11  15        667.19        713.36        26.03 o                         
   3  11  15        679.97        743.75        28.80 o                         
   4  11  15        708.82        612.96        32.72 o                         
   5  11  15       1034.01       1175.06        44.21 o                         
  -6  12  15         20.04         13.29        56.47 o                         
  -5  12  15        126.33        142.73        31.34 o                         
  -4  12  15         81.02          4.64        37.37 o                         
  -3  12  15          0.93        -25.48        25.48 o                         
  -2  12  15         12.40         65.39        25.81 o                         
  -1  12  15         86.34         66.77        24.88 o                         
   0  12  15        400.38        294.91        31.56 o                         
   1  12  15        359.93        265.43        29.11 o                         
   2  12  15          4.04          4.21        23.04 o                         
   3  12  15         94.99         92.86        25.12 o                         
   4  12  15        112.90        116.26        36.54 o                         
  -4  13  15        676.10        669.08        52.50 o                         
  -3  13  15        331.31        322.92        35.64 o                         
  -2  13  15        294.14        357.76        34.11 o                         
  -1  13  15        123.13        136.80        37.37 o                         
   0  13  15         23.03         16.90        26.33 o                         
   1  13  15        409.04        299.77        32.24 o                         
   2  13  15        279.31        360.89        71.42 o                         
 -12   0  16        224.59        355.43        61.45 o                         
 -11   0  16        699.72        885.26       111.28 o                         
 -10   0  16         84.49         66.44        38.20 o                         
  -9   0  16       1598.60       1612.73        86.37 o                         
  -8   0  16       5072.44       5029.19       159.45 o                         
  -7   0  16          3.07         27.20        13.95 o                         
  -6   0  16       6439.30       6669.99       128.27 o                         
  -5   0  16       2054.30       2352.14        55.64 o                         
  -4   0  16        379.41        489.95        23.54 o                         
  -3   0  16        472.44        491.59        23.88 o                         
  -2   0  16       7515.28       7743.09       199.31 o                         
  -1   0  16       2185.68       2165.50        47.55 o                         
   0   0  16       4863.43       4722.01        88.08 o                         
   1   0  16         67.12         64.04         9.13 o                         
   2   0  16       1350.06       1346.69        34.51 o                         
   3   0  16        694.30        799.97        39.03 o                         
   4   0  16       1533.20       1487.34        39.93 o                         
   5   0  16       5712.42       5486.49       466.71 o                         
   6   0  16       1255.75       1456.61        63.11 o                         
   7   0  16        608.25        763.09        35.90 o                         
   8   0  16       2284.94       2096.07        60.53 o                         
   9   0  16        777.14        773.98        56.47 o                         
  10   0  16        320.10        222.56        39.86 o                         
 -12   1  16        158.71        162.04        36.98 o                         
 -11   1  16        159.29         32.39        29.36 o                         
 -10   1  16        500.50        542.34        43.94 o                         
  -9   1  16       2340.72       2239.10        98.82 o                         
  -8   1  16         34.35         45.75        28.24 o                         
  -7   1  16        359.83        374.67        19.88 o                         
  -6   1  16          1.04          5.72         9.16 o                         
  -5   1  16          7.64         23.78         8.57 o                         
  -4   1  16        510.83        438.02        22.06 o                         
  -3   1  16        156.56        150.45        11.96 o                         
  -2   1  16       1032.23        977.14        25.17 o                         
  -1   1  16        396.67        417.81        31.10 o                         
   0   1  16         19.55         24.21         6.88 o                         
   1   1  16       1373.97       1437.80        39.27 o                         
   2   1  16       3117.37       2938.76        37.91 o                         
   3   1  16         86.92         55.45         7.91 o                         
   4   1  16        244.21        217.56        12.23 o                         
   5   1  16        134.60        134.63        12.47 o                         
   6   1  16        247.27        199.30        15.18 o                         
   7   1  16         77.26         94.23        21.10 o                         
   8   1  16        124.43        127.50        25.17 o                         
   9   1  16        414.43        390.80        44.01 o                         
  10   1  16         40.69          3.78        40.69 o                         
 -11   2  16        204.45        193.52        34.06 o                         
 -10   2  16         45.92         36.94        24.05 o                         
  -9   2  16         27.52         33.22        21.14 o                         
  -8   2  16        180.31        203.37        19.41 o                         
  -7   2  16       1416.00       1449.34        32.27 o                         
  -6   2  16       1229.86       1268.81        32.36 o                         
  -5   2  16         53.01         36.38         8.32 o                         
  -4   2  16          0.70          7.09         7.29 o                         
  -3   2  16        504.90        555.89        18.03 o                         
  -2   2  16        560.84        473.34        18.87 o                         
  -1   2  16       2524.81       2379.73        42.86 o                         
   0   2  16       4938.98       4936.07        75.41 o                         
   1   2  16        428.48        390.32        47.34 o                         
   2   2  16         68.68         75.15         8.49 o                         
   3   2  16       1308.68       1188.11        29.28 o                         
   4   2  16        104.29         85.28         8.76 o                         
   5   2  16        159.53        159.16        11.10 o                         
   6   2  16        495.83        478.90        21.34 o                         
   7   2  16         38.92         41.99        11.73 o                         
   8   2  16         62.55         95.53        17.73 o                         
   9   2  16          2.60         -4.23        29.90 o                         
  10   2  16        110.06         85.17        25.23 o                         
 -11   3  16        250.74        210.89        36.18 o                         
 -10   3  16        182.99        113.01        28.76 o                         
  -9   3  16       1231.00       1182.54        53.35 o                         
  -8   3  16        249.52        206.07        18.67 o                         
  -7   3  16        143.15        136.04        14.96 o                         
  -6   3  16        158.57        208.56        15.23 o
[truncated: 123,771 more chars]
