# Supplementary material for: Curved crystal morphology, photoreactivity and photosalient behaviour of mononuclear Zn(II) complexes
Source: IUCrJ. 2017 Jan 1;4(Pt 1):65–71. doi: 10.1107/S2052252516019072 (PMC5331466; doi:10.1107/S2052252516019072)
Supplement: Supplementary file 5 [file m-04-00065-e286sup5.hkl]

data_e286                                                                       
_shelx_title ' E286 in Pnma'                                                    
_shelx_refln_list_code          4                                               
_shelx_F_calc_maximum      366.06                                               
_exptl_crystal_F_000      1184.00                                               
_reflns_d_resolution_high  0.7698                                               
                                                                                
loop_                                                                           
 _space_group_symop_operation_xyz                                               
 'x, y, z'                                                                      
 '-x+1/2, -y, z+1/2'                                                            
 '-x, y+1/2, -z'                                                                
 'x+1/2, -y+1/2, -z+1/2'                                                        
 '-x, -y, -z'                                                                   
 'x-1/2, y, -z-1/2'                                                             
 'x, -y-1/2, z'                                                                 
 '-x-1/2, y-1/2, z-1/2'                                                         
                                                                                
_cell_length_a     8.2760                                                       
_cell_length_b    24.8239                                                       
_cell_length_c    12.5231                                                       
_cell_angle_alpha  90.000                                                       
_cell_angle_beta   90.000                                                       
_cell_angle_gamma  90.000                                                       
                                                                                
_shelx_F_squared_multiplier     1.000                                           
                                                                                
loop_                                                                           
 _refln_index_h                                                                 
 _refln_index_k                                                                 
 _refln_index_l                                                                 
 _refln_F_squared_calc                                                          
 _refln_F_squared_meas                                                          
 _refln_F_squared_sigma                                                         
 _refln_observed_status                                                         
   2   0   0      11765.50      12652.02       337.75 o                         
   4   0   0      12875.54      14453.20       382.84 o                         
   6   0   0       2811.51       2498.95        80.25 o                         
   8   0   0        959.01       1012.85        98.12 o                         
  10   0   0        346.32        477.94        79.13 o                         
   2   1   0       4114.04       4210.49        81.10 o                         
   4   1   0       5551.94       5464.89       106.93 o                         
   6   1   0      13860.04      13500.08       279.86 o                         
   8   1   0       4402.99       4220.73       174.01 o                         
  10   1   0       3567.19       3300.13       153.87 o                         
   0   2   0      10654.69       7607.46       341.84 o                         
   2   2   0      32219.80      37531.03       688.59 o                         
   4   2   0      19452.46      21429.02       397.91 o                         
   6   2   0        205.06        256.51        17.58 o                         
   8   2   0        553.89        576.21        52.56 o                         
  10   2   0       1547.37       1420.26        95.63 o                         
   2   3   0       7965.36       8855.06       153.27 o                         
   4   3   0      13679.08      13773.17       258.85 o                         
   6   3   0       7123.81       6609.02       132.13 o                         
   8   3   0       3083.28       2817.16       127.01 o                         
  10   3   0         29.87         67.78        46.69 o                         
   0   4   0      17295.18      20418.83       646.81 o                         
   2   4   0     134000.70     151004.33      3365.90 o                         
   4   4   0       9665.07       9606.24       183.39 o                         
   6   4   0       7758.51       8062.29       174.10 o                         
   8   4   0        315.44        411.67        43.64 o                         
  10   4   0        366.76        454.54        55.32 o                         
   2   5   0      65512.80      72171.58      1450.37 o                         
   4   5   0      10755.86      10611.54       201.91 o                         
   6   5   0       9952.86       9347.49       182.37 o                         
   8   5   0       5881.21       5473.56       215.36 o                         
  10   5   0        882.89        713.75        69.38 o                         
   0   6   0      77655.84      89401.45      2798.73 o                         
   2   6   0      15881.67      16986.18       346.95 o                         
   4   6   0      21160.00      22542.07       419.49 o                         
   6   6   0       5033.31       4782.63       107.63 o                         
   8   6   0       1527.23       1423.43        79.96 o                         
  10   6   0        441.16        533.43        72.01 o                         
   2   7   0       1828.86       1892.61        44.67 o                         
   4   7   0       8750.68       8316.37       147.82 o                         
   6   7   0      13156.22      13095.81       364.80 o                         
   8   7   0        435.95        456.80        47.47 o                         
  10   7   0       2461.96       2315.17       122.65 o                         
   0   8   0      65123.66      74978.47      2351.10 o                         
   2   8   0      10996.50      10769.94       223.45 o                         
   4   8   0      24715.74      25940.14       444.50 o                         
   6   8   0       1624.24       1492.07        44.64 o                         
   8   8   0        481.70        420.90        35.99 o                         
  10   8   0          3.74         58.45        32.39 o                         
   2   9   0      15283.37      16578.93       340.62 o                         
   4   9   0       6887.88       6857.00       149.09 o                         
   6   9   0       5082.21       4771.88       111.66 o                         
   8   9   0       4345.14       3886.53       130.18 o                         
  10   9   0       1297.44       1036.17        82.91 o                         
   0  10   0      75654.75      79750.19      2503.29 o                         
   2  10   0      34160.17      37904.30       768.64 o                         
   4  10   0       6452.32       6178.80       135.82 o                         
   6  10   0       3951.57       3732.60       110.83 o                         
   8  10   0        221.54        249.51        38.67 o                         
  10  10   0          4.79         47.48        30.21 o                         
   2  11   0         70.81        132.85         9.63 o                         
   4  11   0       7445.04       7109.08       155.06 o                         
   6  11   0       5225.25       4963.91       116.68 o                         
   8  11   0       5311.28       4721.65       153.95 o                         
  10  11   0        496.37        571.12        62.55 o                         
   0  12   0      28708.46      29459.24       937.20 o                         
   2  12   0      27953.02      29023.27       591.39 o                         
   4  12   0      15776.76      15523.66       324.19 o                         
   6  12   0        343.74        440.59        24.71 o                         
   8  12   0        107.51        183.94        38.88 o                         
   2  13   0          5.76         55.52         9.59 o                         
   4  13   0       5882.21       5804.98       129.86 o                         
   6  13   0       7987.99       7572.52       170.01 o                         
   8  13   0       1969.44       1799.40        65.41 o                         
   0  14   0      68084.02      74947.62      2358.93 o                         
   2  14   0       9013.78       8525.36       204.33 o                         
   4  14   0       2426.77       2557.36        65.14 o                         
   6  14   0       2885.13       2805.09        90.13 o                         
   8  14   0        974.12        987.10        48.07 o                         
   2  15   0       4072.82       3921.95       102.20 o                         
   4  15   0       2378.38       2205.34        62.27 o                         
   6  15   0       5401.26       5241.74       124.17 o                         
   8  15   0       1660.11       1742.35        65.00 o                         
   0  16   0      22367.39      23700.08       764.87 o                         
   2  16   0      19517.94      19598.64       452.79 o                         
   4  16   0       7532.41       7138.31       158.63 o                         
   6  16   0       1026.66       1123.14        40.67 o                         
   8  16   0        855.48        964.23        71.35 o                         
   2  17   0       1461.44       1505.60        48.32 o                         
   4  17   0       3681.88       3424.18        95.67 o                         
   6  17   0       7641.34       6867.88       177.37 o                         
   8  17   0       1328.46       1306.66        68.81 o                         
   0  18   0      10199.65       9495.82       324.52 o                         
   2  18   0      10482.20      10542.48       292.67 o                         
   4  18   0       5955.58       5901.06       152.29 o                         
   6  18   0        823.32        890.60        55.62 o                         
   8  18   0        688.02        688.52        52.02 o                         
   2  19   0       1583.64       1681.71        65.12 o                         
   4  19   0       1543.18       1422.55        65.98 o                         
   6  19   0       2975.29       2967.41        90.44 o                         
   8  19   0       1313.40       1233.99        69.50 o                         
   0  20   0      16620.47      16136.07       535.47 o                         
   2  20   0       8433.22       8441.77       240.87 o                         
   4  20   0       5593.95       5220.96       160.73 o                         
   6  20   0       1392.30       1368.64        63.49 o                         
   8  20   0         20.65          7.94        45.89 o                         
   2  21   0        134.19        155.02        23.11 o                         
   4  21   0       4943.75       4290.33       138.43 o                         
   6  21   0       2310.69       2333.54        90.05 o                         
   8  21   0        710.28        768.27       103.66 o                         
   0  22   0      14964.90      14508.45       667.85 o                         
   2  22   0       4322.79       4476.53       142.18 o                         
   4  22   0       3179.56       3082.46       107.52 o                         
   6  22   0       1493.90       1599.88        70.42 o                         
   2  23   0       2161.54       2076.13        80.33 o                         
   4  23   0       1636.39       1501.38       136.78 o                         
   6  23   0        943.21        738.06        66.58 o                         
   0  24   0      10157.35       9650.70       389.31 o                         
   2  24   0       5822.29       5535.87       172.63 o                         
   4  24   0       3554.82       3079.47       154.86 o                         
   6  24   0        949.73        740.05        67.70 o                         
   2  25   0        281.37        319.02        37.08 o                         
   4  25   0       2222.64       2350.59       101.94 o                         
   6  25   0       2710.79       2690.87       269.83 o                         
   0  26   0       1055.19       1025.00       140.06 o                         
   2  26   0       4622.38       4433.19       147.03 o                         
   4  26   0       2394.52       2315.60        92.38 o                         
   6  26   0        460.87        512.53       120.28 o                         
   2  27   0        264.45        412.96        38.06 o                         
   4  27   0        464.82        459.23        53.41 o                         
   0  28   0      13079.66      13584.86       667.85 o                         
   2  28   0       2888.06       2779.45       105.60 o                         
   4  28   0       1054.25       1009.90        62.76 o                         
   2  29   0        579.32        700.08        52.65 o                         
   4  29   0        700.16        721.10        54.77 o                         
   0  30   0       4254.19       4670.19       276.95 o                         
   2  30   0       1826.01       1753.32        82.72 o                         
   2  31   0        107.22        152.21        58.56 o                         
   0  32   0       2333.30       2430.84       180.41 o                         
   1   0   1         72.46        106.99         7.69 o                         
   2   0   1       7055.53       8346.72       170.18 o                         
   3   0   1       1097.41       1220.29        27.44 o                         
   4   0   1       1390.39       1508.71        34.52 o                         
   5   0   1        348.07        439.09        20.16 o                         
   6   0   1          0.87         28.45         6.51 o                         
   7   0   1        357.83        350.71        24.95 o                         
   8   0   1         29.25         47.25        19.56 o                         
   9   0   1       3857.90       3760.39       216.81 o                         
  10   0   1         65.59         86.00        29.64 o                         
   0   1   1        527.93        583.75        21.32 o                         
   1   1   1      22479.45      25258.61       356.39 o                         
   2   1   1        977.27       1144.51        18.81 o                         
   3   1   1       1176.00       1095.79        17.82 o                         
   4   1   1       2390.08       2532.37        37.78 o                         
   5   1   1       4442.60       4345.97        62.51 o                         
   6   1   1        579.73        578.00        15.41 o                         
   7   1   1       2076.24       1960.83        43.41 o                         
   8   1   1        224.24        260.88        32.36 o                         
   9   1   1       2501.62       2298.15        85.20 o                         
  10   1   1          8.92         45.83        18.46 o                         
   1   2   1       1004.98        919.32        16.20 o                         
   2   2   1       2583.83       2569.44        41.56 o                         
   3   2   1       3091.75       3538.85        49.79 o                         
   4   2   1        346.70        392.06         9.79 o                         
   5   2   1        886.56        854.12        16.92 o                         
   6   2   1        476.94        504.11        13.66 o                         
   7   2   1        128.11        164.61        12.12 o                         
   8   2   1        101.11        110.72        18.48 o                         
   9   2   1       1248.52       1236.48        68.98 o                         
  10   2   1        259.19        316.21        39.29 o                         
   0   3   1        232.21        300.99        11.25 o                         
   1   3   1         29.52         59.26         3.42 o                         
   2   3   1       1469.86       1661.06        25.81 o                         
   3   3   1       9818.66      10321.44       143.13 o                         
   4   3   1          5.42          7.72         2.88 o                         
   5   3   1       6489.03       6426.36        89.42 o                         
   6   3   1       1380.86       1404.50        30.96 o                         
   7   3   1       1016.47        965.02        32.56 o                         
   8   3   1         90.39         92.68        25.89 o                         
   9   3   1       4237.32       3859.54       118.29 o                         
  10   3   1         42.21         22.70        18.17 o                         
   1   4   1       3010.85       2990.51        47.34 o                         
   2   4   1      15478.77      17241.04       261.24 o                         
   3   4   1        199.94        242.15        11.08 o                         
   4   4   1        130.47        161.90         7.14 o                         
   5   4   1        396.44        503.86        14.05 o                         
   6   4   1         53.79         69.28         6.69 o                         
   7   4   1        331.40        348.79        16.08 o                         
   8   4   1         40.74         39.37        12.94 o                         
   9   4   1        111.34        102.64        20.74 o                         
  10   4   1        189.99        225.52        28.62 o                         
   0   5   1        188.49        131.27         7.69 o                         
   1   5   1       3689.55       4187.93        65.75 o                         
   2   5   1      18670.02      21199.46       320.09 o                         
   3   5   1       5849.00       6172.86        80.27 o                         
   4   5   1       1400.14       1367.97        23.16 o                         
   5   5   1       5800.78       5560.09        78.93 o                         
   6   5   1         44.64         46.90         6.00 o                         
   7   5   1       6377.98       5922.26       111.04 o                         
   8   5   1         34.78         73.28        16.03 o                         
   9   5   1        392.70        473.66        36.72 o                         
  10   5   1        213.91        222.24        35.86 o                         
   1   6   1       5487.37       6271.61        97.05 o                         
   2   6   1        369.26        377.04         9.97 o                         
   3   6   1       3344.09       3707.82        55.22 o                         
   4   6   1        145.39        171.55         7.20 o                         
   5   6   1         39.29         58.38         5.19 o                         
   6   6   1          4.10          9.33         4.96 o                         
   7   6   1        226.05        255.26        14.54 o                         
   8   6   1       1874.75       1814.53        52.36 o                         
   9   6   1        748.07        838.37        48.64 o                         
  10   6   1        163.47        180.07        34.04 o                         
   0   7   1       2708.99       2683.25        66.86 o                         
   1   7   1        326.82        380.92         9.45 o                         
   2   7   1        873.21        862.63        17.75 o                         
   3   7   1      12380.90      13071.77       200.92 o                         
   4   7   1       1053.76       1042.39        18.54 o                         
   5   7   1       5389.49       5186.82        74.63 o                         
   6   7   1        179.96        198.82        10.52 o                         
   7   7   1       4071.02       3842.42        70.81 o                         
   8   7   1        624.32        662.75        31.68 o                         
   9   7   1       1353.73       1306.11        58.19 o                         
  10   7   1        107.48        127.54        26.02 o                         
   1   8   1        405.46        432.51        10.34 o                         
   2   8   1        534.10        565.71        18.06 o                         
   3   8   1       2384.79       2612.11        45.56 o                         
   4   8   1       2895.37       3020.08        41.87 o                         
   5   8   1        325.49        378.57        12.02 o                         
   6   8   1        316.85        298.45        12.78 o                         
   7   8   1       1007.87       1020.88        27.97 o                         
   8   8   1         54.37         52.80        12.45 o                         
   9   8   1        314.50        338.61        31.43 o                         
  10   8   1        202.57        202.74        29.82 o                         
   0   9   1         20.63         19.59         5.23 o                         
   1   9   1       1964.69       1946.46        37.83 o                         
   2   9   1         85.79         74.42         5.31 o                         
   3   9   1       2126.61       2093.86        38.22 o                         
   4   9   1       2151.20       2141.93        34.61 o                         
   5   9   1       9180.08       8788.78       121.43 o                         
   6   9   1          9.98         12.19         5.48 o                         
   7   9   1        850.77        773.72        25.24 o                         
   8   9   1        196.00        260.33        21.03 o                         
   9   9   1       2062.63       2074.05        76.35 o                         
  10   9   1        158.47        163.35        26.83 o                         
   1  10   1       4491.53       5172.78        87.97 o                         
   2  10   1        432.37        449.15        13.21 o                         
   3  10   1        214.32        243.33        10.40 o                         
   4  10   1       1433.85       1491.95        29.31 o                         
   5  10   1         19.48         58.84         5.47 o                         
   6  10   1        627.10        626.85        20.08 o                         
   7  10   1        676.06        670.08        23.71 o                         
   8  10   1          3.58         16.40        10.92 o                         
   9  10   1       1901.97       1692.85        66.76 o                         
  10  10   1        270.32        293.81        40.50 o                         
   0  11   1        247.89        287.21        16.94 o                         
   1  11   1       8823.47       9508.04       156.80 o                         
   2  11   1        431.62        433.61        14.67 o                         
   3  11   1       1875.64       1719.49        33.39 o                         
   4  11   1        356.83        397.58        13.95 o                         
   5  11   1       5009.93       4642.95        69.09 o                         
   6  11   1       1981.48       1851.69        37.57 o                         
   7  11   1       1230.06       1326.97        41.56 o                         
   8  11   1          2.32         30.91        15.09 o                         
   9  11   1       1605.28       1570.15        64.92 o                         
  10  11   1         11.33          8.43        20.81 o                         
   1  12   1       4596.52       4915.88        85.58 o                         
   2  12   1        160.41        166.63         8.88 o                         
   3  12   1        319.69        283.99        11.39 o                         
   4  12   1          4.27          8.63         4.79 o                         
   5  12   1        406.35        445.36        14.48 o                         
   6  12   1        565.69        603.98        20.27 o                         
   7  12   1         37.52         63.99        10.16 o                         
   8  12   1        304.94        364.70        23.12 o                         
   9  12   1        515.87        594.42        42.72 o                         
   0  13   1       6346.59       6878.56       165.97 o                         
   1  13   1        741.23        674.63        20.29 o                         
   2  13   1        215.43        234.68        14.17 o                         
   3  13   1       3467.70       3190.36        53.53 o                         
   4  13   1         91.58        108.97         8.26 o                         
   5  13   1       1964.73       1863.53        33.32 o                         
   6  13   1        379.87        423.70        19.41 o                         
   7  13   1       1396.42       1389.98        34.82 o                         
   8  13   1         40.67         45.87        12.88 o                         
   9  13   1       1915.06       1878.86        71.94 o                         
   1  14   1          1.38          1.90         3.82 o                         
   2  14   1          5.49          1.83         3.99 o                         
   3  14   1        141.82        148.44         8.59 o                         
   4  14   1          3.25          4.57         4.96 o                         
   5  14   1        581.73        626.93        19.85 o                         
   6  14   1          5.72         22.21         7.36 o                         
   7  14   1        497.77        538.81        23.06 o                         
   8  14   1        104.80        138.06        16.27 o                         
   9  14   1       1008.44        968.37        53.69 o                         
   0  15   1        422.54        526.27        27.02 o                         
   1  15   1       6696.07       6801.06       117.03 o                         
   2  15   1        622.23        599.30        20.46 o                         
   3  15   1       1971.11       1930.14        38.27 o                         
   4  15   1        453.79        483.44        16.33 o                         
   5  15   1       1480.11       1393.60        30.71 o                         
   6  15   1          0.24          8.61         7.06 o                         
   7  15   1       2122.92       2167.76        58.36 o                         
   8  15   1        104.25        107.58        17.28 o                         
   9  15   1        977.20       1076.23        57.66 o                         
   1  16   1       1498.18       1461.66        40.85 o                         
   2  16   1        527.20        533.91        24.22 o                         
   3  16   1        770.37        787.59        34.54 o                         
   4  16   1        292.23        305.03        13.58 o                         
   5  16   1         52.27         63.80        12.69 o                         
   6  16   1        114.49        170.71        13.53 o                         
   7  16   1         18.63         44.25        14.49 o                         
   8  16   1        202.50        226.84        24.83 o                         
   9  16   1        576.75        589.94        52.47 o                         
   0  17   1        860.24        863.70        36.39 o                         
   1  17   1        171.55        180.06        13.12 o                         
   2  17   1          1.20         -1.84         5.25 o                         
   3  17   1       2393.86       2324.26        48.51 o                         
   4  17   1          1.60          4.85         6.06 o                         
   5  17   1       1406.01       1427.61        36.26 o                         
   6  17   1        496.02        507.15        25.46 o                         
   7  17   1       1786.09       1672.95        51.36 o                         
   8  17   1         31.17         73.40        18.38 o                         
   9  17   1       1855.03       2002.81        90.70 o                         
   1  18   1         98.66         89.59        10.60 o                         
   2  18   1        687.75        690.57        33.26 o                         
   3  18   1         45.52         55.58         8.85 o                         
   4  18   1         81.67         80.78         9.89 o                         
   5  18   1         66.26         83.48        12.90 o                         
   6  18   1        122.03        156.61        16.80 o                         
   7  18   1        564.73        616.20        33.14 o                         
   8  18   1         33.25         26.58        17.83 o                         
   0  19   1        741.86        718.82        40.73 o                         
   1  19   1       1772.59       1746.26        43.39 o                         
   2  19   1        348.33        390.28        23.12 o                         
   3  19   1       2787.17       2612.68        64.05 o                         
   4  19   1        807.51        779.22        28.46 o                         
   5  19   1       3106.28       2983.56        67.55 o                         
   6  19   1         57.72         49.23        13.35 o                         
   7  19   1        324.80        385.50        27.37 o                         
   8  19   1          9.92         17.57        22.84 o                         
   1  20   1         64.49         76.44        14.24 o                         
   2  20   1          2.99          6.04         8.02 o                         
   3  20   1          1.40         11.80         8.55 o                         
   4  20   1         40.18         16.19         9.78 o                         
   5  20   1          2.72         37.55        10.97 o                         
   6  20   1          3.17         14.32        13.07 o                         
   7  20   1         35.87         66.72        19.29 o                         
   8  20   1         32.57         48.12        25.19 o                         
   0  21   1         17.37         22.52        11.94 o                         
   1  21   1        325.47        359.80        20.56 o                         
   2  21   1          4.95         22.10         9.15 o                         
   3  21   1        351.26        415.72        24.09 o                         
   4  21   1          2.73          1.13        10.01 o                         
   5  21   1       2143.50       2086.50        57.53 o                         
   6  21   1        190.81        222.00        31.38 o                         
   7  21   1       1050.48       1068.09        89.50 o                         
   8  21   1        365.57        401.93        43.47 o                         
   1  22   1          9.18         29.36         9.32 o                         
   2  22   1        433.25        472.36        26.29 o                         
   3  22   1         80.72         67.02        12.31 o                         
   4  22   1          0.10          9.50        10.55 o                         
   5  22   1          2.41         42.16        12.51 o                         
   6  22   1         10.99         27.57        14.00 o                         
   7  22   1        100.55        184.80        27.21 o                         
   0  23   1          0.55         15.15        14.24 o                         
   1  23   1       1106.65       1129.48        36.88 o                         
   2  23   1        570.40        505.53        27.57 o                         
   3  23   1       1677.60       1607.16        48.24 o                         
   4  23   1         63.10         57.01        13.50 o                         
   5  23   1       1973.07       2016.09        57.92 o                         
   6  23   1         80.38        188.43        29.31 o                         
   7  23   1        600.06        549.01        42.54 o                         
   1  24   1          7.20         26.53        11.44 o                         
   2  24   1        257.51        239.28        19.95 o                         
   3  24   1        145.27        134.36        20.88 o                         
   4  24   1        123.46        132.74        18.14 o                         
   5  24   1          4.89         39.85        13.45 o                         
   6  24   1          0.08         13.88        16.23 o                         
   7  24   1        154.96        197.79        28.79 o                         
   0  25   1          2.12         -7.50        15.01 o                         
   1  25   1         83.86        130.93        17.97 o                         
   2  25   1          1.86          4.02        13.21 o                         
   3  25   1        737.34        743.31        35.18 o                         
   4  25   1          1.51         17.09        12.81 o                         
   5  25   1        920.31        920.49        48.95 o                         
   6  25   1        151.86        198.06        38.48 o                         
   1  26   1        188.36        181.96        21.13 o                         
   2  26   1          3.93          5.82        11.72 o                         
   3  26   1        216.63        175.17        21.70 o                         
   4  26   1        177.50        180.23        28.99 o                         
   5  26   1         10.00          5.65        13.87 o                         
   6  26   1          0.13         21.44        17.58 o                         
   0  27   1        125.13        163.76        28.30 o                         
   1  27   1        694.45        650.69        37.71 o                         
   2  27   1         24.69         53.67        14.17 o                         
   3  27   1        658.08        772.02        37.22 o                         
   4  27   1        474.11        553.31        32.61 o                         
   5  27   1        699.92        691.48        37.19 o                         
   1  28   1        228.64        224.73        32.76 o                         
   2  28   1         26.55         21.31        15.11 o                         
   3  28   1        169.15        221.22        21.64 o                         
   4  28   1          7.73         16.49        15.13 o                         
   5  28   1        124.37        121.00        23.14 o                         
   0  29   1         27.92         24.57        27.04 o                         
   1  29   1        542.11        523.95        36.62 o                         
   2  29   1        163.64        141.14        21.51 o                         
   3  29   1        461.35        534.56        32.36 o                         
   4  29   1         91.81         97.83        22.77 o                         
   1  30   1        178.91        173.01        24.75 o                         
   2  30   1        131.53         95.99        21.42 o                         
   3  30   1          2.35         84.15        19.57 o                         
   0  31   1         19.76         24.46        30.39 o                         
   1  31   1        286.12        369.16        54.64 o                         
   2  31   1         15.14         13.95        19.11 o                         
   1  32   1         11.33         46.26        25.55 o                         
   0   0   2      47841.80      56422.21      1513.35 o                         
   1   0   2       1856.22       1953.42        64.95 o                         
   2   0   2       2821.42       3584.16       100.76 o                         
   3   0   2        135.81        227.83        11.59 o                         
   4   0   2       7437.90       7560.17       157.89 o                         
   5   0   2         28.60         76.96         7.46 o                         
   6   0   2       1022.15        961.36        27.20 o                         
   7   0   2       1631.61       1551.89        75.10 o                         
   8   0   2       1240.54       1219.59        56.73 o                         
   9   0   2        252.68        320.39        42.35 o                         
  10   0   2        389.13        438.01        61.72 o                         
   1   1   2       8541.47       9584.90       124.77 o                         
   2   1   2         47.30         63.45         5.92 o                         
   3   1   2       1403.29       1501.76        28.77 o                         
   4   1   2         42.03         92.21         4.96 o                         
   5   1   2        513.03        542.00        12.76 o                         
   6   1   2        820.08        722.29        17.43 o                         
   7   1   2        633.66        687.56        23.75 o                         
   8   1   2        629.10        626.48        29.92 o                         
   9   1   2        890.24       1032.94        54.14 o                         
  10   1   2        537.32        481.18        39.32 o                         
   0   2   2       1024.57        973.66        37.96 o                         
   1   2   2      10596.54      11953.87       180.28 o                         
   2   2   2       2413.96       2396.23        42.18 o                         
   3   2   2       3747.29       3914.40        67.33 o                         
   4   2   2       3758.12       3605.53        60.51 o                         
   5   2   2        695.29        653.68        15.43 o                         
   6   2   2       1367.93       1286.28        25.40 o                         
   7   2   2          6.73         24.57         7.48 o                         
   8   2   2       1277.02       1237.16        50.19 o                         
   9   2   2        426.04        521.98        44.54 o                         
  10   2   2       1297.81       1209.86        62.48 o                         
   1   3   2      19312.52      22527.47       381.53 o                         
   2   3   2       3731.50       4121.71        61.85 o                         
   3   3   2        755.90        900.94        20.31 o                         
   4   3   2       2598.02       2638.55        51.28 o                         
   5   3   2       1619.78       1624.55        29.12 o                         
   6   3   2        211.55        235.46        11.55 o                         
   7   3   2        108.20        127.75        11.26 o                         
   8   3   2        394.50        425.59        34.33 o                         
   9   3   2       1676.01       1514.61        75.18 o                         
  10   3   2        338.43        419.93        43.40 o                         
   0   4   2       6890.06       7480.49       196.44 o                         
   1   4   2       3573.67       3869.01        70.22 o                         
   2   4   2      20781.98      22798.95       324.07 o                         
   3   4   2         38.35         86.65         5.40 o                         
   4   4   2         69.11         46.28         4.72 o                         
   5   4   2       4134.80       4230.07        64.95 o                         
   6   4   2       3805.25       3722.15        62.76 o                         
   7   4   2        145.89        169.97        13.06 o                         
   8   4   2        896.42        889.89        49.32 o                         
   9   4   2       1643.91       1521.06        62.05 o                         
  10   4   2         61.17         59.54        21.25 o                         
   1   5   2       5291.98       5871.82       103.03 o                         
   2   5   2       5932.09       6313.06        98.05 o                         
   3   5   2        430.72        439.86        10.68 o                         
   4   5   2        445.00        544.15        13.91 o                         
   5   5   2        377.85        395.40        12.68 o                         
   6   5   2        142.08        136.78         9.42 o                         
   7   5   2        189.06        189.62        13.45 o                         
   8   5   2        641.30        656.63        28.03 o                         
   9   5   2        163.30        208.61        26.15 o                         
  10   5   2        590.47        598.71        45.28 o                         
   0   6   2        565.64        490.83        27.92 o                         
   1   6   2       1289.50       1504.37        30.04 o                         
   2   6   2         99.76         68.99         4.42 o                         
   3   6   2        950.42        831.72        16.46 o                         
   4   6   2       3389.26       3350.37        54.35 o                         
   5   6   2       3557.84       3420.66        59.12 o                         
   6   6   2       1260.42       1134.18        33.20 o                         
   7   6   2       1210.36       1251.58        33.10 o                         
   8   6   2       2202.81       2038.03        52.11 o                         
   9   6   2          6.79         31.69        16.74 o                         
  10   6   2        137.32        117.61        24.60 o                         
   1   7   2        258.17        266.31         9.00 o                         
   2   7   2        101.37        158.36         7.14 o                         
   3   7   2       3995.18       4218.56        69.47 o                         
   4   7   2        813.80        930.42        19.32 o                         
   5   7   2        744.12        678.59        17.22 o                         
   6   7   2       1713.51       1728.55        34.91 o                         
   7   7   2         17.35         35.63         8.86 o                         
   8   7   2        128.63        165.37        17.29 o                         
   9   7   2        483.23        571.70        40.96 o                         
  10   7   2        722.12        772.47        51.18 o                         
   0   8   2       2021.63       2185.97        65.17 o                         
   1   8   2        300.23        300.56        10.00 o                         
   2   8   2       3494.98       3383.66        53.31 o                         
   3   8   2       2024.03       2043.10        37.34 o                         
   4   8   2      17928.26      18260.30       252.65 o                         
   5   8   2       1970.13       1866.34        33.84 o                         
   6   8   2        661.43        647.22        20.05 o                         
   7   8   2        424.48        452.16        20.98 o                         
   8   8   2        650.10        671.03        36.21 o                         
   9   8   2         32.92         37.34        18.23 o                         
  10   8   2        272.79        298.48        33.87 o                         
   1   9   2        642.41        691.06        16.62 o                         
   2   9   2        111.83        118.55         7.28 o                         
   3   9   2        426.00        453.31        15.20 o                         
   4   9   2       2232.10       2087.45        35.64 o                         
   5   9   2        123.05        137.70         8.79 o                         
   6   9   2        512.79        484.34        17.82 o                         
   7   9   2         11.20         35.04         9.29 o                         
   8   9   2        358.95        470.50        27.94 o                         
   9   9   2        510.97        582.08        41.79 o                         
  10   9   2        334.48        323.66        34.31 o                         
   0  10   2       3851.89       3361.62        98.07 o                         
   1  10   2        182.31        117.43         7.05 o                         
   2  10   2        655.91        593.01        14.67 o                         
   3  10   2        358.19        337.72        12.15 o                         
   4  10   2         88.98         77.07         7.09 o                         
   5  10   2        925.34        868.14        19.32 o                         
   6  10   2       4972.77       4865.00        81.00 o                         
   7  10   2        157.76        143.11        13.25 o                         
   8  10   2        651.63        646.21        37.35 o                         
   9  10   2        488.49        547.84        48.20 o                         
  10  10   2        185.24        189.17        29.71 o                         
   1  11   2        729.56        854.09        20.16 o                         
   2  11   2         14.16         18.30         3.90 o                         
   3  11   2        345.77        343.86        12.26 o                         
   4  11   2        812.99        808.05        20.45 o                         
   5  11   2        137.08        128.72         8.31 o                         
   6  11   2        986.13       1017.62        35.35 o                         
   7  11   2        270.21        293.06        17.94 o                         
   8  11   2        656.52        678.38        35.82 o                         
   9  11   2       1126.06       1254.34        60.98 o                         
  10  11   2        173.14        192.23        28.93 o                         
   0  12   2       3813.13       3811.00       111.76 o                         
   1  12   2        445.31        468.84        14.82 o                         
   2  12   2       2206.62       1975.32        36.54 o                         
   3  12   2        862.05        730.65        18.49 o                         
   4  12   2       1309.57       1104.67        31.46 o                         
   5  12   2        103.67        136.75         8.76 o                         
   6  12   2       1672.56       1651.42        35.30 o                         
   7  12   2         80.35        112.61        11.84 o                         
   8  12   2        839.09        851.54        37.67 o                         
   9  12   2        452.89        597.95        70.71 o                         
   1  13   2          9.35         19.07         4.46 o                         
   2  13   2         47.97         66.37         5.73 o                         
   3  13   2        538.91        449.07        15.87 o                         
   4  13   2         94.61         96.75         8.28 o                         
   5  13   2        167.94        152.57         9.47 o                         
   6  13   2       1432.43       1355.82        31.19 o                         
   7  13   2        136.53        174.44        17.67 o                         
   8  13   2        259.76        293.39        23.05 o                         
   9  13   2        586.50        562.76        47.41 o                         
   0  14   2       7267.01       7119.60       198.88 o                         
   1  14   2       1105.42       1007.52        24.11 o                         
   2  14   2       1100.79        967.65        24.16 o                         
   3  14   2         11.49         13.04         5.25 o                         
   4  14   2       3933.43       3742.35        66.25 o                         
   5  14   2       1626.52       1563.61        32.88 o                         
   6  14   2         64.27        103.03        10.73 o                         
   7  14   2        145.22        214.01        22.36 o                         
   8  14   2        746.82        808.10        37.60 o                         
   9  14   2        289.42        304.77        32.96 o                         
   1  15   2        475.15        512.70        16.68 o                         
   2  15   2          7.94          6.12         4.73 o                         
   3  15   2        392.67        374.63        14.80 o                         
   4  15   2        836.46        828.31        22.40 o                         
   5  15   2        223.72        260.23        13.63 o                         
   6  15   2       1512.45       1416.06        34.63 o                         
   7  15   2         55.25         65.78        11.80 o                         
   8  15   2        211.47        263.51        22.68 o                         
   9  15   2        520.27        654.78        46.74 o                         
   0  16   2       2308.84       2108.71       120.32 o                         
   1  16   2         41.87         78.40         9.14 o                         
   2  16   2       1904.44       1825.23        39.31 o                         
   3  16   2        400.66        434.63        19.12 o                         
   4  16   2        578.03        558.49        27.23 o                         
   5  16   2        603.47        611.46        21.67 o                         
   6  16   2        492.07        508.70        23.21 o                         
   7  16   2        218.61        250.13        17.99 o                         
   8  16   2       1141.92       1116.74        45.11 o                         
   9  16   2        438.02        419.90        48.00 o                         
   1  17   2         33.83         41.25         8.06 o                         
   2  17   2        278.57        309.86        16.97 o                         
   3  17   2         57.82         78.70         9.43 o                         
   4  17   2         10.91         17.49         8.15 o                         
   5  17   2          0.47          2.41         7.34 o                         
   6  17   2         81.55        110.39        13.72 o                         
   7  17   2         79.40        105.80        15.09 o                         
   8  17   2        257.17        270.56        39.57 o                         
   9  17   2        233.38        215.31        36.15 o                         
   0  18   2        464.98        401.95        30.04 o                         
   1  18   2         35.58         29.57         8.01 o                         
   2  18   2       3331.42       3124.00        66.85 o                         
   3  18   2       1336.37       1363.70        52.56 o                         
   4  18   2        287.00        400.03        18.75 o                         
   5  18   2        241.70        286.04        19.96 o                         
   6  18   2       1310.62       1298.24        39.84 o                         
   7  18   2        252.11        307.30        22.12 o                         
   8  18   2        535.54        572.47        37.79 o                         
   1  19   2        294.53        302.19        19.08 o                         
   2  19   2        161.34        146.24        12.95 o                         
   3  19   2        150.69        154.48        14.88 o                         
   4  19   2        363.15        298.29        18.31 o                         
   5  19   2        154.31        182.28        15.98 o                         
   6  19   2         36.60         28.03        12.45 o                         
   7  19   2        175.40        268.07        22.69 o                         
   8  19   2        172.67        173.88        27.02 o                         
   0  20   2       2167.26       2138.04        80.57 o                         
   1  20   2        236.93        197.50        16.44 o                         
   2  20   2        827.30        854.27        31.03 o                         
   3  20   2          4.91         20.40         9.40 o                         
   4  20   2       1852.11       1697.80        67.47 o                         
   5  20   2        694.76        686.22        29.10 o                         
   6  20   2        771.17        846.29        53.61 o                         
   7  20   2        180.88        268.22        23.68 o                         
   8  20   2        281.56        374.75        37.16 o                         
   1  21   2        130.20        131.42        13.45 o                         
   2  21   2        387.02        454.65        22.73 o                         
   3  21   2        221.47        248.94        19.11 o                         
   4  21   2         56.18         60.98        12.51 o                         
   5  21   2        196.72        190.18        24.42 o                         
   6  21   2         62.76         89.50        17.88 o                         
   7  21   2         56.07         90.13        21.33 o                         
   8  21   2         21.14         65.03        26.61 o                         
   0  22   2        723.35        756.75        45.67 o                         
   1  22   2         41.79         29.88        10.73 o                         
   2  22   2         70.03         69.13        11.89 o                         
   3  22   2        719.68        812.33        41.99 o                         
   4  22   2       2359.71       2302.34        61.49 o                         
   5  22   2        868.66        837.79        36.24 o                         
   6  22   2        647.53        633.78        37.26 o                         
   7  22   2         41.82         48.86        20.70 o                         
   1  23   2         54.76         36.43        12.33 o                         
   2  23   2         13.44         30.42        11.30 o                         
   3  23   2          5.26          1.40        10.18 o                         
   4  23   2         23.79         37.66        12.56 o                         
   5  23   2         70.39        102.67        16.24 o                         
   6  23   2         32.29         51.02        19.43 o                         
   7  23   2         26.04         28.29        20.46 o                         
   0  24   2        890.12        964.54        65.47 o                         
   1  24   2          7.63         -3.76        10.66 o                         
   2  24   2       1012.39       1042.35        48.80 o                         
   3  24   2        114.52        120.89        15.82 o                         
   4  24   2        788.76        814.18        36.71 o                         
   5  24   2        310.70        406.96        42.91 o                         
   6  24   2        681.73        709.57        44.41 o                         
   7  24   2        239.56        282.08        32.72 o                         
   1  25   2        210.14        196.43        19.51 o                         
   2  25   2          2.85         32.32        16.68 o                         
   3  25   2        117.50        136.37        17.06 o                         
   4  25   2        552.50        539.80        30.42 o                         
   5  25   2        154.83        172.27        22.05 o                         
   6  25   2         98.17         99.91        20.57 o                         
   0  26   2        245.31        257.97        31.90 o                         
   1  26   2        204.08        213.55        32.54 o                         
   2  26   2       1289.54       1282.23        49.19 o                         
   3  26   2        453.69        503.58        30.35 o                         
   4  26   2          8.79         29.52        13.91 o                         
   5  26   2        266.03        255.98        26.12 o                         
   6  26   2        304.84        358.15        38.19 o                         
   1  27   2          0.81         -1.96        14.59 o                         
   2  27   2         15.22         31.10        15.43 o                         
   3  27   2         24.48          5.68        21.56 o                         
   4  27   2        343.10        350.61        26.68 o                         
   5  27   2        401.25        427.48        33.27 o                         
   0  28   2        971.53        928.42        80.44 o                         
   1  28   2          2.51         16.35        15.36 o                         
   2  28   2        226.37        260.48        26.16 o                         
   3  28   2          3.40          9.46        15.27 o                         
   4  28   2        327.86        333.37        26.33 o                         
   5  28   2        109.03        143.53        23.47 o                         
   1  29   2         22.41         32.10        16.98 o                         
   2  29   2          5.62         -6.01        16.35 o                         
   3  29   2         91.06         76.27        19.82 o                         
   4  29   2         32.58         59.37        19.30 o                         
   0  30   2        422.18        531.84        55.19 o                         
   1  30   2        310.70        285.23        36.59 o                         
   2  30   2        178.28        187.36        25.78 o                         
   3  30   2        143.77        185.10        24.69 o                         
   1  31   2         40.34         68.19        21.49 o                         
   2  31   2        139.10        133.29        24.90 o                         
   1   0   3       1515.41       1411.34        80.71 o                         
   2   0   3       4876.68       5081.41       141.26 o                         
   3   0   3       8132.70       8414.30       273.36 o                         
   4   0   3        554.16        585.05        27.95 o                         
   5   0   3       1188.15       1046.60        34.07 o                         
   6   0   3       1217.89       1164.80        54.14 o                         
   7   0   3       1859.68       1771.12        87.26 o                         
   8   0   3       1239.69       1335.93        51.31 o                         
   9   0   3       1894.24       1829.73        98.99 o                         
  10   0   3        173.62        234.99        40.83 o                         
   0   1   3      21693.40      25781.88       513.10 o                         
   1   1   3      14632.85      16101.26       240.18 o                         
   2   1   3       3249.25       3313.80        61.57 o                         
   3   1   3       8296.22       8653.21       166.49 o                         
   4   1   3         18.01         27.18         5.87 o                         
   5   1   3       2820.08       2749.96        56.35 o                         
   6   1   3         11.01         14.23         6.32 o                         
   7   1   3        471.05        479.29        23.50 o                         
   8   1   3        333.10        349.34        21.30 o                         
   9   1   3          6.93         34.00        20.33 o                         
  10   1   3         83.03        101.74        21.91 o                         
   1   2   3       1474.21       1564.66        30.31 o                         
   2   2   3       4272.85       4524.89        76.26 o                         
   3   2   3       8693.94       9169.20       161.80 o                         
   4   2   3       1148.23       1078.77        23.70 o                         
   5   2   3      12711.29      12237.73       191.11 o                         
   6   2   3       2094.71       2035.86        44.32 o                         
   7   2   3       4176.20       3787.38        80.50 o                         
   8   2   3         28.35         38.67        10.67 o                         
   9   2   3        609.03        555.07        39.70 o                         
  10   2   3         26.59         37.85        19.58 o                         
   0   3   3       2761.77       2991.97        82.84 o                         
   1   3   3      39169.50      45391.15       822.99 o                         
   2   3   3       1897.16       2061.31        40.30 o                         
   3   3   3      11367.70      11941.32       208.48 o                         
   4   3   3       1827.96       1798.09        35.89 o                         
   5   3   3       3051.74       2899.74        52.04 o                         
   6   3   3          8.81          9.84         5.91 o                         
   7   3   3         13.59         56.67         9.29 o                         
   8   3   3         22.91         23.94        10.59 o                         
   9   3   3         49.38         47.79        19.74 o                         
  10   3   3          1.20         -0.53        18.45 o                         
   1   4   3       3160.69       3163.56        62.09 o                         
   2   4   3        624.55        640.83        13.51 o                         
   3   4   3       1996.79       1742.35        36.79 o                         
   4   4   3        585.93        629.29        17.42 o                         
   5   4   3       3545.46       3345.59        59.05 o                         
   6   4   3       1244.89       1169.85        31.19 o                         
   7   4   3       3260.90       3196.14        65.68 o                         
   8   4   3        199.21        258.87        19.19 o                         
   9   4   3        725.50        725.71        47.97 o                         
  10   4   3        158.02        167.01        29.48 o                         
   0   5   3      23418.53      25940.69       668.81 o                         
   1   5   3      32100.99      34778.54       632.61 o                         
   2   5   3        586.69        746.68        16.51 o                         
   3   5   3       1871.07       1681.49        29.50 o                         
   4   5   3       2480.52       2627.11        49.91 o                         
   5   5   3        828.41        723.39        19.49 o                         
   6   5   3        989.89       1000.87        27.03 o                         
   7   5   3        880.10        859.16        28.32 o                         
   8   5   3        387.11        375.41        29.42 o                         
   9   5   3          4.15         20.91        15.20 o                         
  10   5   3         86.36         78.42        22.93 o                         
   1   6   3       6155.65       6665.77       117.46 o                         
   2   6   3       1210.75       1292.07        25.78 o                         
   3   6   3        202.33        184.68         8.46 o                         
   4   6   3        313.32        341.79        12.10 o                         
   5   6   3       3812.34       3385.74        73.46 o                         
   6   6   3        615.76        629.04        19.09 o                         
   7   6   3       3342.80       3082.19        64.39 o                         
   8   6   3        186.91        214.68        17.77 o                         
   9   6   3       1105.98       1112.88        49.68 o                         
  10   6   3        160.77        182.50        28.83 o                         
   0   7   3        381.97        421.02        27.22 o                         
   1   7   3       9329.08       9486.63       165.49 o                         
   2   7   3       2073.85       2185.79        43.12 o                         
   3   7   3      30280.55      32303.85       460.09 o                         
   4   7   3       5550.80       5588.15        82.70 o                         
   5   7   3        826.89        744.27        18.84 o                         
   6   7   3          3.51         15.63         5.82 o                         
   7   7   3         11.31         53.48         9.65 o                         
   8   7   3          4.09         20.66        10.66 o                         
   9   7   3         11.37         57.68        16.44 o                         
  10   7   3          3.12         24.16        19.76 o                         
   1   8   3         19.53         47.85         5.57 o                         
   2   8   3       2345.82       2515.90        49.24 o                         
   3   8   3       5389.93       5166.10        89.52 o                         
   4   8   3       3912.58       3891.97        60.07 o                         
   5   8   3       7062.55       6674.24       116.15 o                         
   6   8   3        488.40        473.92        17.53 o                         
   7   8   3       3333.20       3079.02        64.51 o                         
   8   8   3        136.82        183.89        17.74 o                         
   9   8   3        492.13        532.96        35.09 o                         
  10   8   3         47.52         28.52        21.07 o                         
   0   9   3       4713.21       4658.12       130.64 o                         
   1   9   3      15130.76      15128.53       281.26 o                         
   2   9   3       1025.37       1036.36        26.75 o                         
   3   9   3       7353.40       7329.98       124.22 o                         
   4   9   3        152.29        150.28         8.17 o                         
   5   9   3       2372.06       2277.74        41.63 o                         
   6   9   3       2130.97       2068.24        41.02 o                         
   7   9   3        844.69        842.85        34.41 o                         
   8   9   3        102.38        109.00        14.76 o                         
   9   9   3        152.00        177.42        21.19 o                         
  10   9   3         56.86         79.40        23.87 o                         
   1  10   3         56.79         65.46         7.87 o                         
   2  10   3        200.95        195.52        10.20 o                         
   3  10   3      11126.49      11677.50       182.58 o                         
   4  10   3         49.21         70.26         6.24 o                         
   5  10   3       2320.71       2228.59        39.20 o                         
   6  10   3          1.81         11.36         6.55 o                         
   7  10   3       1516.65       1565.83        41.72 o                         
   8  10   3         42.40         62.28        12.87 o                         
   9  10   3        729.86        752.41        38.28 o                         
  10  10   3          6.04         19.24        22.07 o                         
   0  11   3       3005.34       3055.50        91.97 o                         
   1  11   3      14477.66      14520.46       271.67 o                         
   2  11   3        745.00        735.96        22.81 o                         
   3  11   3        591.88        472.01        16.11 o                         
   4  11   3       3110.93       3032.37        54.72 o                         
   5  11   3       5072.21       4864.99        75.45 o                         
   6  11   3         10.23         29.38         8.12 o                         
   7  11   3        370.32        342.68        19.81 o                         
   8  11   3         83.96        102.59        15.80 o                         
   9  11   3          3.32         49.53        15.37 o                         
   1  12   3        157.06        158.38        11.56 o                         
   2  12   3        517.90        496.86        15.36 o                         
   3  12   3       2410.30       2174.89        43.52 o                         
   4  12   3       2008.39       1963.75        47.80 o                         
   5  12   3       5096.42       4729.16        74.10 o                         
   6  12   3       5994.35       5398.93        89.91 o                         
   7  12   3       1207.84       1159.00        34.91 o                         
   8  12   3         14.51         20.57        11.77 o                         
   9  12   3        510.55        477.06        31.13 o                         
   0  13   3       8548.73       8920.94       243.94 o                         
   1  13   3      11256.01      11082.35       211.37 o                         
   2  13   3        614.33        519.51        15.10 o                         
   3  13   3       6096.59       5683.42       100.04 o                         
   4  13   3        609.83        578.88        25.17 o                         
   5  13   3       1901.18       1819.00        34.71 o                         
   6  13   3        146.18        169.73        12.11 o                         
   7  13   3         17.45         43.48        10.91 o                         
   8  13   3        225.45        237.16        19.83 o                         
   9  13   3         84.17         93.03        17.99 o                         
   1  14   3        687.05        663.94        23.26 o                         
   2  14   3        397.76        387.51        17.59 o                         
   3  14   3       1151.54       1082.37        26.59 o                         
   4  14   3       1086.01       1027.29        26.52 o                         
   5  14   3       3960.63       3697.09        69.85 o                         
   6  14   3          1.57          8.29         6.97 o                         
   7  14   3       3180.96       3044.25        67.22 o                         
   8  14   3        293.47        378.06        41.55 o                         
   9  14   3       1064.26       1066.19        51.67 o                         
   0  15   3       4014.64       3626.89       110.85 o                         
   1  15   3      10654.12      10124.16       248.42 o                         
   2  15   3        516.94        537.84        22.69 o                         
   3  15   3       8756.14       8257.49       141.01 o                         
   4  15   3        326.65        307.54        15.63 o                         
   5  15   3         89.55        134.50        10.75 o                         
   6  15   3        344.78        389.07        18.30 o                         
   7  15   3        202.98        248.86        24.21 o                         
   8  15   3        343.11        382.46        30.81 o                         
   9  15   3          5.42         34.05        18.28 o                         
   1  16   3         13.79         22.45         8.89 o                         
   2  16   3        231.60        201.69        15.35 o                         
   3  16   3        322.22        317.73        28.96 o                         
   4  16   3       1630.94       1532.72        56.16 o                         
   5  16   3       1484.12       1548.54        35.86 o                         
   6  16   3       1751.42       1645.55        41.69 o                         
   7  16   3       2404.21       2320.47        67.68 o                         
   8  16   3        300.78        262.45        25.72 o                         
   9  16   3        443.61        418.31        38.31 o                         
   0  17   3       3419.74       3266.27       104.45 o                         
   1  17   3       8017.79       7906.10       201.10 o                         
   2  17   3       2540.10       2457.75        68.06 o                         
   3  17   3       2584.25       2508.40        55.61 o                         
   4  17   3       1559.90       1451.76        38.03 o                         
   5  17   3        255.16        293.84        19.00 o                         
   6  17   3         44.43         72.85        11.64 o                         
   7  17   3        386.07        352.41        23.53 o                         
   8  17   3          5.61         11.15        19.58 o                         
   1  18   3        257.86        259.27        17.84 o                         
   2  18   3         23.83         36.84         9.20 o                         
   3  18   3       1432.10       1383.58        40.38 o                         
   4  18   3         48.94         88.32        12.00 o                         
   5  18   3       2054.28       1997.16        62.98 o                         
   6  18   3        227.35        253.50        29.00 o                         
   7  18   3       1607.78       1651.78        71.84 o                         
   8  18   3          1.93         37.97        19.81 o                         
   0  19   3       1401.99       1413.24        61.55 o                         
   1  19   3       7914.51       7806.51       157.63 o                         
   2  19   3        195.56        216.94        16.99 o                         
   3  19   3       3185.01       3146.58        74.59 o                         
   4  19   3         62.24        118.55        14.72 o                         
   5  19   3       1313.61       1251.01        42.44 o                         
   6  19   3        502.74        499.46        29.02 o                         
   7  19   3        132.13        181.11        22.30 o                         
   8  19   3        357.09        320.63        33.74 o                         
   1  20   3        184.10        210.93        16.91 o                         
   2  20   3        179.35        208.73        15.91 o                         
   3  20   3       2525.42       2524.05        63.88 o                         
   4  20   3        109.59        105.66        15.33 o                         
   5  20   3       2116.24       2029.01        64.41 o                         
   6  20   3        158.52        232.46        21.08 o                         
   7  20   3        831.66        961.15        64.52 o                         
   8  20   3         25.63         11.22        21.55 o                         
   0  21   3        254.86        306.34        80.78 o                         
   1  21   3       2462.43       2307.78        59.62 o                         
   2  21   3       2078.00       2046.76        62.28 o                         
   3  21   3       2985.46       2903.76        78.15 o                         
   4  21   3       1522.35       1479.67        45.59 o                         
   5  21   3       1403.90       1389.64        52.40 o                         
   6  21   3         28.17         16.04        14.77 o                         
   7  21   3        114.09        151.21        33.12 o                         
   1  22   3        213.32        262.09        20.27 o                         
   2  22   3        228.47        272.16        20.52 o                         
   3  22   3       1493.13       1453.39        48.66 o                         
   4  22   3        734.67        660.19        31.75 o                         
   5  22   3       1060.55       1159.25        48.29 o                         
   6  22   3        333.05        375.00        30.85 o                         
   7  22   3        422.94        483.66        41.86 o                         
   0  23   3       1380.10       1395.78        62.12 o                         
   1  23   3       3155.21       3135.66        77.07 o                         
   2  23   3         15.46         29.13        11.82 o                         
   3  23   3       1093.42       1208.66        45.40 o                         
   4  23   3         69.92         74.89        13.85 o                         
   5  23   3       1391.05       1347.68        57.67 o                         
   6  23   3        192.85        229.85        24.87 o                         
   7  23   3         67.31         89.58        23.75 o                         
   1  24   3          9.01         26.31        12.01 o                         
   2  24   3        411.79        427.72        26.58 o                         
   3  24   3        462.23        424.46        26.58 o                         
   4  24   3         26.56         59.40        14.57 o                         
   5  24   3       1976.79       1916.11        64.15 o                         
   6  24   3         42.77          9.80        16.30 o                         
   0  25   3       1028.88       1141.69        61.18 o                         
   1  25   3       3844.28       3578.81        86.93 o                         
   2  25   3        134.41        148.49        17.94 o                         
   3  25   3       1730.92       1721.16        57.97 o                         
   4  25   3        521.30        516.74        41.23 o                         
   5  25   3        453.06        574.41        36.56 o                         
   6  25   3         41.86         76.27        19.32 o                         
   1  26   3         24.09         93.07        20.13 o                         
   2  26   3        298.61        325.34        30.14 o                         
   3  26   3        508.34        527.83        34.01 o                         
   4  26   3        511.59        524.88        33.31 o                         
   5  26   3        602.56        547.09        40.77 o                         
   6  26   3        517.76        454.20        75.96 o                         
   0  27   3        103.72        122.28        26.61 o                         
   1  27   3       2925.01       2869.95        84.22 o                         
   2  27   3        681.93        642.97        39.77 o                         
   3  27   3       1007.79       1039.56        48.00 o                         
   4  27   3         11.12         17.37        15.80 o                         
   5  27   3         14.88         19.23        21.47 o                         
   1  28   3        183.20        281.71        24.48 o                         
   2  28   3         16.90         31.88        16.98 o                         
   3  28   3        160.08        194.31        24.91 o                         
   4  28   3          0.85          2.92        16.69 o                         
   0  29   3       1647.35       1581.35        78.25 o                         
   1  29   3        955.08       1026.86        51.87 o                         
   2  29   3        117.52        170.99        26.28 o                         
   3  29   3       1614.35       1765.50        64.20 o                         
   4  29   3          4.36          0.11        20.00 o                         
   1  30   3          0.61         30.61        18.11 o                         
   2  30   3          5.32         15.65        17.76 o                         
   3  30   3         98.84         91.26        22.02 o                         
   0  31   3        589.13        640.57        54.14 o                         
   1  31   3       1550.23       1654.71        64.13 o                         
   2  31   3         25.60         -9.19        18.37 o                         
   0   0   4       2484.06       3106.21        87.41 o                         
   1   0   4       4028.19       4297.45        90.97 o                         
   2   0   4         93.61        133.88         8.98 o                         
   3   0   4        179.50        184.72        18.92 o                         
   4   0   4       1673.78       1590.71        56.61 o                         
   5   0   4         19.84         27.21        10.89 o                         
   6   0   4       3975.47       3431.09       114.13 o                         
   7   0   4       1949.32       1720.25        67.84 o                         
   8   0   4       1213.14       1226.59        53.22 o                         
   9   0   4        619.46        744.14        53.16 o                         
  10   0   4       2166.89       2066.29       223.94 o                         
   1   1   4       1887.70       1806.50        33.42 o                         
   2   1   4         42.98         33.71         2.95 o                         
   3   1   4        378.27        369.96        16.93 o                         
   4   1   4         33.25         12.17         5.81 o                         
   5   1   4         10.61         -0.06         5.90 o                         
   6   1   4       1420.24       1438.96        46.86 o                         
   7   1   4       1105.46       1052.38        31.33 o                         
   8   1   4        107.76        151.56        14.76 o                         
   9   1   4        234.38        254.32        22.88 o                         
  10   1   4        304.81        382.76        37.52 o                         
   0   2   4         42.74        134.22        10.63 o                         
   1   2   4       5696.69       6290.35       103.63 o                         
   2   2   4         54.87         50.40         3.79 o                         
   3   2   4       7324.37       7502.21       134.77 o                         
   4   2   4        719.24        727.38        23.39 o                         
   5   2   4       1079.63       1060.01        31.49 o                         
   6   2   4       2711.20       2552.40        57.27 o                         
   7   2   4          5.92         28.81         8.13 o                         
   8   2   4       1099.39       1020.20        41.92 o                         
   9   2   4        407.46        477.02        44.59 o                         
  10   2   4        595.85        621.99        58.71 o                         
   1   3   4        215.99        217.39         8.42 o                         
   2   3   4        207.78        231.48         7.90 o                         
   3   3   4       1463.96       1800.65        38.35 o                         
   4   3   4        539.28        554.67        17.79 o                         
   5   3   4       3934.94       3982.23        86.15 o                         
   6   3   4        128.00        172.75        13.47 o                         
   7   3   4          4.52         12.56         8.03 o                         
   8   3   4        190.92        191.39        16.22 o                         
   9   3   4        253.41        282.92        26.30 o                         
  10   3   4        481.98        506.96        47.90 o                         
   0   4   4      12030.80      13731.32       423.20 o                         
   1   4   4       2255.77       2209.38        45.69 o                         
   2   4   4       1282.58       1387.84        25.85 o                         
   3   4   4        137.37        192.39        10.47 o                         
   4   4   4       1980.40       1749.57        38.82 o                         
   5   4   4       2722.79       2737.08        67.94 o                         
   6   4   4        887.11        842.00        28.34 o                         
   7   4   4        215.21        207.16        15.03 o                         
   8   4   4       1432.20       1357.99        41.45 o                         
   9   4   4        372.87        346.14        29.23 o                         
  10   4   4       1115.21       1271.78        65.87 o                         
   1   5   4       1332.45       1293.10        29.54 o                         
   2   5   4       2637.55       2653.88        45.06 o                         
   3   5   4         65.14         62.96         6.42 o                         
   4   5   4       2640.15       2567.74        53.27 o                         
   5   5   4          3.66          9.92         5.45 o                         
   6   5   4        119.94        131.11        12.24 o                         
   7   5   4         86.88        100.10        11.75 o                         
   8   5   4         37.61         78.07        13.81 o                         
   9   5   4        512.41        550.71        42.73 o                         
  10   5   4        411.82        434.79        39.76 o                         
   0   6   4        124.10        115.44        10.89 o                         
   1   6   4       7215.83       7625.55       144.71 o                         
   2   6   4        760.58        778.33        25.73 o                         
   3   6   4       8984.84       9418.62       157.35 o                         
   4   6   4         50.46         35.82         6.25 o                         
   5   6   4       1601.92       1509.25        43.35 o                         
   6   6   4       1639.28       1532.09        36.79 o                         
   7   6   4         74.55         91.46        11.40 o                         
   8   6   4       1827.70       1740.41        48.48 o                         
   9   6   4          5.84         40.89        15.15 o                         
  10   6   4        538.85        508.75        45.00 o                         
   1   7   4        109.81        171.14         9.38 o                         
   2   7   4       1428.71       1567.55        42.87 o                         
   3   7   4       3539.38       3828.30        64.85 o                         
   4   7   4       1926.81       1853.91        39.10 o                         
   5   7   4        433.65        418.45        16.17 o                         
   6   7   4        112.70        139.68        11.83 o                         
   7   7   4        195.22        211.13        15.49 o                         
   8   7   4        310.85        321.54        27.03 o                         
   9   7   4        130.75        133.28        18.68 o                         
  10   7   4        824.02        879.21        56.08 o                         
   0   8   4         10.70          7.12         5.74 o                         
   1   8   4         13.86         44.37         5.69 o                         
   2   8   4         30.46         59.83         6.20 o                         
   3   8   4       1921.16       1870.13        37.13 o                         
   4   8   4       1274.94       1189.50        26.07 o                         
   5   8   4       1232.76       1190.66        28.02 o                         
   6   8   4        805.23        818.87        26.96 o                         
   7   8   4        539.34        546.88        24.28 o                         
   8   8   4       1089.60       1122.01        39.93 o                         
   9   8   4        340.75        338.56        25.93 o                         
  10   8   4       1077.39       1095.81        80.18 o                         
   1   9   4       4159.01       4195.22        84.50 o                         
   2   9   4       2610.91       2506.77        50.15 o                         
   3   9   4        189.40        176.12         9.32 o                         
   4   9   4         13.37          8.18         4.67 o                         
   5   9   4        189.18        248.51        13.81 o                         
   6   9   4        322.25        350.85        21.38 o                         
   7   9   4         80.06        111.90        12.54 o                         
   8   9   4         22.21         57.20        15.89 o                         
   9   9   4         52.30         61.25        15.85 o                         
   0  10   4       4409.67       4481.23       127.90 o                         
   1  10   4       2842.79       2617.41        56.62 o                         
   2  10   4        532.68        514.49        16.46 o                         
   3  10   4        313.08        313.59        12.96 o                         
   4  10   4        991.02       1014.31        24.42 o                         
   5  10   4       4186.11       4093.32        69.03 o                         
   6  10   4       2745.70       2620.05        64.52 o                         
   7  10   4        426.96        477.42        23.09 o                         
   8  10   4        823.80        854.08        40.06 o                         
   9  10   4         39.29         55.14        16.35 o                         
   1  11   4         17.32         23.64         5.60 o                         
   2  11   4          0.46          5.56         4.47 o                         
   3  11   4        113.01        123.33         8.99 o                         
   4  11   4         28.14         54.66         6.81 o                         
   5  11   4       5517.27       4940.11        81.55 o                         
   6  11   4       2395.91       2245.34        50.32 o                         
   7  11   4        146.34        143.59        15.39 o                         
   8  11   4       1297.66       1300.43        43.02 o                         
   9  11   4         59.44         98.13        18.51 o                         
   0  12   4         10.43         19.27         8.12 o                         
   1  12   4        812.71        813.52        24.47 o                         
   2  12   4        344.96        358.51        20.35 o                         
   3  12   4       4418.53       4073.33        73.60 o                         
   4  12   4         62.12         69.02         8.60 o                         
   5  12   4        763.56        789.46        29.79 o                         
   6  12   4       3760.29       3476.84        66.02 o                         
   7  12   4          7.70         20.37        10.14 o                         
   8  12   4        533.72        616.57        31.08 o                         
   9  12   4        346.17        383.88        33.04 o                         
   1  13   4         40.51         36.92         7.08 o                         
   2  13   4        331.03        265.37        13.40 o                         
   3  13   4         42.74         39.08         5.87 o                         
   4  13   4        243.62        275.11        14.81 o                         
   5  13   4         16.39         18.08         7.12 o                         
   6  13   4          7.26         13.51         7.91 o                         
   7  13   4        231.57        276.13        23.11 o                         
   8  13   4          7.33         49.21        13.66 o                         
   9  13   4        220.07        237.57        27.35 o                         
   0  14   4        178.44        196.27        19.14 o                         
   1  14   4       3825.60       3598.92        96.96 o                         
   2  14   4        216.70        218.75        10.93 o                         
   3  14   4         52.19         35.82         5.99 o                         
   4  14   4       4378.46       4105.23        81.84 o                         
   5  14   4         16.49         16.80         7.10 o                         
   6  14   4         20.13         49.08         8.95 o                         
   7  14   4        673.17        634.63        27.85 o                         
   8  14   4        891.33        845.28        40.36 o                         
   9  14   4        420.52        434.84        35.27 o                         
   1  15   4        265.98        300.34        17.28 o                         
   2  15   4          0.91          3.80         6.42 o                         
   3  15   4         20.38         35.71         7.29 o                         
   4  15   4       2063.24       1864.29        55.56 o                         
   5  15   4         82.24         92.60        12.19 o                         
   6  15   4          3.28         17.22         8.30 o                         
   7  15   4        786.79        715.17        32.93 o                         
   8  15   4        152.70        163.71        20.48 o                         
   9  15   4        649.20        600.08        40.45 o                         
   0  16   4        765.23        858.23        40.76 o                         
   1  16   4       2828.65       2676.38        62.40 o                         
   2  16   4        291.60        322.56        18.56 o                         
   3  16   4       1650.24       1570.17        38.47 o                         
   4  16   4          8.95          0.26         7.90 o                         
   5  16   4        133.99        172.27        16.14 o                         
   6  16   4       1137.46       1158.79        31.13 o                         
   7  16   4         23.35         39.87        12.75 o                         
   8  16   4       1521.24       1522.69        75.14 o                         
   1  17   4        318.08        284.64        18.21 o                         
   2  17   4         48.53         47.59         9.73 o                         
   3  17   4         79.60         84.97        11.56 o                         
   4  17   4        259.47        254.26        17.19 o                         
   5  17   4       1622.66       1376.75        42.57 o                         
   6  17   4        512.39        592.76        25.24 o                         
   7  17   4         81.86         75.82        15.51 o                         
   8  17   4        978.45        977.67        49.34 o                         
   0  18   4       5377.84       5177.60       155.31 o                         
   1  18   4       2275.18       2037.26        52.52 o                         
   2  18   4       3105.32       3074.32        75.40 o                         
   3  18   4        352.65        331.44        20.20 o                         
   4  18   4         25.38         57.13        11.98 o                         
   5  18   4       1225.57       1198.87        50.47 o                         
   6  18   4       1308.88       1284.78        38.82 o                         
   7  18   4         63.13         59.49        17.96 o                         
   8  18   4        108.16        108.56        25.09 o                         
   1  19   4        655.95        652.12        36.35 o                         
   2  19   4       2031.37       1815.81        49.31 o                         
   3  19   4         27.16         33.52        10.35 o                         
   4  19   4         15.87          7.98        10.11 o                         
   5  19   4          1.33         14.46        13.54 o                         
   6  19   4        178.47        210.61        19.86 o                         
   7  19   4          5.59          1.86        15.68 o                         
   8  19   4         21.65         40.48        24.28 o                         
   0  20   4         19.20         17.51        13.64 o                         
   1  20   4         29.54         45.69        11.50 o                         
   2  20   4         58.74         49.17        11.30 o                         
   3  20   4        430.30        447.84        34.66 o                         
   4  20   4        749.32        760.77        34.69 o                         
   5  20   4        935.22        965.61        48.01 o                         
   6  20   4        589.09        764.30        40.82 o                         
   7  20   4        279.64        326.81        32.40 o                         
   1  21   4        143.61        181.85        17.39 o                         
   2  21   4        718.17        691.33        30.59 o                         
   3  21   4        505.69        435.64        27.63 o                         
   4  21   4        471.01        423.29        27.19 o                         
   5  21   4        174.03        208.20        27.41 o                         
   6  21   4        104.62        183.40        23.78 o                         
   7  21   4          2.75         20.12        22.30 o                         
   0  22   4       2701.80       2413.42        88.87 o                         
   1  22   4        541.43        574.23        28.78 o                         
   2  22   4        596.84        612.00        29.86 o                         
   3  22   4       2946.02       2587.19        77.51 o                         
   4  22   4       1043.15       1044.51        43.09 o                         
   5  22   4        615.61        619.47        50.94 o                         
   6  22   4        416.98        497.30        37.64 o                         
   7  22   4        117.73         77.97        26.61 o                         
   1  23   4        490.76        515.63        28.16 o                         
   2  23   4        205.12        238.57        20.33 o                         
   3  23   4        954.24        966.43        42.77 o                         
   4  23   4          5.42         31.17        14.07 o                         
   5  23   4         52.34         37.56        21.88 o                         
   6  23   4         18.18         33.98        18.72 o                         
   7  23   4         32.71         66.06        27.21 o                         
   0  24   4       1506.28       1342.55        63.01 o                         
   1  24   4        264.33        252.22        33.12 o                         
   2  24   4        361.79        350.57        24.34 o                         
   3  24   4         64.78        130.32        18.41 o                         
   4  24   4        181.39        245.69        23.51 o                         
   5  24   4        409.49        435.08        36.47 o                         
   6  24   4        393.69        427.73        62.40 o                         
   1  25   4          7.85          5.03        12.26 o                         
   2  25   4        229.33        240.51        25.36 o                         
   3  25   4        309.02        371.08        29.02 o                         
   4  25   4         22.02         70.79        20.07 o                         
   5  25   4         12.60         20.81        18.28 o                         
   6  25   4        426.24        455.13        40.12 o                         
   0  26   4         18.06         17.28        19.32 o                         
   1  26   4        557.72        571.59        43.57 o                         
   2  26   4        803.98        843.77        38.79 o                         
   3  26   4        740.79        662.83        38.48 o                         
   4  26   4         25.91         14.05        18.76 o                         
   5  26   4        327.87        287.53        32.62 o                         
   1  27   4          0.91          1.26        13.57 o                         
   2  27   4         37.17         42.15        16.90 o                         
   3  27   4          1.42          7.87        16.33 o                         
   4  27   4        250.02        272.38        30.75 o                         
   5  27   4        611.54        562.47        44.08 o                         
   0  28   4         59.34         32.43        23.19 o                         
   1  28   4        731.97        719.52        53.47 o                         
   2  28   4          7.51         38.35        17.24 o                         
   3  28   4        205.74        160.21        23.82 o                         
   4  28   4        484.54        571.14        44.53 o                         
   1  29   4          5.44         20.67        16.02 o                         
   2  29   4         27.79         29.32        18.56 o                         
   3  29   4          5.74         63.79        21.03 o                         
   0  30   4         14.66         17.08        24.14 o                         
   1  30   4        211.60        248.30        25.28 o                         
   2  30   4          9.45         24.85        21.57 o                         
   1  31   4          0.98          4.87        17.93 o                         
   1   0   5       1524.02       1600.77        39.58 o                         
   2   0   5         37.06         40.67         5.69 o                         
   3   0   5       3597.66       3577.14       141.49 o                         
   4   0   5        154.59        139.98        16.94 o                         
   5   0   5       1620.90       1290.47        79.67 o                         
   6   0   5       3587.81       3242.82       107.01 o                         
   7   0   5         31.94         59.87        15.09 o                         
   8   0   5       1577.77       1430.98        56.54 o                         
   9   0   5       1149.54       1163.67        67.42 o                         
  10   0   5        687.46        684.51        69.93 o                         
   0   1   5       5178.07       5821.35       123.15 o                         
   1   1   5       9589.10       9958.80       152.56 o                         
   2   1   5       5377.94       5602.09        93.77 o                         
   3   1   5       1067.83        913.89        21.70 o                         
   4   1   5       5787.22       5591.90       115.15 o                         
   5   1   5       1486.39       1422.15        39.33 o                         
   6   1   5       3083.57       3027.58        71.85 o                         
   7   1   5       1009.93        983.86        32.41 o                         
   8   1   5       1627.38       1463.32        50.77 o                         
   9   1   5          6.89         42.69        14.55 o                         
  10   1   5        763.88        836.69        54.82 o                         
   1   2   5        387.86        517.00        14.04 o                         
   2   2   5          0.45         14.08         3.48 o                         
   3   2   5       1976.43       1976.55        72.00 o                         
   4   2   5          6.57         28.55         7.20 o                         
   5   2   5        177.32        207.13        15.49 o                         
   6   2   5        271.44        332.01        20.75 o                         
   7   2   5       1099.42        993.94        31.87 o                         
   8   2   5        795.55        867.34        32.73 o                         
   9   2   5         72.79         74.73        16.95 o                         
  10   2   5       1444.34       1372.53        70.42 o                         
   0   3   5      14174.17      16445.17       429.74 o                         
   1   3   5       2038.29       1725.82        33.43 o                         
   2   3   5       4532.20       4937.81        83.81 o                         
   3   3   5       5288.73       5519.81       115.57 o                         
   4   3   5       3996.37       3790.46       105.01 o                         
   5   3   5        980.47        959.73        30.74 o                         
   6   3   5       2399.93       2354.38        59.19 o                         
   7   3   5        395.02        358.10        19.86 o                         
   8   3   5       2571.74       2407.51        56.60 o                         
   9   3   5         35.26         46.78        13.63 o                         
  10   3   5        256.03        260.56        60.14 o                         
   1   4   5          0.57          1.59         3.01 o                         
   2   4   5         11.96         13.94         3.83 o                         
   3   4   5         80.73         50.67         5.51 o                         
   4   4   5        527.12        487.28        18.56 o                         
   5   4   5       1235.27       1186.49        35.04 o                         
   6   4   5        698.49        618.35        27.79 o                         
   7   4   5       1703.59       1606.05        41.11 o                         
   8   4   5       1591.03       1541.16        43.34 o                         
   9   4   5          3.55         47.86        13.41 o                         
  10   4   5       1724.09       1751.46        75.74 o                         
   0   5   5       4770.10       4645.54       129.43 o                         
   1   5   5       2761.95       2604.71        54.45 o                         
   2   5   5       6606.34       6671.46       111.55 o                         
   3   5   5       3941.45       3726.16        72.42 o                         
   4   5   5       4753.01       4436.76        86.15 o                         
   5   5   5        345.65        324.30        19.47 o                         
   6   5   5       2695.66       2564.64        63.42 o                         
   7   5   5        673.66        693.35        29.01 o                         
   8   5   5        636.64        657.87        28.37 o                         
   9   5   5        324.25        305.13        23.08 o                         
  10   5   5        405.45        461.15        76.75 o                         
   1   6   5       1220.43       1414.82        34.68 o                         
   2   6   5          1.61         25.71         4.56 o                         
   3   6   5         69.47         76.54         6.36 o                         
   4   6   5        100.36        116.33         9.63 o                         
   5   6   5       1500.11       1480.99        44.31 o                         
   6   6   5         60.07        115.31        12.36 o                         
   7   6   5        714.21        745.39        30.43 o                         
   8   6   5       1035.73       1046.99        48.79 o                         
   9   6   5        348.72        340.25        24.40 o                         
  10   6   5       1044.11       1086.54        82.46 o                         
   0   7   5       1644.40       1764.84        86.60 o                         
   1   7   5      13332.74      14120.00       263.59 o                         
   2   7   5       5755.72       5998.71       117.08 o                         
   3   7   5        709.06        606.05        15.72 o                         
   4   7   5       5795.55       5724.25       101.33 o                         
   5   7   5        174.44        161.47        14.06 o                         
   6   7   5       3389.79       3376.58        73.84 o                         
   7   7   5       1765.41       1648.54        45.07 o                         
   8   7   5        955.28       1028.69        38.59 o                         
   9   7   5         13.79         35.94        14.14 o                         
   1   8   5       1863.28       2205.93        48.73 o                         
   2   8   5       1513.84       1830.59        41.85 o                         
   3   8   5       1541.38       1520.68        30.33 o                         
   4   8   5        304.48        326.54        20.23 o                         
   5   8   5        578.90        602.57        22.82 o                         
   6   8   5        699.37        747.89        44.45 o                         
   7   8   5       1156.81       1117.67        36.17 o                         
   8   8   5        697.12        749.80        33.83 o                         
   9   8   5        215.11        243.61        22.01 o                         
   0   9   5       3736.37       3568.49       104.46 o                         
   1   9   5       1474.77       1267.04        31.78 o                         
   2   9   5       1075.10        822.02        24.42 o                         
   3   9   5       2521.86       2287.02        47.28 o                         
   4   9   5       8350.68       8126.83       138.61 o                         
   5   9   5         23.15         16.24         8.98 o                         
   6   9   5       3649.03       3506.03        76.49 o                         
   7   9   5        601.01        632.72        30.66 o                         
   8   9   5       1115.39       1148.19        42.05 o                         
   9   9   5        121.78        139.55        18.66 o                         
   1  10   5       2169.25       2307.26        51.42 o                         
   2  10   5        553.89        529.87        19.01 o                         
   3  10   5        372.15        364.83        14.52 o                         
   4  10   5         93.04         96.76        10.86 o                         
   5  10   5          4.01         22.74         6.92 o                         
   6  10   5        476.32        514.20        25.73 o                         
   7  10   5        894.86        859.99        33.54 o                         
   8  10   5         54.59        109.88        15.84 o                         
   9  10   5        109.61         93.59        16.75 o                         
   0  11   5       3309.96       2927.84        89.84 o                         
   1  11   5       7185.36       6998.64       137.49 o                         
   2  11   5       2384.43       2222.80        51.02 o                         
   3  11   5       1374.03       1324.45        33.74 o                         
   4  11   5       4060.87       3743.57        70.47 o                         
   5  11   5       2105.78       2061.32        43.39 o                         
   6  11   5       2430.65       2409.16        62.85 o                         
   7  11   5         45.93         57.57        11.76 o                         
   8  11   5       1868.71       1936.99        54.10 o                         
   9  11   5        149.98        138.96        20.65 o                         
   1  12   5        728.63        794.37        24.75 o                         
   2  12   5        100.23        122.97        10.71 o                         
   3  12   5        796.17        744.31        23.84 o                         
   4  12   5       1232.31       1214.13        30.17 o                         
   5  12   5       1986.82       1936.77        44.24 o                         
   6  12   5        644.49        630.26        27.92 o                         
   7  12   5       1282.20       1394.35        47.79 o                         
   8  12   5       1124.88       1182.75        45.26 o                         
   9  12   5        575.03        648.98        37.35 o                         
   0  13   5       3478.74       3418.29       105.05 o                         
   1  13   5       2731.86       2538.89        58.09 o                         
   2  13   5       6548.71       6223.23       125.05 o                         
   3  13   5       1258.81       1173.91        30.17 o                         
   4  13   5       1957.13       1834.18        43.12 o                         
   5  13   5       1450.65       1279.43        33.64 o                         
   6  13   5       1700.79       1669.27        48.95 o                         
   7  13   5        170.86        186.83        16.37 o                         
   8  13   5        989.67        996.33        40.14 o                         
   9  13   5         27.93         18.39        19.50 o                         
   1  14   5        915.49        876.76        28.22 o                         
   2  14   5        268.46        241.83        20.05 o                         
   3  14   5         91.67         85.85         9.18 o                         
   4  14   5        276.29        308.71        16.48 o                         
   5  14   5        444.13        464.67        21.35 o                         
   6  14   5        255.47        290.09        18.31 o                         
   7  14   5        141.24        144.05        18.48 o                         
   8  14   5       1507.59       1498.01        61.59 o                         
   9  14   5          3.98         28.51        20.19 o                         
   0  15   5       4126.99       3429.60       154.77 o                         
   1  15   5        620.90        650.01        25.40 o                         
   2  15   5       2460.57       2298.96        55.33 o                         
   3  15   5       1264.35       1241.03        32.84 o                         
   4  15   5       1190.96       1084.90        34.28 o                         
   5  15   5         45.30         66.04        11.64 o                         
   6  15   5       1046.09       1094.53        41.27 o                         
   7  15   5       2233.91       1977.03        94.25 o                         
   8  15   5        712.18        618.61        35.88 o                         
   1  16   5        759.38        695.29        27.07 o                         
   2  16   5         63.17         73.74        10.64 o                         
   3  16   5       2547.25       2320.63        52.17 o                         
   4  16   5         49.20         55.42        12.74 o                         
   5  16   5        186.83        147.08        15.06 o                         
   6  16   5       1022.16        929.45        39.12 o                         
   7  16   5       1425.35       1284.74        54.01 o                         
   8  16   5       1351.40       1347.12        68.72 o                         
   0  17   5       7185.09       6964.52       200.36 o                         
   1  17   5       4606.24       4271.36        93.10 o                         
   2  17   5       2964.18       2928.92        73.32 o                         
   3  17   5       2348.54       2193.16        61.34 o                         
   4  17   5       2648.34       2481.30        67.77 o                         
   5  17   5        437.34        409.33        25.63 o                         
   6  17   5        495.32        484.49        28.93 o                         
   7  17   5        564.27        570.18        51.32 o                         
   8  17   5        512.57        623.53        40.37 o                         
   1  18   5         46.64         66.71        12.00 o                         
   2  18   5         10.66          9.03         9.26 o                         
   3  18   5          3.55          3.49        10.07 o                         
   4  18   5         38.63         73.12        16.45 o                         
   5  18   5        382.99        362.07        44.77 o                         
   6  18   5        255.10        274.41        25.97 o                         
   7  18   5        743.84        834.24        77.89 o                         
   8  18   5        186.69        235.01        31.00 o                         
   0  19   5       1282.30       1128.04        51.97 o                         
   1  19   5         11.88         15.20         9.44 o                         
   2  19   5        507.30        467.52        25.34 o                         
   3  19   5       1086.11       1075.94        50.15 o                         
   4  19   5       1924.78       1792.40        63.51 o                         
   5  19   5        296.06        300.88        28.58 o                         
   6  19   5       1573.34       1333.20        52.92 o                         
   7  19   5         16.43         40.40        21.36 o                         
   8  19   5        834.46        897.30       201.78 o                         
   1  20   5       1008.93       1020.83        36.39 o                         
   2  20   5        897.28        939.10        34.98 o                         
   3  20   5         21.31         12.12        11.73 o                         
   4  20   5        179.66        157.40        21.57 o                         
   5  20   5        374.39        357.36        33.81 o                         
   6  20   5        149.35        149.80        20.18 o                         
   7  20   5        196.37        246.60        34.04 o                         
   0  21   5        295.00        297.23        30.39 o                         
   1  21   5       5296.52       4935.71       163.08 o                         
   2  21   5       2187.57       2096.25        56.21 o                         
   3  21   5        141.63        120.72        17.99 o                         
   4  21   5       2649.54       2585.96        84.25 o                         
   5  21   5        163.49        167.48        23.85 o                         
   6  21   5       1522.14       1558.83        68.14 o                         
   7  21   5        504.47        657.30        65.94 o                         
   1  22   5          8.51         -1.80        12.39 o                         
   2  22   5        201.38        217.03        19.32 o                         
   3  22   5        923.19        849.14        40.09 o                         
   4  22   5        479.57        531.29        37.15 o                         
   5  22   5        162.65        189.58        25.31 o                         
   6  22   5        125.76        108.45        25.84 o                         
   7  22   5        428.06        421.31        69.67 o                         
   0  23   5         69.05         56.48        21.38 o                         
   1  23   5       1525.84       1520.88        49.67 o                         
   2  23   5       1052.23       1007.28        43.41 o                         
   3  23   5        155.95        135.25        19.40 o                         
   4  23   5       1483.74       1480.55        79.49 o                         
   5  23   5        202.79        206.48        27.53 o                         
   6  23   5       1362.21       1442.34        79.48 o                         
   1  24   5         26.27         33.83        13.25 o                         
   2  24   5         74.98         62.94        15.74 o                         
   3  24   5         73.62        140.97        19.27 o                         
   4  24   5         87.51        125.87        29.01 o                         
   5  24   5        283.20        239.86        29.76 o                         
   6  24   5         81.11        132.03        32.98 o                         
   0  25   5       3092.55       2920.41       133.67 o                         
   1  25   5        193.89        213.35        22.25 o                         
   2  25   5        756.75        722.04        39.49 o                         
   3  25   5        953.37        917.70        59.21 o                         
   4  25   5        700.68        684.35        45.03 o                         
   5  25   5        243.97        230.21        28.81 o                         
   1  26   5         45.20         44.75        15.15 o                         
   2  26   5          5.81         18.13        16.11 o                         
   3  26   5        261.19        295.38        27.11 o                         
   4  26   5          5.70         26.96        19.80 o                         
   5  26   5         69.08         52.02        22.32 o                         
   0  27   5       1227.53       1225.39        67.85 o                         
   1  27   5        854.05        889.81        41.27 o                         
   2  27   5        607.62        550.08        36.78 o                         
   3  27   5        482.87        500.32        35.00 o                         
   4  27   5        942.49        926.40        54.95 o                         
   1  28   5         24.69         48.34        17.16 o                         
   2  28   5         18.04         27.64        18.61 o                         
   3  28   5        261.24        255.24        29.87 o                         
   4  28   5          1.06         -0.87        20.83 o                         
   0  29   5       1147.12       1277.12        73.33 o                         
   1  29   5        191.47        180.69        23.53 o                         
   2  29   5        990.49        863.06        46.72 o                         
   3  29   5        446.92        534.57        38.35 o                         
   1  30   5         14.13         31.59        20.47 o                         
   2  30   5         20.35         35.57        21.28 o                         
   0   0   6       7026.34       6687.46       224.37 o                         
   1   0   6       7394.24       8040.09       167.85 o                         
   2   0   6       1325.60       1118.56        30.66 o                         
   3   0   6       1672.13       1732.58        49.13 o                         
   4   0   6       2334.06       1925.85        48.90 o                         
   5   0   6        949.39       1053.35        47.39 o                         
   6   0   6        831.99        656.65       132.39 o                         
   7   0   6        518.06        462.74        37.72 o                         
   8   0   6         92.33        136.72        29.01 o                         
   9   0   6        171.97        139.61        27.83 o                         
   1   1   6         23.48         40.72         5.11 o                         
   2   1   6        629.56        615.54        15.42 o                         
   3   1   6         23.00         17.79         5.13 o                         
   4   1   6       2816.21       2589.91        82.45 o                         
   5   1   6       2155.52       2051.57        52.73 o                         
   6   1   6        536.64        511.38        26.01 o                         
   7   1   6        812.53        788.12        34.29 o                         
   8   1   6        761.28        765.90        31.48 o                         
   9   1   6         54.64         93.18        15.93 o                         
   0   2   6      11372.31      12176.51       249.97 o                         
   1   2   6      10325.07      11119.28       162.03 o                         
   2   2   6       9223.70       9519.23       167.41 o                         
   3   2   6       5261.65       5388.69       107.20 o                         
   4   2   6       2940.49       3038.44        72.07 o                         
   5   2   6        581.05        596.48        31.85 o                         
   6   2   6        686.71        709.61        30.45 o                         
   7   2   6        264.75        283.05        21.27 o                         
   8   2   6        272.19        347.42        21.71 o                         
   9   2   6         89.19        112.33        16.48 o                         
   1   3   6        149.90        194.77         9.87 o                         
   2   3   6       2570.32       2659.53        52.56 o                         
   3   3   6       1771.82       1689.21        48.21 o                         
   4   3   6       2298.81       2171.09        74.31 o                         
   5   3   6        821.84        780.42        30.03 o                         
   6   3   6        873.62        916.39        34.55 o                         
   7   3   6       1214.11       1064.96        36.23 o                         
   8   3   6       1169.48       1203.73        39.42 o                         
   9   3   6        147.34        166.78        18.98 o                         
   0   4   6       1226.46       1870.98        60.00 o                         
   1   4   6       9343.20      10027.06       164.84 o                         
   2   4   6       9803.18       9829.36       161.79 o                         
   3   4   6       1888.60       1764.63        38.83 o                         
   4   4   6       1152.27       1034.23        37.51 o                         
   5   4   6        556.83        570.05        26.16 o                         
   6   4   6        225.72        229.90        24.42 o                         
   7   4   6        652.57        606.38        28.12 o                         
   8   4   6        277.03        257.82        21.85 o                         
   9   4   6        127.19        167.65        18.79 o                         
   1   5   6        182.32        190.65        10.03 o                         
   2   5   6        996.24        930.19        26.21 o                         
   3   5   6       1269.91       1218.57        26.74 o                         
   4   5   6       2021.56       1838.11        42.60 o                         
   5   5   6        468.60        474.44        24.32 o                         
   6   5   6        766.97        735.73        35.27 o                         
   7   5   6        361.27        429.42        24.18 o                         
   8   5   6        625.79        596.72        28.17 o                         
   9   5   6        148.16        169.70        18.99 o                         
   0   6   6       8632.26       8534.34       230.85 o                         
   1   6   6       4356.49       4178.16        84.71 o                         
   2   6   6      10068.86      10145.62       167.38 o                         
   3   6   6       3052.68       3066.61        53.80 o                         
   4   6   6        929.16        842.71        32.91 o                         
   5   6   6       1759.81       1719.51        47.31 o                         
   6   6   6        756.99        824.08        55.59 o                         
   7   6   6        154.23        196.42        17.27 o                         
   8   6   6         11.94         30.77        11.55 o                         
   9   6   6          6.09         23.63        13.88 o                         
   1   7   6       1075.59       1225.23        31.16 o                         
   2   7   6       2137.33       2062.43        41.50 o                         
   3   7   6       1089.17        983.84        31.85 o                         
   4   7   6       1032.89       1055.86        37.20 o                         
   5   7   6       2252.10       2160.75        55.93 o                         
   6   7   6       3482.03       3642.27        85.75 o                         
   7   7   6        242.95        279.21        20.25 o                         
   8   7   6        954.99        990.45        36.47 o                         
   9   7   6          7.75         12.54        14.04 o                         
   0   8   6       9491.24      10132.63       273.18 o                         
   1   8   6       3949.24       4021.09        82.78 o                         
   2   8   6       2137.41       1928.99        54.14 o                         
   3   8   6       3098.01       2889.53        74.45 o                         
   4   8   6       1263.33       1123.23        46.40 o                         
   5   8   6       1281.19       1233.49        38.57 o                         
   6   8   6        168.55        180.64        17.35 o                         
   7   8   6        628.41        625.99        29.55 o                         
   8   8   6          2.57         28.79        11.84 o                         
   9   8   6         12.64         29.66        15.02 o                         
   1   9   6        674.95        680.66        21.97 o                         
   2   9   6        544.49        688.25        22.21 o                         
   3   9   6       1817.88       1923.44        38.57 o                         
   4   9   6        521.81        476.08        20.65 o                         
   5   9   6        679.88        723.91        33.32 o                         
   6   9   6        659.32        725.54        30.29 o                         
   7   9   6        712.80        822.72        33.79 o                         
   8   9   6        521.03        505.80        36.44 o                         
   9   9   6        113.78        165.47        19.75 o                         
   0  10   6       3895.74       3454.58       104.14 o                         
   1  10   6       6621.72       6515.34       129.09 o                         
   2  10   6       7850.99       7125.01       258.65 o                         
   3  10   6       2571.39       2330.32        46.68 o                         
   4  10   6       1018.97        935.78        29.69 o                         
   5  10   6       1130.79       1205.54        53.92 o                         
   6  10   6          7.50         16.48        10.03 o                         
   7  10   6        253.90        271.57        20.37 o                         
   8  10   6         21.58         71.65        15.73 o                         
   9  10   6        142.74        156.78        19.87 o                         
   1  11   6       1163.92       1096.21        30.72 o                         
   2  11   6       1168.47       1144.78        31.81 o                         
   3  11   6          1.88          2.71         5.91 o                         
   4  11   6       2620.04       2420.89        83.69 o                         
   5  11   6       1417.63       1355.75        41.34 o                         
   6  11   6        155.35        150.90        15.26 o                         
   7  11   6        193.12        247.33        20.00 o                         
   8  11   6       3611.27       3304.17        80.08 o                         
   9  11   6          6.10         20.17        15.44 o                         
   0  12   6       5421.47       5253.77       152.26 o                         
   1  12   6       2665.44       2493.83        57.34 o                         
   2  12   6       5699.37       5435.58       110.92 o                         
   3  12   6       1351.57       1314.65        35.54 o                         
   4  12   6        462.22        490.49        24.83 o                         
   5  12   6        341.73        335.26        32.41 o                         
   6  12   6        717.98        739.29        33.53 o                         
   7  12   6        118.11        201.00        18.17 o                         
   8  12   6        178.15        193.79        20.28 o                         
   9  12   6        510.34        565.47        39.28 o                         
   1  13   6         51.74         87.91        11.21 o                         
   2  13   6        336.74        373.66        18.75 o                         
   3  13   6        656.99        649.71        23.88 o                         
   4  13   6       1683.13       1626.54        45.25 o                         
   5  13   6        373.95        398.47        22.17 o                         
   6  13   6        264.70        313.66        22.65 o                         
   7  13   6        585.83        574.63        29.64 o                         
   8  13   6        173.39        205.39        29.32 o                         
   9  13   6        167.30         93.37        58.56 o                         
   0  14   6        495.53        448.37        50.47 o                         
   1  14   6       8749.60       8511.61       168.29 o                         
   2  14   6       1305.32       1155.25        40.22 o                         
   3  14   6       1980.75       1779.75        51.07 o                         
   4  14   6       3585.56       3372.44       104.30 o                         
   5  14   6        158.76        185.07        15.93 o                         
   6  14   6        346.47        318.18        25.89 o                         
   7  14   6       1206.71       1273.52        61.45 o                         
   8  14   6          4.19          1.72        19.44 o                         
   1  15   6       1612.95       1540.96        51.71 o                         
   2  15   6       1457.66       1280.32        36.91 o                         
   3  15   6        956.42        846.43        47.88 o                         
   4  15   6       1259.85       1230.26        56.28 o                         
   5  15   6        571.63        563.74        26.56 o                         
   6  15   6       1108.00       1038.16        57.21 o                         
   7  15   6       1463.23       1307.56        52.90 o                         
   8  15   6         11.82         14.13        22.80 o                         
   0  16   6       1524.49       1505.65        59.35 o                         
   1  16   6       1210.75       1253.76        37.42 o                         
   2  16   6       2307.30       2133.00        53.74 o                         
   3  16   6       1892.70       1778.52        52.65 o                         
   4  16   6        933.76        888.31        36.82 o                         
   5  16   6        259.86        279.82        20.29 o                         
   6  16   6        936.80        925.63        40.70 o                         
   7  16   6         14.50         36.61        18.91 o                         
   8  16   6         35.82         33.93        19.76 o                         
   1  17   6        162.46        179.73        15.63 o                         
   2  17   6       3564.81       3389.07        77.98 o                         
   3  17   6        192.52        234.51        20.04 o                         
   4  17   6        682.00        718.68        39.36 o                         
   5  17   6        669.75        610.24        31.27 o                         
   6  17   6        446.15        477.10        33.20 o                         
   7  17   6         29.88          9.46        30.58 o                         
   8  17   6        829.61        996.79        59.81 o                         
   0  18   6         97.69         90.13        18.78 o                         
   1  18   6       4257.31       4115.36        91.93 o                         
   2  18   6       6356.31       6041.30       126.89 o                         
   3  18   6        213.85        219.31        20.16 o                         
   4  18   6        560.41        569.11        36.26 o                         
   5  18   6        719.86        685.15        33.83 o                         
   6  18   6        215.04        257.35        26.17 o                         
   7  18   6         25.32         25.89        19.66 o                         
   1  19   6       1995.19       1997.40        53.64 o                         
   2  19   6        121.43        134.03        15.78 o                         
   3  19   6        441.41        430.13        27.58 o                         
   4  19   6        887.58        924.05        47.16 o                         
   5  19   6        609.00        615.27        32.97 o                         
   6  19   6        323.30        307.89        31.74 o                         
   7  19   6        228.08        251.34        31.23 o                         
   0  20   6       2021.69       1827.08        96.05 o                         
   1  20   6       1904.02       1848.04        51.83 o                         
   2  20   6        911.59        871.29        34.43 o                         
   3  20   6       1082.07        952.98        40.78 o                         
   4  20   6        350.72        426.54        33.60 o                         
   5  20   6        424.30        466.15        35.92 o                         
   6  20   6          2.90         -3.09        15.95 o                         
   7  20   6        385.59        378.19        37.56 o                         
   1  21   6       1166.88       1094.66        48.55 o                         
   2  21   6         46.55         59.75        13.34 o                         
   3  21   6        728.83        693.70        35.98 o                         
   4  21   6        154.28        171.92        24.05 o                         
   5  21   6        169.31        152.76        23.33 o                         
   6  21   6        409.90        413.54        34.06 o                         
   7  21   6        127.47        122.64        27.31 o                         
   0  22   6      11236.56      10968.82       311.26 o                         
   1  22   6        216.90        262.99        21.20 o                         
   2  22   6       1075.25        998.69        43.33 o                         
   3  22   6       1414.15       1291.25        54.11 o                         
   4  22   6        361.73        412.32        36.34 o                         
   5  22   6        135.44        110.64        24.25 o                         
   6  22   6         73.06         91.04        28.40 o                         
   1  23   6          2.40         16.55        13.12 o                         
   2  23   6         16.13         33.49        15.21 o                         
   3  23   6        447.96        501.12        37.81 o                         
   4  23   6        646.92        652.43        43.74 o                         
   5  23   6        116.85        109.96        23.41 o                         
   6  23   6        373.65        370.49        72.78 o                         
   0  24   6         84.26         74.87        22.33 o                         
   1  24   6       1530.16       1534.68        49.57 o                         
   2  24   6       1497.42       1516.95        71.61 o                         
   3  24   6        412.41        469.95        37.11 o                         
   4  24   6        304.87        303.17        31.72 o                         
   5  24   6        461.09        429.57        36.50 o                         
   1  25   6        487.18        557.31        34.95 o                         
   2  25   6         40.62         34.74        20.57 o                         
   3  25   6          6.71         17.01        18.03 o                         
   4  25   6        243.97        308.87        32.95 o                         
   5  25   6        479.23        411.27        37.87 o                         
   0  26   6        450.03        500.90        46.82 o                         
   1  26   6       1082.69       1063.47        45.76 o                         
   2  26   6       1612.90       1548.74        58.44 o                         
   3  26   6        316.83        276.51        31.36 o                         
   4  26   6        255.59        331.63        35.02 o                         
   1  27   6         14.19         17.02        16.44 o                         
   2  27   6       1629.98       1570.64        59.87 o                         
   3  27   6         39.74         59.93        22.61 o                         
   4  27   6        483.66        536.66        44.22 o                         
   0  28   6        380.45        449.44        45.34 o                         
   1  28   6        819.91        829.12        46.18 o                         
   2  28   6        268.50        334.33        38.58 o                         
   3  28   6         61.05        119.41        26.95 o                         
   1  29   6        167.35        151.78        26.05 o                         
   2  29   6          1.90         19.14        20.13 o                         
   1   0   7       3774.02       3750.29        95.70 o                         
   2   0   7       2014.16       2313.25        56.27 o                         
   3   0   7        885.20        798.81        25.02 o                         
   4   0   7        731.88        722.56        37.23 o                         
   5   0   7        621.22        542.40        47.47 o                         
   6   0   7        516.35        609.60        41.97 o                         
   7   0   7        896.51        842.73        52.25 o                         
   8   0   7        460.81        469.93        37.33 o                         
   9   0   7          2.10         12.60        18.31 o                         
   0   1   7       2514.79       2678.35        86.34 o                         
   1   1   7       3269.64       3492.41        59.70 o                         
   2   1   7       6471.14       6611.25       105.68 o                         
   3   1   7          5.03         20.26         4.80 o                         
   4   1   7       2187.08       2164.19        46.32 o                         
   5   1   7        665.83        651.35        38.00 o                         
   6   1   7       1707.69       1658.74        48.49 o                         
   7   1   7        454.60        415.03        26.37 o                         
   8   1   7        407.69        435.20        25.19 o                         
   9   1   7        435.73        439.49        26.78 o                         
   1   2   7         50.32         67.02         6.30 o                         
   2   2   7        972.61        983.71        22.86 o                         
   3   2   7        272.11        241.68        11.70 o                         
   4   2   7         43.80         86.69        12.64 o                         
   5   2   7       3308.06       3126.64        74.53 o                         
   6   2   7         25.63         43.36        11.72 o                         
   7   2   7        651.69        749.52        34.97 o                         
   8   2   7        879.34        803.84        33.54 o                         
   9   2   7          2.23         31.34        13.19 o                         
   0   3   7       5847.12       6169.69       133.62 o                         
   1   3   7        115.77        158.63         9.05 o                         
   2   3   7       2882.23       2845.28        58.32 o                         
   3   3   7        645.57        672.60        29.17 o                         
   4   3   7       3314.51       3001.95        77.10 o                         
   5   3   7        369.35        390.60        23.29 o                         
   6   3   7       1427.73       1287.63        41.19 o                         
   7   3   7       1215.36       1168.84        42.58 o                         
   8   3   7       1695.83       1543.35        46.57 o                         
   9   3   7        399.09        405.80        28.18 o                         
   1   4   7        471.11        409.48        15.21 o                         
   2   4   7       1062.41       1141.79        26.54 o                         
   3   4   7        532.63        501.43        20.23 o                         
   4   4   7        293.03        287.36        20.87 o                         
   5   4   7        346.49        309.70        21.02 o                         
   6   4   7        229.13        296.26        21.65 o                         
   7   4   7        247.55        324.76        23.42 o                         
   8   4   7        796.83        756.72        43.58 o                         
   9   4   7        120.61        153.08        18.98 o                         
   0   5   7         48.13         99.01        12.46 o                         
   1   5   7       3322.10       3528.96        64.72 o                         
   2   5   7       6404.85       6940.95       118.25 o                         
   3   5   7        149.43        165.09        11.35 o                         
   4   5   7       4803.39       4982.96       117.71 o                         
   5   5   7         25.29         79.34        13.52 o                         
   6   5   7       2364.65       2146.61        68.39 o                         
   7   5   7       1453.66       1404.45        78.09 o                         
   8   5   7        318.49        343.35        30.09 o                         
   9   5   7        944.90        950.50        44.80 o                         
   1   6   7        564.41        554.53        21.16 o                         
   2   6   7          2.17         16.43         5.32 o                         
   3   6   7       1831.80       1760.15        36.95 o                         
   4   6   7        964.02        937.41        35.89 o                         
   5   6   7       3632.96       3726.08       100.58 o                         
   6   6   7         48.80         77.10        14.14 o                         
   7   6   7        193.50        240.11        20.76 o                         
   8   6   7        284.12        359.65        24.70 o                         
   9   6   7         83.73         91.56        17.71 o                         
   0   7   7       1616.59       1411.29        50.55 o                         
   1   7   7         94.83         84.29         8.59 o                         
   2   7   7       2560.89       2243.51        49.03 o                         
   3   7   7        289.70        366.64        14.95 o                         
   4   7   7        924.77        842.99        29.47 o                         
   5   7   7         68.73         84.84        15.45 o                         
   6   7   7       4538.86       4239.74        98.20 o                         
   7   7   7       1945.62       1885.83        60.40 o                         
   8   7   7        421.15        468.43        27.80 o                         
   9   7   7        303.49        346.18        27.53 o                         
   1   8   7        722.72        782.50        24.46 o                         
   2   8   7        478.53        535.40        20.34 o                         
   3   8   7       1280.72       1264.41        29.35 o                         
   4   8   7        271.49        234.61        16.28 o                         
   5   8   7        278.55        282.32        22.08 o                         
   6   8   7        150.41        140.00        16.54 o                         
   7   8   7         65.23         99.20        14.82 o                         
   8   8   7        351.64        357.31        24.98 o                         
   9   8   7         19.95         45.28        16.09 o                         
   0   9   7       5624.56       5752.60       164.16 o                         
   1   9   7        717.36        721.84        24.09 o                         
   2   9   7       3499.15       3259.44        70.67 o                         
   3   9   7        134.69        144.00        11.14 o                         
   4   9   7       5473.67       5305.78       104.48 o                         
   5   9   7        145.88        147.41        16.89 o                         
   6   9   7        501.27        553.22        32.99 o                         
   7   9   7          3.21         24.56        11.48 o                         
   8   9   7        576.51        616.39        34.57 o                         
   9   9   7       1318.56       1210.25        47.97 o                         
   1  10   7       1941.79       1843.00        45.26 o                         
   2  10   7         70.21         80.62        10.02 o                         
   3  10   7       2993.99       2734.96        59.01 o                         
   4  10   7          3.48         11.07         9.14 o                         
   5  10   7       1475.60       1469.50        61.79 o                         
   6  10   7        498.28        647.89        39.15 o                         
   7  10   7       1061.95       1081.42        40.27 o                         
   8  10   7        524.52        552.09        30.53 o                         
   9  10   7          0.97         35.70        16.12 o                         
   0  11   7        389.20        334.42        25.49 o                         
   1  11   7          1.30         -3.07         6.14 o                         
   2  11   7       3462.04       3334.72        73.11 o                         
   3  11   7       3303.98       3151.95        66.61 o                         
   4  11   7       1635.20       1599.77        41.80 o                         
   5  11   7        168.88        165.02        18.59 o                         
   6  11   7        523.87        578.06        32.85 o                         
   7  11   7        702.37        708.43        35.91 o                         
   8  11   7       1063.28       1090.04        46.87 o                         
   1  12   7         84.07        118.66        11.78 o                         
   2  12   7         77.33         92.53        11.00 o                         
   3  12   7         45.56         37.67         9.48 o                         
   4  12   7         42.84         52.64        10.75 o                         
   5  12   7       2206.14       2195.53        59.73 o                         
   6  12   7        128.90        149.23        18.17 o                         
   7  12   7         98.09        123.06        17.77 o                         
   8  12   7       1018.85        966.20        55.07 o                         
   0  13   7       1405.47       1284.99        52.38 o                         
   1  13   7       1136.61       1180.27        34.71 o                         
   2  13   7       4205.17       3845.46        88.23 o                         
   3  13   7        162.18        177.39        15.93 o                         
   4  13   7        652.66        577.38        28.47 o                         
   5  13   7        221.83        213.67        19.58 o                         
   6  13   7       2390.80       2250.52        72.21 o                         
   7  13   7        419.15        403.90        51.79 o                         
   8  13   7        258.56        308.55        37.50 o                         
   1  14   7       2141.56       1938.44        49.80 o                         
   2  14   7         11.46         23.27         8.88 o                         
   3  14   7        498.53        466.74        33.09 o                         
   4  14   7       1076.82       1071.86        54.50 o                         
   5  14   7        254.05        262.40        21.50 o                         
   6  14   7        516.88        492.82        33.77 o                         
   7  14   7        880.59        837.23        48.12 o                         
   8  14   7        344.86        381.39        39.09 o                         
   0  15   7       2297.83       2287.42        80.36 o                         
   1  15   7       4361.47       4025.78        88.90 o                         
   2  15   7       1811.01       1726.31        46.23 o                         
   3  15   7        416.96        486.53        31.47 o                         
   4  15   7       2584.23       2489.12        64.62 o                         
   5  15   7        120.73        188.26        19.06 o                         
   6  15   7       1351.06       1312.28        52.73 o                         
   7  15   7       1260.24       1256.17        57.17 o                         
   8  15   7        165.96        204.45        26.84 o                         
   1  16   7        762.11        718.68        29.30 o                         
   2  16   7         75.96         89.53        13.24 o                         
   3  16   7          1.29         -5.99        11.99 o                         
   4  16   7         24.03         43.58        15.74 o                         
   5  16   7       1157.59       1212.15        44.23 o                         
   6  16   7         11.73          4.43        13.24 o                         
   7  16   7        109.34        136.99        21.83 o                         
   8  16   7         69.63        125.06        29.70 o                         
   0  17   7        141.35        157.88        25.08 o                         
   1  17   7         63.45         45.79        11.64 o                         
   2  17   7        713.74        672.33        29.36 o                         
   3  17   7        498.15        489.05        33.04 o                         
   4  17   7       1405.88       1469.18        57.79 o                         
   5  17   7        189.47        209.83        23.12 o                         
   6  17   7        775.33        767.01        42.59 o                         
   7  17   7        834.62        923.52        71.93 o                         
   1  18   7         29.31         25.07        11.02 o                         
   2  18   7        222.21        258.99        19.59 o                         
   3  18   7       1025.93        981.33        53.22 o                         
   4  18   7         46.52         81.90        17.97 o                         
   5  18   7        337.27        320.74        28.23 o                         
   6  18   7          3.03         27.83        16.70 o                         
   7  18   7        311.49        331.97        43.36 o                         
   0  19   7       1436.40       1400.90        61.18 o                         
   1  19   7        859.05        798.92        33.53 o                         
   2  19   7       2903.75       2742.66        68.40 o                         
   3  19   7          1.20         14.29        14.03 o                         
   4  19   7       1546.13       1526.88        73.32 o                         
   5  19   7         33.13         68.78        18.24 o                         
   6  19   7        558.96        577.27        38.27 o                         
   7  19   7         21.57         65.65        28.53 o                         
   1  20   7        501.41        509.32        27.93 o                         
   2  20   7         88.40         99.23        16.92 o                         
   3  20   7        386.04        402.72        32.45 o                         
   4  20   7        111.54        142.34        23.75 o                         
   5  20   7        401.93        443.72        33.05 o                         
   6  20   7        177.00        170.29        24.95 o                         
   7  20   7         30.24         24.18        25.99 o                         
   0  21   7       1050.27        954.07        64.48 o                         
   1  21   7        257.52        308.17        23.20 o                         
   2  21   7        697.67        730.86        43.23 o                         
   3  21   7        334.86        288.62        28.78 o                         
   4  21   7        525.48        613.83        41.50 o                         
   5  21   7         44.67         58.40        18.26 o                         
   6  21   7        790.25        892.03        51.49 o                         
   1  22   7        735.76        659.88        32.90 o                         
   2  22   7         52.44         49.22        19.48 o                         
   3  22   7        337.04        385.10        33.42 o                         
   4  22   7         14.14         60.96        24.45 o                         
   5  22   7       1215.58       1066.38        52.35 o                         
   6  22   7          3.38         21.36        19.63 o                         
   0  23   7         54.17         64.47        21.33 o                         
   1  23   7        895.96        868.76        42.81 o                         
   2  23   7       1548.11       1391.68        53.22 o                         
   3  23   7          3.44         10.80        17.77 o                         
   4  23   7        664.96        536.19        41.20 o                         
   5  23   7          2.14         24.68        22.71 o                         
   1  24   7        819.61        879.15        39.66 o                         
   2  24   7        236.51        232.90        25.80 o                         
   3  24   7        429.82        394.15        36.06 o                         
   4  24   7        227.47        263.79        38.60 o                         
   5  24   7         24.38         26.50        51.01 o                         
   0  25   7        543.39        647.92        65.87 o                         
   1  25   7          0.86          1.04        14.38 o                         
   2  25   7       1065.63       1016.63        51.97 o                         
   3  25   7         21.14         36.61        20.88 o                         
   4  25   7        836.65        814.96        51.78 o                         
   1  26   7        663.03        647.16        43.69 o                         
   2  26   7        136.20        132.79        23.79 o                         
   3  26   7         15.14         38.55        21.27 o                         
   4  26   7          2.08          5.69        23.36 o                         
   0  27   7        341.91        342.32        40.33 o                         
   1  27   7        463.93        418.70        38.42 o                         
   2  27   7         30.58          6.44        21.41 o                         
   3  27   7        148.24        138.39        27.67 o                         
   1  28   7          6.50         23.41        20.42 o                         
   2  28   7         10.44          9.18        22.03 o                         
   0  29   7        473.50        601.57        53.20 o                         
   0   0   8       2017.05       1929.66        80.57 o                         
   1   0   8       8887.50       9508.64       225.09 o                         
   2   0   8        219.83        244.08        17.18 o                         
   3   0   8      13169.32      13348.82       309.46 o                         
   4   0   8       2755.60       2431.33        80.76 o                         
   5   0   8       1393.67       1227.31       151.14 o                         
   6   0   8          1.21         -6.66        13.33 o                         
   7   0   8       1223.82       1210.75        65.80 o                         
   8   0   8        125.53        150.05        27.09 o                         
   9   0   8        267.51        269.60        34.04 o                         
   1   1   8        433.70        511.90        16.66 o                         
   2   1   8       1196.01       1126.81        40.30 o                         
   3   1   8        644.31        650.78        19.67 o                         
   4   1   8        852.61        786.00        27.48 o                         
   5   1   8        877.49        887.51        42.85 o                         
   6   1   8        351.57        367.07        24.78 o                         
   7   1   8       1852.10       1769.61        54.19 o                         
   8   1   8          1.77         13.84        13.81 o                         
   9   1   8       1302.38       1220.46        44.91 o                         
   0   2   8       4049.37       3586.14        83.80 o                         
   1   2   8       7259.75       7191.45       115.62 o                         
   2   2   8       3244.33       2807.51        62.42 o                         
   3   2   8       1752.29       1640.34        36.64 o                         
   4   2   8       1305.39       1184.49        34.46 o                         
   5   2   8       2434.76       2244.21        71.74 o                         
   6   2   8        323.81        288.64        22.34 o                         
   7   2   8       4378.97       3968.47        99.77 o                         
   8   2   8        322.28        355.22        28.19 o                         
   9   2   8        544.53        504.25        29.53 o                         
   1   3   8        231.20        284.25        12.31 o                         
   2   3   8         63.15         61.94         7.04 o                         
   3   3   8        311.26        333.29        17.30 o                         
   4   3   8       3439.18       3266.69       149.62 o                         
   5   3   8         77.00         93.12        22.08 o                         
   6   3   8        568.04        571.29        30.51 o                         
   7   3   8       1409.07       1351.32        48.46 o                         
   8   3   8        407.70        382.85        28.79 o                         
   9   3   8       1093.45       1070.43        45.89 o                         
   0   4   8       1081.78       1025.36        32.52 o                         
   1   4   8       5276.76       5124.78        81.15 o                         
   2   4   8       4436.29       4392.43        84.53 o                         
   3   4   8       7436.54       7236.69       144.08 o                         
   4   4   8        358.35        418.40        47.46 o                         
   5   4   8       6023.77       5763.01       136.95 o                         
   6   4   8        489.94        450.93        29.85 o                         
   7   4   8       1011.49        987.23        41.86 o                         
   8   4   8         27.53         25.74        13.75 o                         
   9   4   8        516.44        550.41        34.93 o                         
   1   5   8        266.96        242.54        12.93 o                         
   2   5   8          9.47         21.63         5.90 o                         
   3   5   8        560.24        569.18        22.64 o                         
   4   5   8         58.46         46.16        13.54 o                         
   5   5   8       5030.38       4727.19       116.42 o                         
   6   5   8        297.16        356.69        27.30 o                         
   7   5   8       1565.30       1572.14        51.00 o                         
   8   5   8        239.21        279.89        24.45 o                         
   9   5   8        500.98        521.77        36.21 o                         
   0   6   8       4927.56       4667.21       136.75 o                         
   1   6   8       5286.93       5148.41        91.65 o                         
   2   6   8       2595.53       2588.91        51.64 o                         
   3   6   8       4199.88       4136.35        88.39 o                         
   4   6   8        189.21        236.63        22.51 o                         
   5   6   8       3689.49       3542.06        92.75 o                         
   6   6   8        137.41        138.52        18.70 o                         
   7   6   8       2704.76       2398.89        67.17 o                         
   8   6   8         98.36        129.26        26.83 o                         
   9   6   8        672.19        663.67        36.74 o                         
   1   7   8         24.96         21.15         6.59 o                         
   2   7   8        165.97        142.51        10.81 o                         
   3   7   8       1491.79       1525.80        37.97 o                         
   4   7   8          6.15         36.44        12.14 o                         
   5   7   8         52.81         69.39        14.87 o                         
   6   7   8       3426.04       2844.65        80.02 o                         
   7   7   8        897.06       1037.81        47.81 o                         
   8   7   8        170.33        175.33        22.04 o                         
   9   7   8       1282.43       1261.76        50.90 o                         
   0   8   8       3533.07       3324.93       102.93 o                         
   1   8   8       8378.65       8309.24       205.67 o                         
   2   8   8       1703.86       1546.29        35.38 o                         
   3   8   8       3058.05       3015.37        70.21 o                         
   4   8   8        673.86        578.28        35.05 o                         
   5   8   8       1042.54       1007.36        42.84 o                         
   6   8   8        190.42        266.93        30.75 o                         
   7   8   8       4438.81       4135.00       109.69 o                         
   8   8   8          2.33         37.84        14.24 o                         
   1   9   8        628.74        680.22        25.27 o                         
   2   9   8         13.57         15.37         6.56 o                         
   3   9   8        465.06        449.25        23.17 o                         
   4   9   8       1222.00       1176.77        42.32 o                         
   5   9   8       1236.04       1225.80        45.65 o                         
   6   9   8        499.58        560.42        33.96 o                         
   7   9   8       2176.97       2152.67        62.96 o                         
   8   9   8        258.31        259.66        24.37 o                         
   0  10   8       5614.64       5701.23       165.67 o                         
   1  10   8       4732.96       4428.25        94.07 o                         
   2  10   8       1506.56       1433.90        34.22 o                         
   3  10   8       7793.94       7398.75       151.29 o                         
   4  10   8         38.29         43.00        12.37 o                         
   5  10   8       1898.89       1759.46        70.58 o                         
   6  10   8        348.17        334.77        27.68 o                         
   7  10   8        463.17        505.10        31.69 o                         
   8  10   8          6.02         38.99        16.11 o                         
   1  11   8         43.38         29.28         9.36 o                         
   2  11   8         14.39         17.29         8.49 o                         
   3  11   8        213.64        253.34        19.72 o                         
   4  11   8       1460.40       1306.44        49.45 o                         
   5  11   8        865.07        848.79        54.82 o                         
   6  11   8          8.38         28.21        13.59 o                         
   7  11   8       1330.46       1459.22        51.28 o                         
   8  11   8        193.03        191.95        22.77 o                         
   0  12   8       1682.26       1602.08        61.18 o                         
   1  12   8       5993.86       5568.81       115.83 o                         
   2  12   8         84.64         68.03        11.21 o                         
   3  12   8       1438.17       1385.70        41.73 o                         
   4  12   8        180.15        152.33        23.30 o                         
   5  12   8       2803.89       2745.34       119.92 o                         
   6  12   8        351.22        336.91        28.03 o                         
   7  12   8       1632.53       1564.75        58.56 o                         
   8  12   8         15.89         38.31        19.04 o                         
   1  13   8          2.15          6.28         8.87 o                         
   2  13   8        482.04        497.95        23.92 o                         
   3  13   8        534.87        550.19        27.98 o                         
   4  13   8        714.81        745.81        48.86 o                         
   5  13   8        343.13        345.70        30.47 o                         
   6  13   8        243.95        253.82        31.04 o                         
   7  13   8       1116.21       1139.33        56.83 o                         
   8  13   8         28.23         44.97        37.23 o                         
   0  14   8        501.65        435.56        33.86 o                         
   1  14   8       3195.09       3070.38        71.75 o                         
   2  14   8       3296.24       3199.34        74.02 o                         
   3  14   8       4419.85       4110.59       114.30 o                         
   4  14   8       1285.84       1201.94        42.09 o                         
   5  14   8       1491.79       1423.96        57.57 o                         
   6  14   8          5.40         26.22        15.87 o                         
   7  14   8       1828.94       1725.66        62.69 o                         
   8  14   8         13.10         40.09        23.09 o                         
   1  15   8        423.86        444.61        23.77 o                         
   2  15   8        677.66        663.47        28.32 o                         
   3  15   8       2406.32       2318.73        74.58 o                         
   4  15   8        543.64        604.82        30.94 o                         
   5  15   8        505.46        531.13        34.53 o                         
   6  15   8        658.20        718.25        41.21 o                         
   7  15   8        895.77        971.26        52.34 o                         
   0  16   8         77.19        100.95        20.60 o                         
   1  16   8       2797.03       2678.20        72.99 o                         
   2  16   8        572.22        615.43        28.45 o                         
   3  16   8       2088.03       1989.96       100.28 o                         
   4  16   8         62.98         64.54        13.98 o                         
   5  16   8       2036.07       1897.61        63.79 o                         
   6  16   8        136.53        176.05        30.95 o                         
   7  16   8       2285.08       2305.82        84.71 o                         
   1  17   8        258.00        284.76        20.86 o                         
   2  17   8        109.72        109.80        18.10 o                         
   3  17   8        163.98        153.12        23.07 o                         
   4  17   8         10.93         26.69        13.21 o                         
   5  17   8        406.64        508.94        35.38 o                         
   6  17   8        174.80        143.81        22.40 o                         
   7  17   8        424.67        412.41        38.73 o                         
   0  18   8       2913.66       2706.06       130.52 o                         
   1  18   8       2343.69       2167.84        58.19 o                         
   2  18   8        675.58        748.49        36.56 o                         
   3  18   8       2146.00       1886.50        73.12 o                         
   4  18   8        127.24        125.27        17.97 o                         
   5  18   8       2574.17       2422.59       102.36 o                         
   6  18   8         61.62         50.67        18.74 o                         
   7  18   8        580.13        544.26        44.42 o                         
   1  19   8          9.21         38.37        13.27 o                         
   2  19   8         29.39         22.46        14.71 o                         
   3  19   8          1.11         12.82        16.21 o                         
   4  19   8        904.59        881.89        47.92 o                         
   5  19   8       1445.66       1371.65        66.33 o                         
   6  19   8        728.02        770.70        54.44 o                         
   0  20   8       1016.00       1138.92        58.25 o                         
   1  20   8       3302.07       3086.82        76.82 o                         
   2  20   8        746.41        784.98        39.27 o                         
   3  20   8       2228.75       2088.50        94.88 o                         
   4  20   8        133.95        178.22        31.12 o                         
   5  20   8        554.83        557.62        38.79 o                         
   6  20   8          5.01         24.64        19.26 o                         
   1  21   8        155.49        153.70        21.05 o                         
   2  21   8          0.73         -1.95        14.86 o                         
   3  21   8        306.44        337.47        31.92 o                         
   4  21   8         23.86         30.95        19.42 o                         
   5  21   8          4.69         31.80        18.75 o                         
   6  21   8         40.69         41.70        20.40 o                         
   0  22   8       1344.42       1326.91       118.04 o                         
   1  22   8       2436.18       2357.87        65.20 o                         
   2  22   8        367.82        377.91        30.30 o                         
   3  22   8       1281.58       1387.49        62.03 o                         
   4  22   8          1.24         27.21        19.22 o                         
   5  22   8        263.67        238.46        28.42 o                         
   1  23   8         27.77         46.76        15.28 o                         
   2  23   8          5.74          6.49        17.88 o                         
   3  23   8         81.68        108.86        24.63 o                         
   4  23   8        301.67        344.42        57.33 o                         
   5  23   8        296.50        356.05        44.15 o                         
   0  24   8        818.87        950.86        60.00 o                         
   1  24   8       2046.87       1945.35        65.66 o                         
   2  24   8        351.98        493.80        39.79 o                         
   3  24   8       1529.88       1397.01        76.43 o                         
   4  24   8         93.95        149.83        28.18 o                         
   1  25   8        227.55        244.55        27.68 o                         
   2  25   8         56.36         47.79        23.08 o                         
   3  25   8         84.12         95.80        24.98 o                         
   4  25   8        257.89        351.83        37.13 o                         
   0  26   8        644.98        715.29        55.03 o                         
   1  26   8        717.83        683.35        42.42 o                         
   2  26   8        493.21        577.54        45.28 o                         
   3  26   8        445.97        407.86        40.10 o                         
   1  27   8        116.68        107.99        24.71 o                         
   2  27   8        620.42        662.52        50.71 o                         
   0  28   8          6.80         19.93        38.77 o                         
   1   0   9        151.39        149.50        15.00 o                         
   2   0   9       1073.53       1045.40        38.01 o                         
   3   0   9       5132.58       4831.09       144.18 o                         
   4   0   9       1679.08       1542.74        83.09 o                         
   5   0   9         12.42          2.43        16.67 o                         
   6   0   9        591.20        621.53        55.92 o                         
   7   0   9          2.78         13.45        20.14 o                         
   8   0   9        490.48        460.92        45.54 o                         
   0   1   9       1255.85       1143.07        40.13 o                         
   1   1   9         67.79         37.87         6.66 o                         
   2   1   9       5772.12       5517.82        97.66 o                         
   3   1   9        825.84        800.17        25.78 o                         
   4   1   9        996.09       1023.93        45.43 o                         
   5   1   9        818.84        721.10        39.95 o                         
   6   1   9        290.74        309.72        28.69 o                         
   7   1   9         89.61        144.34        38.01 o                         
   8   1   9          5.75         21.88        16.40 o                         
   1   2   9        365.05        421.12        16.17 o                         
   2   2   9        840.86        814.10        21.86 o                         
   3   2   9         98.15        112.93        11.24 o                         
   4   2   9        456.50        467.61        26.01 o                         
   5   2   9        133.28        130.64        19.20 o                         
   6   2   9        191.36        272.71        27.01 o                         
   7   2   9         73.51         85.55        17.62 o                         
   8   2   9        314.17        368.28        28.99 o                         
   0   3   9       3019.34       2979.10        79.20 o                         
   1   3   9        401.08        416.32        21.44 o                         
   2   3   9        875.44        855.27        24.59 o                         
   3   3   9        338.26        301.14        16.48 o                         
   4   3   9        488.08        451.47        22.79 o                         
   5   3   9       1073.80       1009.29        50.48 o                         
   6   3   9        711.20        702.37        42.16 o                         
   7   3   9        183.17        310.43        27.47 o                         
   8   3   9         54.28         78.41        18.89 o                         
   1   4   9        276.88        262.13        12.72 o                         
   2   4   9          1.47          5.74         5.72 o                         
   3   4   9         77.30        113.75        11.29 o                         
   4   4   9       1578.28       1506.63        55.45 o                         
   5   4   9        841.31        869.38        44.66 o                         
   6   4   9        422.08        392.18        32.08 o                         
   7   4   9        460.03        536.55        35.57 o                         
   8   4   9         57.73         58.43        18.14 o                         
   0   5   9       3825.77       3668.80        87.58 o                         
   1   5   9       1470.27       1320.80        28.43 o                         
   2   5   9       4423.43       4088.79        81.26 o                         
   3   5   9        872.27        789.73        28.18 o                         
   4   5   9       2050.33       1951.78        66.45 o                         
   5   5   9         57.47         59.42        15.25 o                         
   6   5   9         56.06         91.08        18.12 o                         
   7   5   9         10.28         23.84        19.95 o                         
   8   5   9          5.55         -6.23        16.23 o                         
   1   6   9          0.03          8.26         6.09 o                         
   2   6   9        417.89        415.81        17.77 o                         
   3   6   9          3.08         20.87        10.03 o                         
   4   6   9       1539.37       1451.90        61.67 o                         
   5   6   9        375.32        359.73        29.82 o                         
   6   6   9       1451.45       1459.10        57.63 o                         
   7   6   9        630.06        558.70        42.09 o                         
   8   6   9        670.34        695.12        38.63 o                         
   0   7   9       2969.87       2860.39        88.87 o                         
   1   7   9        750.78        786.87        24.41 o                         
   2   7   9       2656.01       2608.95        53.24 o                         
   3   7   9        846.33        791.58        33.08 o                         
   4   7   9        138.33        198.52        22.59 o                         
   5   7   9        304.31        360.15        31.04 o                         
   6   7   9        391.52        374.92        45.69 o                         
   7   7   9         77.12        114.64        19.69 o                         
   8   7   9         34.79         30.63        16.15 o                         
   1   8   9        106.98        119.30        10.72 o                         
   2   8   9        425.54        461.19        19.11 o                         
   3   8   9         47.38         51.40        11.15 o                         
   4   8   9         20.30         11.34        13.48 o                         
   5   8   9        365.79        356.76        30.52 o                         
   6   8   9          6.16         30.73        15.24 o                         
   7   8   9        198.72        235.98        24.73 o                         
   8   8   9        595.87        630.15        37.58 o                         
   0   9   9       2044.60       1823.83       128.48 o                         
   1   9   9        774.44        673.83        23.62 o                         
   2   9   9       3346.90       3160.26        62.96 o                         
   3   9   9        404.14        397.65        26.84 o                         
   4   9   9        116.36        118.17        19.98 o                         
   5   9   9        504.23        504.09        36.47 o                         
   6   9   9        167.66        228.12        33.81 o                         
   7   9   9        153.88        147.87        21.49 o                         
   8   9   9         72.25         57.12        18.75 o                         
   1  10   9        187.29        152.15        14.46 o                         
   2  10   9          1.04         22.08         7.95 o                         
   3  10   9         45.90         43.09        11.10 o                         
   4  10   9       2536.29       2287.80        67.90 o                         
   5  10   9        505.09        528.93        38.46 o                         
   6  10   9       1154.31       1188.63        57.84 o                         
   7  10   9         23.23         41.16        17.37 o                         
   8  10   9        421.05        397.50        31.16 o                         
   0  11   9       2266.14       2068.99        74.92 o                         
   1  11   9        142.31        175.81        15.33 o                         
   2  11   9       3459.06       3128.22        63.38 o                         
   3  11   9          0.08         -4.57         9.15 o                         
   4  11   9       1379.91       1278.19        48.66 o                         
   5  11   9       1483.74       1438.87        63.64 o                         
   6  11   9         83.70        100.82        20.34 o                         
   7  11   9         13.84         45.77        16.20 o                         
   8  11   9         11.96          7.50        19.25 o                         
   1  12   9          0.29          5.03         9.05 o                         
   2  12   9         86.33         79.52        10.86 o                         
   3  12   9        875.18        806.11        34.22 o                         
   4  12   9        166.29        197.80        26.74 o                         
   5  12   9         13.10         32.47        16.72 o                         
   6  12   9        202.25        257.33        29.36 o                         
   7  12   9         60.29        101.50        21.60 o                         
   8  12   9         51.56         50.41        33.79 o                         
   0  13   9        971.92       1058.16        68.50 o                         
   1  13   9         87.42        124.72        16.87 o                         
   2  13   9        899.18        903.76        32.77 o                         
   3  13   9       1243.04       1103.37        39.91 o                         
   4  13   9        358.11        414.18        30.30 o                         
   5  13   9        324.18        369.84        33.41 o                         
   6  13   9        364.39        361.55        33.92 o                         
   7  13   9          0.05         -8.11        17.58 o                         
   1  14   9        107.62        142.62        15.47 o                         
   2  14   9       1517.53       1336.54        46.06 o                         
   3  14   9        439.18        459.96        33.15 o                         
   4  14   9        418.07        457.76        31.89 o                         
   5  14   9         16.75         48.62        16.34 o                         
   6  14   9        208.30        236.67        28.03 o                         
   7  14   9         11.42         14.43        19.67 o                         
   0  15   9       1056.76       1052.23        51.06 o                         
   1  15   9        279.04        288.94        25.26 o                         
   2  15   9       2036.59       1756.09        55.45 o                         
   3  15   9        642.34        603.85        31.59 o                         
   4  15   9        983.48        889.84        56.86 o                         
   5  15   9          1.12         -6.80        13.61 o                         
   6  15   9        231.76        234.52        29.35 o                         
   7  15   9          6.11         15.34        19.92 o                         
   1  16   9        772.83        735.54        44.06 o                         
   2  16   9        146.81        169.92        24.44 o                         
   3  16   9          7.93         28.82        16.96 o                         
   4  16   9        737.79        762.66        41.76 o                         
   5  16   9         14.70         15.71        15.63 o                         
   6  16   9        125.66        126.72        25.78 o                         
   7  16   9         34.54         56.79        23.98 o                         
   0  17   9        957.01       1037.41        54.82 o                         
   1  17   9        323.52        437.65        26.40 o                         
   2  17   9        758.14        918.99        46.82 o                         
   3  17   9        265.57        382.07        41.35 o                         
   4  17   9        328.07        410.35        31.58 o                         
   5  17   9         94.36        129.70        27.85 o                         
   6  17   9        561.17        588.19        47.06 o                         
   1  18   9          5.19          7.53        12.14 o                         
   2  18   9         34.24         30.87        17.69 o                         
   3  18   9         19.26         18.80        17.51 o                         
   4  18   9       1023.96        982.99        73.14 o                         
   5  18   9        133.74        190.42        28.12 o                         
   6  18   9         63.84         58.54        22.37 o                         
   0  19   9       1220.65       1146.77       125.19 o                         
   1  19   9         86.75        104.90        16.74 o                         
   2  19   9       1713.85       1694.95        64.78 o                         
   3  19   9        438.06        428.07        35.23 o                         
   4  19   9        239.08        261.36        35.79 o                         
   5  19   9        170.38        195.31        25.42 o                         
   6  19   9         61.90         23.79        19.86 o                         
   1  20   9         69.97         58.57        15.57 o                         
   2  20   9          0.68         13.20        17.80 o                         
   3  20   9        190.55        204.02        28.74 o                         
   4  20   9         56.41        105.53        21.75 o                         
   5  20   9        210.28        260.37        29.00 o                         
   0  21   9        303.10        363.32        36.63 o                         
   1  21   9        320.80        419.10        31.50 o                         
   2  21   9        851.75        870.50        49.35 o                         
   3  21   9         47.89         62.93        22.76 o                         
   4  21   9        194.63        172.40        27.86 o                         
   5  21   9        125.97        186.88        27.09 o                         
   1  22   9          0.33         -7.22        17.15 o                         
   2  22   9        259.30        246.09        51.62 o                         
   3  22   9        157.86        197.07        29.13 o                         
   4  22   9          2.19         13.22        23.64 o                         
   5  22   9         36.02         14.90        20.42 o                         
   0  23   9       2226.42       2405.84        95.90 o                         
   1  23   9        160.07        163.53        24.90 o                         
   2  23   9       1164.01       1192.74        59.81 o                         
   3  23   9         75.18         81.57        24.62 o                         
   4  23   9        103.67        143.73        32.91 o                         
   1  24   9         54.63         35.41        20.74 o                         
   2  24   9         17.51         21.92        22.23 o                         
   3  24   9        150.46        203.62        51.40 o                         
   0  25   9        149.01        223.94        35.23 o                         
   1  25   9        361.11        399.87        33.78 o                         
   2  25   9        176.81        102.68        27.22 o                         
   3  25   9        231.25        293.08        38.15 o                         
   1  26   9        258.70        296.22        32.63 o                         
   2  26   9          7.39         17.04        23.12 o                         
   0   0  10         21.44         25.32        13.43 o                         
   1   0  10         41.03         36.08        10.43 o                         
   2   0  10       4581.46       4488.56       117.15 o                         
   3   0  10      10506.40      10182.89       283.75 o                         
   4   0  10         19.56         35.91        21.29 o                         
   5   0  10       1022.04        985.56        73.59 o                         
   6   0  10        149.35        123.26        32.44 o                         
   7   0  10        749.86        733.47        65.40 o                         
   8   0  10        116.95        136.01        36.25 o                         
   1   1  10        112.82        121.66        10.32 o                         
   2   1  10        126.92        165.87        12.41 o                         
   3   1  10        983.48        926.73        39.97 o                         
   4   1  10        299.44        311.02        27.62 o                         
   5   1  10         40.16         36.01        22.61 o                         
   6   1  10        875.33        877.99        47.89 o                         
   7   1  10        191.33        199.08        26.15 o                         
   8   1  10        598.98        645.35        46.23 o                         
   0   2  10       4540.23       4430.66       118.78 o                         
   1   2  10        195.78        229.14        13.91 o                         
   2   2  10       3105.23       2952.33        65.80 o                         
   3   2  10         18.41         23.11         8.70 o                         
   4   2  10        418.54        401.08        30.70 o                         
   5   2  10       1499.71       1322.33        55.03 o                         
   6   2  10         14.43         57.25        17.82 o                         
   7   2  10       2276.57       2074.25        81.32 o                         
   8   2  10        176.75        208.52        28.05 o                         
   1   3  10        890.11        887.02        22.95 o                         
   2   3  10       1898.58       1857.87        42.58 o                         
   3   3  10        174.53        165.73        15.31 o                         
   4   3  10       1700.65       1654.97        60.50 o                         
   5   3  10         55.98         47.51        16.44 o                         
   6   3  10       1107.24       1232.93        57.40 o                         
   7   3  10         52.07         74.15        19.89 o                         
   8   3  10        451.83        519.54        41.27 o                         
   0   4  10       3798.28       3726.86       144.03 o                         
   1   4  10       1946.51       2069.96        55.41 o                         
   2   4  10        619.81        683.30        21.63 o                         
   3   4  10        854.38        850.16        31.40 o                         
   4   4  10        619.97        673.91        49.34 o                         
   5   4  10       1765.55       1653.00        66.70 o                         
   6   4  10        117.10        144.56        28.10 o                         
   7   4  10         45.73         77.47        19.96 o                         
   8   4  10        127.73        174.82        36.76 o                         
   1   5  10        773.58        795.22        22.85 o                         
   2   5  10        377.88        408.48        17.30 o                         
   3   5  10        155.38        168.93        15.45 o                         
   4   5  10       1873.46       1848.43        51.03 o                         
   5   5  10        894.41        790.17        45.07 o                         
   6   5  10          1.00         -1.30        14.33 o                         
   7   5  10        173.21        172.22        25.12 o                         
   8   5  10        127.48        141.92        28.32 o                         
   0   6  10          5.50         21.49         9.52 o                         
   1   6  10        595.49        590.99        20.05 o                         
   2   6  10       1571.95       1589.97        38.02 o                         
   3   6  10       1155.59       1124.39        48.89 o                         
   4   6  10        625.69        651.01        40.12 o                         
   5   6  10        137.42        155.82        22.60 o                         
   6   6  10        117.30        122.79        20.66 o                         
   7   6  10        581.26        546.59        40.93 o                         
   8   6  10        306.01        265.92        32.21 o                         
   1   7  10         61.32         82.47         9.16 o                         
   2   7  10       1087.37        995.44        43.38 o                         
   3   7  10         18.10         14.32        13.49 o                         
   4   7  10       2728.39       2416.09        79.68 o                         
   5   7  10       1696.83       1498.35        59.73 o                         
   6   7  10        364.91        357.03        32.41 o                         
   7   7  10        782.34        852.86        54.55 o                         
   8   7  10        663.94        743.69        66.02 o                         
   0   8  10       1825.41       1615.55        49.37 o                         
   1   8  10        941.51        987.33        29.15 o                         
   2   8  10       3001.97       2799.09        82.36 o                         
   3   8  10        832.58        811.29        43.11 o                         
   4   8  10       1110.48       1042.42        50.94 o                         
   5   8  10        238.81        302.25        29.98 o                         
   6   8  10         12.54         29.77        17.57 o                         
   7   8  10       1385.16       1255.48        62.99 o                         
   8   8  10        285.78        307.99        34.56 o                         
   1   9  10        193.46        183.44        13.87 o                         
   2   9  10        961.13       1015.31        45.36 o                         
   3   9  10         15.84          7.69        11.47 o                         
   4   9  10        327.04        337.00        33.58 o                         
   5   9  10        194.52        185.74        24.68 o                         
   6   9  10        720.18        719.78        66.47 o                         
   7   9  10        186.70        192.48        43.46 o                         
   0  10  10       1108.10       1276.51        55.11 o                         
   1  10  10        133.46        179.58        14.38 o                         
   2  10  10        860.55        857.58        31.13 o                         
   3  10  10       1088.34       1055.59        43.62 o                         
   4  10  10        180.39        223.14        38.37 o                         
   5  10  10       1038.82        888.95        50.36 o                         
   6  10  10         13.04         24.32        17.57 o                         
   7  10  10        317.64        375.58        36.86 o                         
   1  11  10        160.84        134.33        12.91 o                         
   2  11  10        229.90        263.33        20.71 o                         
   3  11  10         11.39         14.93        12.43 o                         
   4  11  10        260.35        287.52        29.69 o                         
   5  11  10         34.74         35.63        17.63 o                         
   6  11  10        608.67        560.90        41.87 o                         
   7  11  10          6.93         22.10        28.10 o                         
   0  12  10       1722.80       1507.52        62.72 o                         
   1  12  10        864.05        894.04        33.68 o                         
   2  12  10       3311.99       2906.68        79.39 o                         
   3  12  10        256.43        258.72        29.67 o                         
   4  12  10         29.61         46.18        16.02 o                         
   5  12  10       1117.36       1209.57        59.07 o                         
   6  12  10          0.78         47.36        19.37 o                         
   7  12  10       1092.29       1155.55        62.92 o                         
   1  13  10         57.11         72.28        13.56 o                         
   2  13  10        715.74        639.03        33.33 o                         
   3  13  10        205.43        187.20        21.64 o                         
   4  13  10        775.59        757.27        41.56 o                         
   5  13  10         62.72         78.44        20.10 o                         
   6  13  10        364.69        403.76        36.12 o                         
   7  13  10         77.90         96.15        24.95 o                         
   0  14  10        656.84        721.47        45.67 o                         
   1  14  10         61.74         60.65        13.20 o                         
   2  14  10       1210.13       1143.97        41.79 o                         
   3  14  10       1802.88       1716.19        52.44 o                         
   4  14  10        228.72        260.47        26.81 o                         
   5  14  10        695.61        716.31        47.26 o                         
   6  14  10          0.92         15.47        18.95 o                         
   7  14  10        320.14        317.35        35.79 o                         
   1  15  10        101.05        107.79        15.79 o                         
   2  15  10         87.44        108.76        21.14 o                         
   3  15  10          4.03         20.66        13.09 o                         
   4  15  10        718.81        740.38        42.54 o                         
   5  15  10         18.05         19.92        16.14 o                         
   6  15  10        279.18        309.24        34.31 o                         
   0  16  10        776.06        753.76        64.43 o                         
   1  16  10        723.32        768.38        34.14 o                         
   2  16  10        580.07        594.81        38.79 o                         
   3  16  10        450.08        434.00        30.20 o                         
   4  16  10        928.83        781.52        44.13 o                         
   5  16  10        863.38        832.10        66.50 o                         
   6  16  10          1.40         -4.26        19.37 o                         
   1  17  10          1.34         23.31        13.28 o                         
   2  17  10        230.11        243.12        27.34 o                         
   3  17  10         84.68        124.73        18.91 o                         
   4  17  10       1330.14       1196.81        54.90 o                         
   5  17  10          5.59         16.86        17.00 o                         
   6  17  10        256.20        311.89        35.45 o                         
   0  18  10       1520.16       1529.66        68.80 o                         
   1  18  10        227.35        252.47        22.38 o                         
   2  18  10        492.84        419.37        35.14 o                         
   3  18  10        145.40        187.16        21.88 o                         
   4  18  10         11.64         -2.16        17.19 o                         
   5  18  10        421.16        437.39        43.90 o                         
   1  19  10         67.24         64.67        18.42 o                         
   2  19  10        559.84        583.65        41.20 o                         
   3  19  10          8.79         24.15        20.26 o                         
   4  19  10        209.39        235.46        28.31 o                         
   5  19  10          1.72         16.99        19.10 o                         
   0  20  10        549.94        523.89        44.75 o                         
   1  20  10        299.44        297.53        28.12 o                         
   2  20  10       1128.27       1046.73        54.95 o                         
   3  20  10        578.80        630.55        44.44 o                         
   4  20  10        237.59        257.53        28.99 o                         
   5  20  10        178.24        184.92        29.73 o                         
   1  21  10         98.78        106.00        24.70 o                         
   2  21  10        245.95        257.04        30.85 o                         
   3  21  10         10.02         18.27        20.73 o                         
   4  21  10        228.41        215.05        27.97 o                         
   0  22  10         11.50         37.35        23.93 o                         
   1  22  10         63.35         58.29        33.58 o                         
   2  22  10       1029.92        988.45        55.25 o                         
   3  22  10        445.95        429.92        39.63 o                         
   4  22  10        293.64        177.41        27.16 o                         
   1  23  10        124.37        113.26        26.23 o                         
   2  23  10        152.44        197.92        47.54 o                         
   3  23  10         51.23         69.59        25.73 o                         
   0  24  10        208.03        207.90        45.88 o                         
   1  24  10        352.09        413.50        49.01 o                         
   2  24  10        446.31        455.40        41.68 o                         
   1  25  10         12.27         48.10        24.50 o                         
   1   0  11         14.93         11.73         9.66 o                         
   2   0  11         15.07         47.76        16.29 o                         
   3   0  11       2440.72       2257.48        87.12 o                         
   4   0  11        594.49        467.29        49.34 o                         
   5   0  11         49.49         55.22        26.14 o                         
   6   0  11        864.06        753.64        66.89 o                         
   7   0  11         88.41        158.18        35.76 o                         
   0   1  11        806.05        825.50        38.14 o                         
   1   1  11        411.39        447.48        26.58 o                         
   2   1  11       1592.90       1678.91        46.84 o                         
   3   1  11        188.96        195.20        19.04 o                         
   4   1  11       2918.47       2762.02       107.59 o                         
   5   1  11         93.18         74.02        18.68 o                         
   6   1  11       1500.16       1353.61        62.05 o                         
   7   1  11        389.82        515.10        40.44 o                         
   1   2  11         41.99         37.92         8.78 o                         
   2   2  11       1191.17       1222.07        38.10 o                         
   3   2  11          0.42         -4.97         9.94 o                         
   4   2  11       1099.25       1189.57        74.54 o                         
   5   2  11        617.97        591.58        40.40 o                         
   6   2  11        792.24        849.04        49.59 o                         
   7   2  11         25.74         44.24        19.45 o                         
   0   3  11       5339.75       5281.19       137.48 o                         
   1   3  11        401.71        422.49        19.48 o                         
   2   3  11       3716.30       3696.64        99.05 o                         
   3   3  11         67.97         82.26        16.63 o                         
   4   3  11        504.95        481.71        34.80 o                         
   5   3  11        115.77        107.38        21.55 o                         
   6   3  11       1548.97       1370.87        71.04 o                         
   7   3  11       1854.34       1719.61        69.29 o                         
   1   4  11       2964.33       2870.76        55.81 o                         
   2   4  11         42.60         49.12        11.75 o                         
   3   4  11         33.16         54.81        11.72 o                         
   4   4  11        235.73        239.45        25.97 o                         
   5   4  11        159.14        146.59        23.15 o                         
   6   4  11        140.30        131.85        22.73 o                         
   7   4  11         36.33         45.36        19.41 o                         
   0   5  11       4021.97       4306.83       104.17 o                         
   1   5  11       1033.26       1132.71        37.53 o                         
   2   5  11       1948.11       2104.65        47.93 o                         
   3   5  11         54.10         56.93        11.38 o                         
   4   5  11       1068.08       1093.31        52.72 o                         
   5   5  11        304.21        314.05        32.89 o                         
   6   5  11         19.52         37.10        18.10 o                         
   7   5  11        262.69        274.52        32.24 o                         
   1   6  11        231.11        262.07        14.85 o                         
   2   6  11        218.86        237.80        15.90 o                         
   3   6  11        239.74        249.33        19.68 o                         
   4   6  11        185.24        183.06        24.33 o                         
   5   6  11        589.39        524.47        39.57 o                         
   6   6  11       1959.72       1986.28        73.86 o                         
   7   6  11         80.21         77.58        28.32 o                         
   0   7  11       8079.84       7729.02       192.86 o                         
   1   7  11        195.57        236.99        14.48 o                         
   2   7  11       2069.75       1899.06        44.55 o                         
   3   7  11         81.86         76.56        12.93 o                         
   4   7  11        759.51        799.68        58.71 o                         
   5   7  11        300.40        300.30        30.55 o                         
   6   7  11        622.55        713.23        47.57 o                         
   7   7  11        366.19        353.47        35.49 o                         
   1   8  11        183.22        255.12        15.11 o                         
   2   8  11          7.62         10.20         8.81 o                         
   3   8  11         22.98         15.69        14.41 o                         
   4   8  11         78.16         81.10        18.99 o                         
   5   8  11        177.90        171.54        25.53 o                         
   6   8  11        749.67        711.09        47.45 o                         
   7   8  11          7.74         36.83        21.09 o                         
   0   9  11       1279.50       1368.40        46.10 o                         
   1   9  11        265.83        353.21        17.51 o                         
   2   9  11       3297.56       3316.96        94.15 o                         
   3   9  11        216.48        226.70        28.10 o                         
   4   9  11        401.62        418.85        43.25 o                         
   5   9  11        193.42        168.32        25.58 o                         
   6   9  11        994.84       1032.95        57.79 o                         
   7   9  11        305.53        374.66        37.06 o                         
   1  10  11        987.10        946.38        31.16 o                         
   2  10  11         45.63         63.08        13.73 o                         
   3  10  11        588.10        612.72        36.34 o                         
   4  10  11       1135.72       1126.78        56.50 o                         
   5  10  11         84.56         69.32        20.01 o                         
   6  10  11        813.60        730.77        50.07 o                         
   7  10  11         91.21        115.40        26.50 o                         
   0  11  11       1543.31       1634.59        52.75 o                         
   1  11  11         89.90        102.03        13.02 o                         
   2  11  11       1598.20       1629.61        70.78 o                         
   3  11  11          5.65          7.37        12.89 o                         
   4  11  11       1325.78       1286.21        61.31 o                         
   5  11  11         18.31         39.16        18.66 o                         
   6  11  11        562.75        547.42        43.31 o                         
   7  11  11       1592.17       1455.18        80.89 o                         
   1  12  11          3.01          7.79         9.15 o                         
   2  12  11        637.42        606.20        31.92 o                         
   3  12  11          4.17          1.51        13.50 o                         
   4  12  11         82.15         78.52        21.10 o                         
   5  12  11        463.07        473.12        40.89 o                         
   6  12  11        265.90        328.62        35.20 o                         
   0  13  11       2574.86       2392.27       106.17 o                         
   1  13  11          0.88         16.24        10.00 o                         
   2  13  11        760.62        856.40        37.72 o                         
   3  13  11        172.99        163.17        22.16 o                         
   4  13  11       1294.98       1214.91        54.24 o                         
   5  13  11         37.30         51.39        21.33 o                         
   6  13  11        880.39        809.87        54.46 o                         
   1  14  11        152.52        234.12        20.89 o                         
   2  14  11         74.52         84.44        16.41 o                         
   3  14  11        290.92        323.20        36.36 o                         
   4  14  11        881.26        884.78        70.10 o                         
   5  14  11         83.29        106.54        22.92 o                         
   6  14  11        628.14        713.36        51.65 o                         
   0  15  11       1241.77       1372.23        63.84 o                         
   1  15  11        123.84        158.54        20.28 o                         
   2  15  11       2178.54       2072.78        62.28 o                         
   3  15  11          9.00          3.45        14.75 o                         
   4  15  11       1148.39       1100.11        53.14 o                         
   5  15  11        120.42        137.67        29.47 o                         
   6  15  11        644.61        695.19        51.41 o                         
   1  16  11         97.27         91.49        21.93 o                         
   2  16  11         67.89         59.07        15.49 o                         
   3  16  11         18.47         10.11        15.87 o                         
   4  16  11        170.76        176.23        27.32 o                         
   5  16  11        236.45        279.21        36.78 o                         
   0  17  11       1727.23       1620.38        72.78 o                         
   1  17  11        106.98        115.73        22.86 o                         
   2  17  11        682.54        683.26        36.84 o                         
   3  17  11        156.68        120.21        29.13 o                         
   4  17  11        430.57        492.19        37.35 o                         
   5  17  11        268.16        231.98        29.17 o                         
   1  18  11        613.19        635.96        51.62 o                         
   2  18  11        147.71        150.76        25.68 o                         
   3  18  11         47.84         80.74        21.29 o                         
   4  18  11        242.23        180.38        26.72 o                         
   5  18  11         14.46          4.05        19.56 o                         
   0  19  11       2458.10       2513.51        98.36 o                         
   1  19  11        155.41        211.74        40.11 o                         
   2  19  11       1431.73       1578.38        68.05 o                         
   3  19  11         46.38         37.39        19.16 o                         
   4  19  11        447.58        488.31        38.36 o                         
   1  20  11          0.00         33.46        21.34 o                         
   2  20  11          9.97          8.10        21.28 o                         
   3  20  11         42.96         45.78        20.50 o                         
   4  20  11        155.97        188.60        28.40 o                         
   0  21  11        472.89        434.74        43.62 o                         
   1  21  11          3.29         26.39        22.28 o                         
   2  21  11        773.79        834.79        70.12 o                         
   3  21  11         59.77         58.88        21.06 o                         
   1  22  11         56.59         62.87        24.35 o                         
   2  22  11          2.33         50.92        24.07 o                         
   0  23  11       1360.31       1418.79        95.56 o                         
   1  23  11        117.79        174.88        47.74 o                         
   0   0  12          3.92          9.90        16.68 o                         
   1   0  12        309.78        327.99        26.14 o                         
   2   0  12        661.57        616.70        41.38 o                         
   3   0  12       1310.24       1272.14       114.74 o                         
   4   0  12        599.47        536.45        53.85 o                         
   5   0  12        326.73        261.45        60.93 o                         
   6   0  12        199.20        185.16        39.92 o                         
   7   0  12        533.15        597.53       247.67 o                         
   1   1  12         11.15         19.75         9.00 o                         
   2   1  12        455.27        514.55        26.92 o                         
   3   1  12        982.02        863.05        45.47 o                         
   4   1  12        207.42        289.82        41.57 o                         
   5   1  12        122.47         97.47        24.44 o                         
   6   1  12        187.64        205.87        28.76 o                         
   7   1  12          2.74          6.52        19.31 o                         
   0   2  12       1214.57       1266.58        48.44 o                         
   1   2  12        872.75        916.15        29.29 o                         
   2   2  12       1444.46       1458.91        43.88 o                         
   3   2  12       1311.85       1219.18        54.77 o                         
   4   2  12        238.54        284.13        30.15 o                         
   5   2  12        965.81        934.79        52.02 o                         
   6   2  12        414.04        462.09        42.94 o                         
   7   2  12         13.98         22.77        19.99 o                         
   1   3  12       1861.06       1757.43        42.61 o                         
   2   3  12         24.48         34.10        11.40 o                         
   3   3  12         65.95         86.94        15.42 o                         
   4   3  12        269.66        263.04        27.58 o                         
   5   3  12        447.18        527.69        39.87 o                         
   6   3  12        219.98        175.38        26.98 o                         
   7   3  12        201.00        238.62        31.10 o                         
   0   4  12        486.43        488.59        32.01 o                         
   1   4  12       2017.09       1859.89        44.24 o                         
   2   4  12        795.90        801.49        33.57 o                         
   3   4  12        937.19        969.84        41.68 o                         
   4   4  12        117.04        129.52        22.37 o                         
   5   4  12        567.96        515.59        43.63 o                         
   6   4  12        210.40        177.31        30.15 o                         
   7   4  12         18.36          8.94        21.70 o                         
   1   5  12          0.11          4.86         8.39 o                         
   2   5  12        526.40        587.91        40.29 o                         
   3   5  12         11.43         29.31        11.35 o                         
   4   5  12        196.17        166.66        25.15 o                         
   5   5  12         10.50          5.72        28.10 o                         
   6   5  12         48.52         82.45        21.72 o                         
   7   5  12         44.64         43.47        22.22 o                         
   0   6  12       2574.93       2573.86        71.20 o                         
   1   6  12        806.88        848.88        29.78 o                         
   2   6  12       1168.37       1192.09        40.67 o                         
   3   6  12        566.32        550.60        39.54 o                         
   4   6  12        320.16        347.39        35.63 o                         
   5   6  12         35.03         38.14        18.16 o                         
   6   6  12         24.13         19.50        19.60 o                         
   1   7  12        507.59        485.45        23.38 o                         
   2   7  12        141.68        163.52        17.35 o                         
   3   7  12        291.24        335.80        23.80 o                         
   4   7  12        218.49        250.86        28.60 o                         
   5   7  12        286.92        385.00        35.61 o                         
   6   7  12         90.27         85.57        26.95 o                         
   0   8  12       1522.41       1360.39        56.12 o                         
   1   8  12       3641.94       3584.21        85.41 o                         
   2   8  12        544.24        562.63        30.11 o                         
   3   8  12        925.11        936.83        41.75 o                         
   4   8  12          5.34         -6.12        13.59 o                         
   5   8  12        212.38        244.49        37.23 o                         
   6   8  12        166.77        152.43        26.82 o                         
   1   9  12        706.38        707.88        26.77 o                         
   2   9  12         22.38         42.03        12.35 o                         
   3   9  12         59.04         55.61        14.14 o                         
   4   9  12         81.07         64.73        20.12 o                         
   5   9  12        191.51        175.08        27.32 o                         
   6   9  12         48.69         59.16        21.19 o                         
   0  10  12         26.44         46.40        14.38 o                         
   1  10  12        187.86        233.48        16.51 o                         
   2  10  12        978.66        958.13        37.05 o                         
   3  10  12        519.49        506.13        38.82 o                         
   4  10  12        528.82        489.34        38.55 o                         
   5  10  12        307.64        239.88        30.72 o                         
   6  10  12        230.60        202.95        39.52 o                         
   1  11  12        400.08        430.15        22.31 o                         
   2  11  12         84.42        164.73        32.01 o                         
   3  11  12          2.59         22.55        16.86 o                         
   4  11  12        232.90        256.56        30.83 o                         
   5  11  12         76.39        118.38        25.25 o                         
   6  11  12        866.48        978.11        60.00 o                         
   0  12  12        275.43        340.68        26.58 o                         
   1  12  12        588.05        648.16        27.05 o                         
   2  12  12        740.56        739.00        59.34 o                         
   3  12  12       1718.07       1715.84        60.98 o                         
   4  12  12        315.68        339.51        34.60 o                         
   5  12  12        535.28        548.63        44.72 o                         
   6  12  12        301.13        400.83        39.57 o                         
   1  13  12         96.54        105.83        16.99 o                         
   2  13  12        190.17        171.84        24.62 o                         
   3  13  12       1125.13       1023.80        50.16 o                         
   4  13  12         48.31         47.62        20.97 o                         
   5  13  12        105.35         69.84        24.19 o                         
   0  14  12        281.05        271.68        25.34 o                         
   1  14  12        711.79        767.01        37.34 o                         
   2  14  12        850.59        799.58        47.43 o                         
   3  14  12        222.40        206.90        25.89 o                         
   4  14  12         24.54          8.28        32.08 o                         
   5  14  12        294.78        356.29        45.97 o                         
   1  15  12          0.62          8.23        13.01 o                         
   2  15  12         21.07          2.30        14.44 o                         
   3  15  12        197.74        296.17        39.75 o                         
   4  15  12        294.43        322.20        32.45 o                         
   5  15  12         88.78         94.66        27.78 o                         
   0  16  12       1182.74       1199.66        87.68 o                         
   1  16  12        341.16        380.97        37.63 o                         
   2  16  12        447.36        470.69        35.17 o                         
   3  16  12       1052.85       1084.88        53.72 o                         
   4  16  12        142.59        140.27        24.54 o                         
   1  17  12        140.10        108.43        18.18 o                         
   2  17  12          0.24         12.46        14.08 o                         
   3  17  12         63.38        103.28        22.69 o                         
   4  17  12         94.77         96.14        30.66 o                         
   0  18  12       1165.09       1114.58        65.10 o                         
   1  18  12        479.57        521.39        41.75 o                         
   2  18  12        137.70        129.03        21.45 o                         
   3  18  12        253.85        259.77        30.28 o                         
   4  18  12        253.09        223.72        29.54 o                         
   1  19  12        230.79        264.26        39.06 o                         
   2  19  12          0.52         33.57        18.42 o                         
   3  19  12         41.46         32.88        20.70 o                         
   0  20  12          4.00         17.41        45.89 o                         
   1  20  12        764.33        835.08        52.55 o                         
   2  20  12        411.74        367.29        31.28 o                         
   1  21  12         19.92         50.36        24.81 o                         
   1   0  13        257.84        305.17        44.08 o                         
   2   0  13        128.20        141.80        23.22 o                         
   3   0  13       1384.14       1406.34       142.43 o                         
   4   0  13        207.38        297.25        57.76 o                         
   5   0  13       1922.72       1795.98       101.16 o                         
   6   0  13        137.20        148.81        39.13 o                         
   0   1  13       1084.59       1137.87        48.42 o                         
   1   1  13       1147.59       1231.87        40.83 o                         
   2   1  13        260.95        304.66        22.03 o                         
   3   1  13       1876.36       1709.28        65.22 o                         
   4   1  13       1147.62       1207.86        58.18 o                         
   5   1  13        816.84        700.79        53.14 o                         
   6   1  13        895.03        794.65        65.10 o                         
   1   2  13        625.05        641.45        31.02 o                         
   2   2  13        166.09        212.16        22.66 o                         
   3   2  13        517.62        483.76        36.54 o                         
   4   2  13         10.51         13.12        16.63 o                         
   5   2  13        103.81        153.93        26.27 o                         
   6   2  13        104.68        118.53        26.57 o                         
   0   3  13        537.42        539.39        35.38 o                         
   1   3  13       1234.09       1312.22        42.33 o                         
   2   3  13       1049.18       1072.24        44.38 o                         
   3   3  13       1157.52       1105.49        54.16 o                         
   4   3  13        859.11        905.28        67.39 o                         
   5   3  13        286.47        239.24        30.00 o                         
   6   3  13        988.72        982.73        59.39 o                         
   1   4  13          5.24          5.33        10.59 o                         
   2   4  13        240.95        250.51        39.04 o                         
   3   4  13        817.14        797.73        46.65 o                         
   4   4  13          2.80         22.85        17.05 o                         
   5   4  13        351.73        285.75        32.38 o                         
   6   4  13          1.43          9.71        20.65 o                         
   0   5  13         86.61         91.47        22.06 o                         
   1   5  13       2520.71       2470.45        59.95 o                         
   2   5  13        303.39        346.57        27.07 o                         
   3   5  13       2363.40       2169.06        77.07 o                         
   4   5  13       1380.18       1188.46        59.06 o                         
   5   5  13        231.44        195.39        27.42 o                         
   6   5  13        844.59        881.37        55.83 o                         
   1   6  13        191.50        219.39        20.48 o                         
   2   6  13         73.05         92.71        14.96 o                         
   3   6  13        423.17        498.65        33.24 o                         
   4   6  13         18.42         49.17        20.27 o                         
   5   6  13        239.12        259.34        31.74 o                         
   6   6  13        210.18        200.99        33.81 o                         
   0   7  13       4279.45       4063.88       116.51 o                         
   1   7  13       3107.33       3032.89        65.63 o                         
   2   7  13        304.23        388.66        26.23 o                         
   3   7  13        160.89        178.78        19.84 o                         
   4   7  13        390.80        461.52        39.44 o                         
   5   7  13        462.63        484.03        40.83 o                         
   6   7  13       1003.92        989.14        59.75 o                         
   1   8  13        299.40        332.52        25.78 o                         
   2   8  13          0.11         17.58        11.85 o                         
   3   8  13        140.62        162.35        19.27 o                         
   4   8  13         62.95         85.41        22.44 o                         
   5   8  13        602.91        575.53        45.23 o                         
   0   9  13        652.24        749.74        41.90 o                         
   1   9  13       1078.53       1079.76        35.98 o                         
   2   9  13        468.69        497.33        29.82 o                         
   3   9  13       1286.15       1261.54        47.03 o                         
   4   9  13        479.71        504.76        41.17 o                         
   5   9  13        331.03        369.47        37.92 o                         
   1  10  13        178.04        189.35        17.45 o                         
   2  10  13        185.90        219.25        21.51 o                         
   3  10  13        321.47        355.69        35.51 o                         
   4  10  13         82.92         58.73        21.75 o                         
   5  10  13        377.85        371.58        38.92 o                         
   0  11  13        277.34        359.35        28.52 o                         
   1  11  13        653.52        768.44        38.89 o                         
   2  11  13        906.39        969.46        39.18 o                         
   3  11  13       2713.29       2506.03        70.27 o                         
   4  11  13       1065.58       1121.37        61.56 o                         
   5  11  13         94.55        103.51        27.04 o                         
   1  12  13        172.93        192.86        18.20 o                         
   2  12  13          2.05         16.89        11.32 o                         
   3  12  13       1744.46       1677.54        87.53 o                         
   4  12  13          1.08          0.76        19.54 o                         
   5  12  13        230.06        295.17        49.80 o                         
   0  13  13        575.30        592.77        41.48 o                         
   1  13  13        962.65        953.37        36.70 o                         
   2  13  13        261.41        328.56        23.88 o                         
   3  13  13        891.84        799.58        75.96 o                         
   4  13  13        631.44        668.04        50.07 o                         
   1  14  13         26.43         46.69        13.94 o                         
   2  14  13         10.58         34.50        16.53 o                         
   3  14  13         77.12         47.10        19.43 o                         
   4  14  13         34.75         24.70        24.73 o                         
   0  15  13        512.93        575.83        41.73 o                         
   1  15  13        858.71        855.26        35.94 o                         
   2  15  13        125.67        161.11        22.98 o                         
   3  15  13        287.93        295.86        31.74 o                         
   4  15  13        608.62        622.11        49.39 o                         
   1  16  13        125.80        108.95        19.85 o                         
   2  16  13         35.59         40.71        20.62 o                         
   3  16  13        428.22        538.10        40.41 o                         
   0  17  13        315.65        286.96        37.67 o                         
   1  17  13       1641.16       1509.45        56.06 o                         
   2  17  13        251.32        315.82        31.53 o                         
   3  17  13       1107.23       1174.78        58.48 o                         
   1  18  13         25.75         51.67        18.30 o                         
   2  18  13         15.24         36.32        19.15 o                         
   0  19  13        425.34        631.45        96.54 o                         
   1  19  13        185.54        216.65        26.74 o                         
   0   0  14        641.38        688.05        56.50 o                         
   1   0  14       1870.94       1856.45        76.03 o                         
   2   0  14         79.67        101.50        29.26 o                         
   3   0  14       1144.81       1101.59       105.24 o                         
   4   0  14        347.78        372.66        48.55 o                         
   5   0  14         90.66         67.02        33.67 o                         
   1   1  14        162.06        169.48        18.61 o                         
   2   1  14        184.25        191.78        35.63 o                         
   3   1  14         61.37         69.51        20.08 o                         
   4   1  14         69.55         80.25        21.88 o                         
   5   1  14        231.07        232.65        31.26 o                         
   0   2  14          4.20          8.18        15.17 o                         
   1   2  14       1297.13       1266.17        43.23 o                         
   2   2  14          5.75         20.68        14.49 o                         
   3   2  14       1063.47       1041.52        70.81 o                         
   4   2  14          7.89          8.52        17.23 o                         
   5   2  14        341.85        301.74        34.05 o                         
   1   3  14         47.35         30.73        13.79 o                         
   2   3  14          1.18         -0.09        13.48 o                         
   3   3  14        121.97        128.15        23.21 o                         
   4   3  14        401.26        372.36        50.48 o                         
   5   3  14        751.91        710.30        49.75 o                         
   0   4  14        271.14        312.02        33.71 o                         
   1   4  14       1331.46       1322.56        44.70 o                         
   2   4  14         22.90         42.23        16.12 o                         
   3   4  14        214.12        230.48        28.26 o                         
   4   4  14         12.99         23.67        19.60 o                         
   5   4  14        908.95        829.89        53.90 o                         
   1   5  14         90.64        122.39        19.31 o                         
   2   5  14        693.54        653.74        37.68 o                         
   3   5  14        297.00        343.29        41.12 o                         
   4   5  14         23.23         51.66        20.19 o                         
   5   5  14        482.04        537.83        44.28 o                         
   0   6  14        976.03       1015.84        57.55 o                         
   1   6  14       1061.04       1230.77        44.44 o                         
   2   6  14         67.86         88.73        18.29 o                         
   3   6  14       1133.91       1126.02        92.29 o                         
   4   6  14         64.06         49.21        30.84 o                         
   5   6  14        543.37        631.46        48.20 o                         
   1   7  14          2.24         14.06        14.48 o                         
   2   7  14        447.60        433.37        39.91 o                         
   3   7  14        335.68        346.34        34.00 o                         
   4   7  14        176.43        144.74        28.53 o                         
   0   8  14          9.45         46.01        20.64 o                         
   1   8  14       1364.02       1275.89        51.04 o                         
   2   8  14        101.79         85.19        16.79 o                         
   3   8  14        595.38        644.58        60.08 o                         
   4   8  14         87.80        103.23        30.61 o                         
   1   9  14        182.48        186.32        20.06 o                         
   2   9  14        831.36        850.80        40.31 o                         
   3   9  14          2.91         13.60        18.65 o                         
   4   9  14        160.55        198.13        40.43 o                         
   0  10  14        172.76        178.98        24.20 o                         
   1  10  14       1597.68       1654.26        53.94 o                         
   2  10  14        309.29        314.62        25.86 o                         
   3  10  14        309.90        327.21        34.22 o                         
   4  10  14         35.56         25.49        22.63 o                         
   1  11  14         22.36         46.47        14.83 o                         
   2  11  14         65.14         62.50        16.40 o                         
   3  11  14         21.90         14.95        14.91 o                         
   4  11  14        315.81        361.26        38.42 o                         
   0  12  14          5.02         19.59        17.69 o                         
   1  12  14       1357.11       1356.50        47.04 o                         
   2  12  14        161.48        183.69        21.47 o                         
   3  12  14       1317.99       1327.95        62.87 o                         
   1  13  14         93.18        105.85        17.55 o                         
   2  13  14         94.31        116.58        17.95 o                         
   3  13  14        213.44        262.90        25.61 o                         
   0  14  14        141.46        128.20        34.69 o                         
   1  14  14        425.80        468.82        30.00 o                         
   2  14  14          3.71         38.54        14.81 o                         
   1  15  14         21.93         30.65        15.37 o                         
   2  15  14        229.53        250.02        24.12 o                         
   0  16  14         19.20         59.94        25.59 o                         
   1  16  14        527.14        575.04        33.75 o                         
   1   0  15        423.06        415.64        38.02 o                         
   2   0  15        201.88        208.63        40.24 o                         
   3   0  15        346.77        466.19        56.30 o                         
   4   0  15        263.67        240.01        43.26 o                         
   0   1  15          5.28         31.65        21.26 o                         
   1   1  15        697.25        750.95        42.82 o                         
   2   1  15         71.32         83.89        21.35 o                         
   3   1  15       1116.34       1144.46        58.90 o                         
   4   1  15        119.41        143.56        27.93 o                         
   1   2  15         91.50         99.24        17.24 o                         
   2   2  15          2.08         -2.82        16.63 o                         
   3   2  15         48.90         48.74        20.23 o                         
   4   2  15          2.07         -9.35        18.70 o                         
   0   3  15        125.00        126.79        49.06 o                         
   1   3  15        757.20        856.72        43.02 o                         
   2   3  15          6.39         15.18        17.54 o                         
   3   3  15        555.24        606.28        44.77 o                         
   4   3  15         31.52         24.24        20.92 o                         
   1   4  15        147.83        170.78        22.70 o                         
   2   4  15         19.54         39.50        29.24 o                         
   3   4  15        945.06        869.46        52.55 o                         
   0   5  15         51.00         56.07        24.54 o                         
   1   5  15       1235.68       1234.54        51.90 o                         
   2   5  15          3.64          0.00        17.82 o                         
   3   5  15        295.71        323.67        53.91 o                         
   1   6  15          2.56         -4.27        14.83 o                         
   2   6  15         28.20         33.34        16.40 o                         
   3   6  15        110.92        115.41        24.70 o                         
   0   7  15         48.05         98.46        28.49 o                         
   1   7  15        504.31        601.45        37.80 o                         
   2   7  15         20.94         22.26        17.38 o                         
   3   7  15        486.68        456.50        40.86 o                         
   1   8  15         89.10         90.45        20.25 o                         
   2   8  15         87.72         99.30        20.15 o                         
   3   8  15         35.77         49.87        22.73 o                         
   0   9  15        263.50        373.05        46.84 o                         
   1   9  15       1891.40       1895.82        65.21 o                         
   2   9  15         70.63         64.71        20.75 o                         
   1  10  15         48.71         24.48        18.77 o                         
   2  10  15          0.13         14.79        14.92 o                         
   0  11  15          3.58          1.71        26.92 o                         
   1  11  15        393.06        460.38        33.73 o                         
   1  12  15         36.14         37.24        17.93 o                         
   0   0  16        226.65        286.45        60.14 o                         
   1   0  16         59.10         60.14        36.40 o                         
   1   1  16         19.08         32.47        22.40 o                         
   0   2  16       1124.42       1016.98        73.29 o                         
   1   2  16        195.45        276.92        30.32 o                         
   1   3  16          5.14          9.86        17.50 o                         
   0   4  16       1362.87       1382.33        88.32 o                         
   1   4  16         68.21         87.50        22.27 o                         
   1   5  16         26.40         24.87        18.92 o                         
                                                                                
